# Supplementary material for: Proteomics, phylogenetics, and coexpression analyses indicate novel interactions in the plastid CLP chaperone-protease system
Source: J Biol Chem. 2022 Jan 20;298(3):101609. doi: 10.1016/j.jbc.2022.101609 (PMC8889267; doi:10.1016/j.jbc.2022.101609)
Supplement: Supplemental Table S1 [file mmc1.xlsx]

## Sheet: Table S1A
Table S1. MSMS-based identification, quantification and annotation of proteins in eluates of CLPC1-STREPII and CLPC1-TRAP-STREPII using the Mascot search engine and spectra; counting.
Accession	group #	group content	sequence coverage (only full tryptic peptides)	sequence coverage (including both full and semi-tryptic peptides)	# distinct peptides (irrespective of charge state or PTM)	distinct peptide AA sequences	also in Table S1B	Table 1	CGEP-STREP. Total adjSPC	Montandon et al 2019 JPR. Table 2 - enriched in ClpC1-TRAP - rank (1-17; 1 is most enriched)	Protein annotation (PPDB)	Curated Location (PPDB)	Plastid localized	function based on MapMan (PPDB)	PFAM	TargetP	total adjSPC (all 18 exp.)	at least 18 adjSPC across all experiments	# passed out of the 3 enrichment criteria	at least 18 adjSPC in TRAP	observed in 2 or or 3 TRAP bio replicates (out of 3)	at least 3-fold enriched based on avg NadjSPC) (if zero impute 1.10-5)	bio 1 trap	bio 2 trap	bio 3 trap	observed in # bioreps trap	TRAP/WT (based on avg NadjSPC) (if zero impute 1.10-5)	TRAP/WT based on adjSPC (zeros replaced by 1)	Bio rep 1. WT + TRAP (total adjSPC =)	Bio rep 2. WT + TRAP (total adjSPC = 105437)	Bio rep 3. WT + TRAP (total adjSPC = 78914)	WT (adjSPC)	WT adjSPC (all) (zero replaced by 1)	TRAP AdjSPC (all)	TRAP AdjSPC (zero replaced by 1)	adj. SPC (band 1-6 = exp 2286) AGC5e5_2cleanup	adj. SPC (band 7-12 = exp 2287) AGC5e5_2cleanup	adj. SPC (band 13-18 = exp 2288) AGC5e5_2cleanup	adj. SPC (band 19-24 = exp 2289) AGC5e5_2cleanup	adj. SPC (band 25-30= exp 2290) AGC5e5_2cleanup	adj. SPC (band 31-36= exp 2290) AGC5e5_2cleanup	adj. SPC exp.2296 AGC5e5_1cleanup	adj.SPc exp.2297 AGC5e5_1cleanup	adj.SPC 2298 AGC5e5_1cleanup	adj.SPCexp.2299 AGC5e5_1cleanup	adj.SPC exp.2300 AGC5e5_1cleanup	adj.SPC exp.2301 AGC5e5_1cleanup	adj.SPC exp.2302 _AGC5e4_1cleanup	adj.SPC exp.2303 _AGC5e4_1cleanup
																																				technical rep 1 (WT-1)	technical rep 1 (WT-2)	technical rep 1 (WT-3)	technical rep 1 (TRAP-1)	technical rep 1 (TRAP-2)	technical rep 1 (TRAP-3)	technical rep 2 (WT-1)	technical rep 2 (WT-2)	technical rep 2 (WT-3)	technical rep 2 (TRAP-1)	technical rep 2 (TRAP-2)	technical rep 2 (TRAP-3)	technical rep 3 (WT-1)	technical rep 3 (WT-2)
AT1G01080.1			0.253	0.253	7	IAIASLDGTEVGGREMR; DAALSFNGTQYEGR; DAALSFNGTQYEGRR; VFAFLSFTSGEER; VSSSELSVLDEEK; VYVGNLPWFTQPDGLR; IAIASLDGTEVGGR	AT1G01080.1		3		RNA-binding protein cp33	plastid stroma	yes	27.4 RNA.RNA binding	DUF4249(1) Nup35_RRM(2) RRM_1(2) RRM_7(2)	C	25	yes	2	yes	yes		1	10	7	3	2.09953	2.57143	2	10	13	7	7	18	18			1	1			2	2			3	3		2
AT1G01090.1			0.327	0.327	11	KIDELVEEAVEFADASPQPGR; SQLLENVFADPK; MFGFVHLYNGQEAVSTGFIK; EHNMLGGFAFIGEGIPVATGAAFSSK; IDELVEEAVEFADASPQPGR; GHSLADPDELRDAAEKAK; SQLLENVFADPKGFGIGPDGR; KGPAFGMPGVHVDGMDVLK; GHSLADPDELRDAAEK; FRGHSLADPDELRDAAEK; GEGPTLVECETYR	AT1G01090.1		16		Plastidial Pyruvate Dehydrogenase E1alpha subunit	envelope-inner-peripheral-stromal-side	yes	11.1.31 lipid metabolism.FA synthesis and FA elongation.pyruvate DH	DXP_synthase_N(2) E1_dh(1) TPP_enzyme_C(1) Transketolase_N(1)	C	65	yes	2	yes	yes		3	18	15	3	1.09651	1.24138	16	29	20	29	29	36	36	2	4			6	4	5	2	3		12	7	6	6
AT1G02560.1			0.305	0.309	12	FQSIISQLFQYR; EAKEYGLIDGVI; IMIHQPLGGAQGGQTDIDIQ; EAKEYGLIDGVIMNPL; IMIHQPLGGAQGGQTDIDIQANEMLHHK; EYGLIDGVIMNPLKA; EYGLIDGVIMNPLK; EAKEYGLIDGVIMNPLK; ANLNGYLAYHTGQSLEK; EAKEYGLIDGVIMNPLKA; INQDTDRDFFMSAK; FQSIISQLFQYRIIR	AT1G02560.1		21		ClpP5 (P-ring)	plastid stroma	yes	29.5.5.8.1* protein.degradation.serine protease.SK.S14	CLP_protease(1) DUF5429(2)	C	120	yes	2	yes	yes		13	36	30	3	2.03573	1.92683	35	45	40	41	41	79	79	8	9		3	3	12	5	8		7	17	8		11
AT1G03475.1			0.269	0.319	8	FKEDVWSRPGGGGGISR; IESILVSLPLSAR; GSASDQKPGPVPFFAAGVSSVLHPK; AAQDSVCDAIEAIEGGPK; YFETDAPKDVPGAPR; NPFAPTLHFNYR; SVSIEKEVPETERPFTFLR; TGGRIESILVSLPLSAR	AT1G03475.1		5		coproporphyrinogen III oxidase	plastid stroma	yes	19.8 tetrapyrrole synthesis.coproporphyrinogen III oxidase	Coprogen_oxidas(1)	C	54	yes	2	yes	yes		2	13	11	3	0.766491	0.928571	23	18	13	28	28	26	26	6	7	2		5	3	2	2		2	8	4	3	6
AT1G03630.1			0.524	0.524	12	SGVYWSWNNNSSSFENQLSK; ALADTGKWHVIMACR; GTAVITGASSGLGLATAK; YHEETGVTFASLYPGCIATTGLFR; LLLDDLKKSDYPSK; EDYTVMHLDLASLESVK; MIIVGSITGNTNTLAGNVPPK; TEQPLDVLVCNAAVYQPTAK; LAQVVSDPSLGK; EPSFTAEGFEISVGTNHLGHFLLSR; GLASGLNGQNSSMIDGGEFDGAK; KGTAVITGASSGLGLATAK	AT1G03630.1		5		PORC- ~constitutive expression	thylakoid-peripheral-stromal-side	yes	19.14 tetrapyrrole synthesis.protochlorophyllide reductase	adh_short(2) adh_short_C2(1) Eno-Rase_NADH_b(1) KR(1)	C	58.2	yes	2	yes	yes		5	20	13.2	3	1.78008	1.91	22	24.2	12	20	20	38.2	38.2	2	3	1	2	9	5	4	2	1	3	9	5.2		7
AT1G04620.1			0.344	0.344	10	ADSLQDTYFGVHQEQLYAR; GVKPTLSPNLNTLELIEASGVKR; GKEMLSLVENLLEITPTISSGDR; LYVLGTNCVDNGTR; AASKEPETVLHYEFMQDYK; LLFCGVGCQVQALR; EACAFLGDGMSR; YSGLNMTDHPQYITVR; KADSLQDTYFGVHQEQLYAR; DHCSQCGLCDTYYIAHVK	AT1G04620.1				7-hydroxymethyl chl a reductase (HMCR or HCAR)	plastid	yes	19.50* tetrapyrrole synthesis.tetrapyrrole degradation	FrhB_FdhB_C(1) FrhB_FdhB_N(1) Nup54_57_C(2)	C	62	yes	2	yes	yes		7	9	8	3	0.552949	0.631579	19	27	16	38	38	24	24	2	5	3	3	4	2	3	10	4	3	4	3	3	4
AT1G05190.1			0.493	0.493	13	QPIAVPSNVTIALEGQDLK; ATVDGKELVLNLGFSHPVK; SEIGQFAATVR; TLTDNMVVGVSK; GPLGELALTYPR; IGKQPIAVPSNVTIALEGQDLK; ELVLNLGFSHPVK; VKGPLGELALTYPR; ITVSGYDKSEIGQFAATVRK; EVELTKEESGFLR; KLILVGVGYR; ITVSGYDKSEIGQFAATVR; IGKQPIAVPSNVTIALEGQDLKVK	AT1G05190.1		41		50S ribosomal protein L6	plastid ribosome	yes	29.2.1.1.1.2.6 protein.synthesis.ribosomal protein.prokaryotic.chloroplast.50S subunit.L6	Ribosomal_L6(2)	C	144	yes	2	yes	yes		14	25	29	3	0.844359	0.894737	35	52	57	76	76	68	68	14	9	1	4		7	13	10	1	5	13	10	12	14
AT1G06680.1			0.487	0.487	8	WNPSKEIEYPGQVLR; SEGGFDNNAVATANILESSSQEVGGKPYYYLSVLTR; TNTDFLPYNGDGFK; SITDYGSPEEFLSQVNYLLGK; KFVESAATSFSVA; QAYFGETASEGGFDNNAVATANILESSSQEVGGKPYYYLSVLTR; FEDNFDATSNLNVMVTPTDKK; EIEYPGQVLR	AT1G06680.1		60		PsbP-1 OEC23 Tat lTP (model with cTP)	thylakoid-peripheral-lumenal-side	yes	1.1.1.2 PS.lightreaction.photosystem II.PSII polypeptide subunits	PsbP(1) PsbQ(1)	C	36	yes	1		yes		6	5	3	3	0.56511	0.636364	9	16	11	22	22	14	14	2	6		1			5	3		5	3		4	2
AT1G06690.1			0.369	0.369	9	NAEQAKEFAGAIGWSLTDNEVSELR; GAFDTSLDNGIDFFDTAEVYGSK; VASGDSVAPAISEESKVK; GIPLASNQVNYSLIYRAPEQTGVK; SLASEIKPVVGFPVEYL; GIPLASNQVNYSLIYR; TPTQIALNWLVAQGNVIPIPGAK; FSLGAISSETLLGR; ESVVTALKDSLSR	AT1G06690.1				aldo/keto reductase	plastoglobules	yes	35.1 not assigned.no ontology	Aldo_ket_red(1)	C	22	yes	1		yes		1	4	11	3	2.50465	2.66667	9	9	4	6	6	16	16	1	2		1	2	3			1		2	6		2
AT1G06950.1			0.289	0.289	22	VVVENISSALSILK; GVGPISLIGDESDFER; VMLCIPQQTVDTAHAEICGTIFEK; SLASVVEELEK; DAISSGVDGYDAETRK; GVVLSLNDLLACDK; DINVENLVDLRK; RDDSEYLLLNQLGGILGLSSK; LSDELAEDLFR; DINVENLVDLR; QQAEVILADGQLTK; MANAIETAVNQGR; DAISSGVDGYDAETR; AVPAEPMSWEVSEELSDLYAIYSK; LEENKLVAMSQLR; KVVVENISSALSILK; LATSAVVLAASLATGYGLGLR; MGKPGQTEITLKDDLPDRDR; LSDELAEDLFREHTR; YVTSVLPTEGQSLKGDEVAK; VLEFNNLLVSLK; LSNSLVQAVALLR	AT1G06950.1				Tic110	envelope-inner-integral	yes	29.3.3 protein.targeting.chloroplast	DUF4919(2) ENT(2) HhH-GPD(2) Rho_N(1) Tic110(3)	C	129	yes	2	yes	yes		4	42	31	3	1.04476	1.48077	36	55	38	52	52	77	77	7	5	4		10	10	4	6	6	4	19	16	7	7
AT1G07320.1			0.323	0.372	13	LVLTPAAVEFLNAR; LAISTALSSAASAEGGAIVVEEFGEKFEKPK; TLNLFDILNADK; KLAISTALSSAASAEGGAIVVEEFGEK; QLATLPILSFEGEKVGETYLDLKAAPEDTAR; VGETYLDLK; QLATLPILSFEGEK; TLNLFDILNADKLVLTPAAVEFLNAR; KLAISTALSSAASAEGGAIVVEEFGEKFEKPK; VGETYLDLKAAPEDTAR; QLATLPILSFEGEKVGETYLDLK; TPLRPGGGVVFGPRPK; LAISTALSSAASAEGGAIVVEEFGEK	AT1G07320.1		19		50S ribosomal protein L4	plastid ribosome	yes	29.2.1.1.1.2.4 protein.synthesis.ribosomal protein.prokaryotic.chloroplast.50S subunit.L4	Ribosomal_L4(1)	C	51	yes	2	yes	yes		4	17	17	3	2.94038	2.92308	11	18	22	13	13	38	38	2	1		2	2	4	4	3	1		7	3		2
AT1G08520.1			0.316	0.355	24	GTTVFQPGLLAEAHR; LIGSVDVEESVK; VAAVGIATQFQER; DQVSIIPFRGDAAEVLLPPSR; SPFIQIPLGVTEDRLIGSVDVEESVKR; STDPESIAPDAPRPTSK; HPCKPLLIATYNPEEGAVR; DQVSIIPFR; YLVLEAVR; QFFPLAAVVGQEGIK; RGTTVFQPGLLAEAHR; TALLLGAVDREIGGIAISGR; ELKDEILEVAGKIYK; AVELVILPR; VAQGKYYYLPNASDAVISATTR; LIGSVDVEESVKR; GDAAEVLLPPSR; TALLLGAVDR; ELKDEILEVAGK; SPFIQIPLGVTEDR; YYYLPNASDAVISATTR; SANATVESPNGVPASTSDTDTETDTTSYGR; LPCGGGSPL…	AT1G08520.1				Mg-protoporphyrin IX chelatase (CHLD)	plastid	yes	19.1 tetrapyrrole synthesis.magnesium chelatase	AAA_2(1) AAA_5(2) AAA_lid_2(1) Adeno_terminal(1) CCDC53(1) CDC45(1) CobT(1) DNA_	C	256	yes	2	yes	yes		27	103	53	3	2.1994	2.50685	57	104	95	73	73	183	183	6	6	4	6	23	12	10	17	5	13	39	20	10	14
AT1G09130.1			0.406	0.406	14	TPPPDLPSMLLDGR; HTGNSVETVANVMR; DILVELLSK; IIADVVPSEEFDKNAGIK; EVITNRDILVELLSK; DPFLSTLASIAANSPEK; AKEVITNRDILVELLSK; IIADVVPSEEFDK; DDGETVGMESEGFAIYDSLMQLK; VPSSGLMPASDVLIR; IIADVVPSEEFDKN; IIADVVPSEEFDKNAGIKSVV; EFGVIDRILWR; AKEFGVIDRILWR	AT1G09130.1		9		ClpR3 (R-ring)	plastid stroma	yes	29.5.5.8.1* protein.degradation.serine protease.SK.S14	CLP_protease(1)	C	123	yes	2	yes	yes		26	31	21	3	1.53833	1.73333	36	49	38	45	45	78	78	4	7	4	11	5	5	4	8	3	10	15	9	8	6
AT1G09340.1			0.585	0.585	19	SQLGHVKDLATAFLNVLGNEK; AGRPIPVPNSGIQISQLGHVKDLATAFLNVLGNEK; AGGFPEPEIVHYNPK; EADFTTDDMILSK; AKHVLGWKPEFDLVEGLTDSYNLDFGR; ILVKEGHQVTLFTR; GVNWTSIRPVYIYGPLNYNPVEEWFFHR; EAEEVEPILEALPK; EIFNISGEKYVTFDGLAK; DLATAFLNVLGNEK; SSLSAEGFDVVYDINGR; QLPGESDQDFADFSSK; SSLSAEGFDVVYDINGREAEEVEPILEALPK; AGGFPEPEIVHYNPKEFDFGK; LKAGRPIPVPNSGIQISQLGHVK; LEQYIYCSSAGVYLK; HVLGWKPEFDLVEGLTDSYNLDFGR; AGRPIPVPNSGIQISQLG…	AT1G09340.1		49		HIP1.3 (cytosol - heteroglycan-interaction) or Rap38/CSP41B (plastid-RNA binding)	cytosol; plastid stroma	yes	27 RNA	adh_short(1) Epimerase(1) GDP_Man_Dehyd(2) NAD_binding_10(1) NmrA(1) RmlD_sub_bi	_	224	yes	2	yes	yes		10	43	38	3	0.672854	0.684211	92	73	59	133	133	91	91	17	37	3	6	15	14	14	18	3	2	21	15	13	28
AT1G10760.1			0.213	0.213	22	IRDEILVIQR; LYVVQTRPQV; LTDLLQDVYASYPEYR; AQDRLTDLLQDVYASYPEYR; LHNNTSPDDVVICQALMDYIK; GMPFVLNAGER; NNGQNFHINLPTER; GGEWLDPPSDILPPNSLPVR; GLGETLVGAYPGR; LLSLQPTSADVVYK; TYDRPTIIVANR; NNDSDFYVDFAKEEK; YAISSEEFTSDLVGAK; FNIAADLVDEAK; TLDEGDQGALKEIR; LEGSAILVFVTK; NNDSDFYVDFAK; HLLDKIADLESEAQK; AGSAAALSSLVNR; LYGTAQDIEGVIR; GKVPSWVGIPTSVALPFGVFEK; NNLDSPLVLGYPSKPIGLFIR	AT1G10760.1				glycan water dikinase 1 (GWD1; Sex1;R1 protein)	plastid stroma	yes	2.2.2.3 major CHO metabolism.degradation.starch.glucan water dikinase	CBM53(2) PPDK_N(2)	C	79	yes	2	yes	yes		6	21	22	3	1.59595	1.63333	16	49	14	30	30	49	49	2	6		2	3	3	4	10	3	2	11	19	1	4
AT1G11750.1			0.288	0.288	7	VGTVAFGVAASQGALLLAGGEKGMR; VGTVAFGVAASQGALLLAGGEK; QVNEAIEARQKIDR; GNPPVMPSVMTPGGPLDLSSVLFR; NRIIFIGQPINAQVAQR; IIFIGQPINAQVAQR; MYAAFTGQPLEK	AT1G11750.1		15		ClpP6 (P-ring)	plastid stroma	yes	29.5.5.8.1* protein.degradation.serine protease.SK.S14	CLP_protease(1)	C	65	yes	2	yes	yes		14	14	17	3	2.47064	2.25	9	32	24	20	20	45	45	2			3		4	4	7		6	8	7	3	4
AT1G12410.1			0.394	0.394	13	RFNAEEAIEYGLIDKIVRPPR; NREEGTWQWVDIWNALYRER; FNAEEAIEYGLIDK; IALQSPAGAARGQADDIQNEAKELSR; NREEGTWQWVDIWNALYR; IRDYLFNELAK; IRDYLFNELAKNTGQPAER; GQADDIQNEAKELSR; IALQSPAGAARGQADDIQNEAK; RFNAEEAIEYGLIDK; FNAEEAIEYGLIDKIVRPPR; ELSRIRDYLFNELAK; SPVGTHCVGLAYNLAGFLLAAGEK	AT1G12410.1		15		ClpR2 (R-ring)	plastid stroma	yes	29.5.5.8.1* protein.degradation.serine protease.SK.S14	CLP_protease(1)	C	149	yes	2	yes	yes		52	18	23	3	1.82812	1.66071	43	55	51	56	56	93	93	7	8	3	15	2	8	7	10	4	21	8	5	3	11
AT1G12900.1			0.669	0.669	41	RCSDVSSTIDSSLTMVMGDDMVK; LNGIALRVPTPNVSVVDLVVQVSKK; STLGIFDADVKPSGDSALSVDGK; LNGIALRVPTPNVSVVDLVVQVSK; VIAWYDNEWGYSQR; KVLITAPGKGDIPTYVVGVNAELYSHEDTIISNASCTTNCLAPFVK; DSPLDVVVINDTGGVKQASHLLK; VLDQKFGIIKGTMTTTHSYTGDQR; KTFAEEVNAAFRDAAEK; VMGDDMVKVIAWYDNEWGYSQR; AVALVLPNLK; DSPLDVVVINDTGGVK; AAALNIVPTSTGAAKAVALVLPNLK; AVALVLPNLKGK; AAALNIVPTSTGAAKAVALVLPNLKG; AVALVLPNLKG; CSDVSSTIDSSLTMVMGDDMVK; GK…	AT1G12900.1		122.1		glyceraldehyde-3-phosphate dehydrogenase A-2 (GAPA-2)	plastid stroma	yes	1.3.4 PS.calvin cycle.GAP	Gp_dh_C(1) Gp_dh_N(1)	C	733.8	yes	2	yes	yes		21.8	135.8	122	3	0.495191	0.615588	207.1	308.2	218.5	454.2	454.2	279.6	279.6	35.8	66.2	27.7	5.9	33.6	37.9	47.9	84.2	35.9	15.9	77	47.3	34.7	89.1
AT1G14410.1			0.232	0.232	4	APEFVALDSGAFK; VNNASPNYGGDYEWNR; DGFLLLQFAPSAGVR; FGDSSSSPSPAEGLPAR	AT1G14410.1				DNA-binding protein (pTAC1) Why1 - DNA binding/transcription factor -p24 like	plastid stroma	yes	27.3.67 RNA.regulation of transcription.putative transcription regulator	Whirly(2)	C	18	yes	1		yes		3	7	3	3	2.55598	2.6	1	8	9	5	5	13	13	1						4			1	3
AT1G14810.1			0.248	0.248	5	MVVSTYQAASGAGAAAMEELVQQTR; AHAESVNLQFENPLDENTAR; ASNTFPTPLDVSNKDDVAVGR; GTIVVDNSSAFR; KGAALNAVQIAEMLL	AT1G14810.1				aspartate-semialdehyde dehydrogenase	plastid stroma	yes	13.1.3.6.1.2 amino acid metabolism.synthesis.aspartate family.misc.homoserine.aspartate semialdehyde dehydrogenase	Gp_dh_C(1) Semialdhyde_dh(2) Semialdhyde_dhC(1)	C	24	yes	1		yes			8	2	2	0.56601	0.714286	10	6	8	14	14	10	10	2	4	1		2	1	2				4		2	3
AT1G16720.1			0.413	0.443	23	SVDIVVGDVGEPSTLK; SGLGYTIIRPGPLKEEPGGQR; KLDVAPPSPQSPPSPPTLKLDDVNPVGLGR; MVGSIVGSNMAATDARFL; QRPVDGLAGAQQDLR; LDDVNPVGLGR; QIFDEVWR; SGLGYTIIRPGPLK; RSGLGYTIIRPGPLKEEPGGQR; VPFSAFRPVNPEDPPLDPFLVHTLTIR; KLDVAPPSPQSPPSPPTLK; SFSLVFEYIK; ALPAGQETDFILVSCTGSGVEANRR; SAESLDGWEIR; TTRPDEQETLDSLLIR; SAFRPVNPEDPPLDPFLVHTLTIR; SYVVILEAGPSSDMSQSK; ISQGISCADVADICVK; PPLDPFLVHTLTIR; AEFSGYVFTR; QGTYFQDTTASKYD…	AT1G16720.1				HCF173 - involved in translation of the D1 protein	plastid stroma	yes	29.2.99 protein.synthesis.misc	3Beta_HSD(1) adh_short(1) CIA30(1) Epimerase(2) NAD_binding_10(2) NmrA(2) THF_DH	C	273	yes	2	yes	yes		40	91	48	3	1.68789	1.90426	76	112	85	94	94	179	179	7	15	5	14	18	17	11	19	9	19	37	17	9	15
AT1G16880.1			0.224	0.224	5	ALIKPLQQVLANSLR; LGALLDTMNALK; ANVYLDSSGKHNKFAITR; LGALLDTMNALKNLGLNVVK; KVEDPELLEAIR	AT1G16880.1		7		ACR11 - uridylyltransferase-related	plastid stroma; thylakoid-peripheral-stromal-side	yes	3.8.3 minor CHO metabolism.galactose.galactose-1-phosphate uridyl transferases	ACT(2) ACT_4(2)	C	43	yes	2	yes	yes		2	5	14	3	0.794251	0.954545	20	16	7	22	22	21	21	4	4	3		3	6	2	3	1	2	2	6	2	3
AT1G17220.1			0.049	0.049	5	SKVAASEAGGITQGIGAYK; KGVDPAASQAVLAPTKPGK; VAASEAGGITQGIGAYK; TVHVGVLDSLKR; GVDPAASQAVLAPTKPGK	AT1G17220.1				translation initiation factor IF-2	plastid stroma	yes	29.2.3 protein.synthesis.initiation	Arf(1) GTP_EFTU(1) GTP_EFTU_D2(2) IF-2(1) IF2_N(2) MMR_HSR1(1) MMR_HSR1_Xtn(2) R	C	40	yes	2	yes	yes		3	12	9	3	1.07039	1.5	11	16	13	16	16	24	24		2	1	2	3	3	3	2	3	1	6	1	2
AT1G17745.1			0.17	0.17	5	GIIEPISDSYVNLVNADFIAK; LIQHENVTVTPHLGASTK; GLGMTVISHDPYAPADR; EAQEGVAIEIAEAVAGALK; TVEQTTLTEDNRFSTVGSDSDEYNPTLPKPR	AT1G17745.1				D-3-phosphoglycerate dehydrogenase (3-PGDH)	plastid stroma	yes	13.1.5.1.1 amino acid metabolism.synthesis.serine-glycine-cysteine group.serine.phosphoglycerate dehydrogenase	2-Hacid_dh(1) 2-Hacid_dh_C(1) ACT(1) AdoHcyase_NAD(1) DUF3553(1) IlvN(1) NAD_bin	C	25	yes	2	yes	yes		1	12	5	3	2.46634	2.57143	9	7	9	7	7	18	18	2	4		1	2			1			4	2
AT1G18500.1			0.452	0.474	19	GTYEIICPEEIGLER; SISDPSPLPPHTPR; LLDIQITCGTLGLSTATVK; GDHVLGGLFTGIDTR; SEREYLYEILGEVIK; LADADGKEHVACSIGTGPVDSAYK; VFDTTLRDGEQSPGATLTSK; IICPEEIGLERSNDAGIVLGK; LTELGYQLDDEQLSTIFWR; AGNASLEEVVMAIK; EPATLLEYSMNAVTEGIDAIATTR; LGVDIIEAGFPAASKDDFEAVK; VTDADIIALVSDEVFQPEAVWK; EYLYEILGEVIK; TFSGTGAGMDIVVSSVK; SLGCEDVEFSPEDAGR; AIVGANAFAHESGIHQDGMLK; IHTFIATSDIHLEYK; AVDLIVKEPATLLEYSMNAVTEGIDAIATTR	AT1G18500.1		3.8		2-isopropylmalate synthase (IMS1)	plastid stroma	yes	13.1.4.4.1 amino acid metabolism.synthesis.branched chain group.leucine specific.2-isopropylmalate synthase	HMGL-like(1) LeuA_dimer(1) Radical_SAM(3)	C	192.6	yes	2	yes	yes		35	60	29.5	3	1.69146	1.82819	71.3	55.8	65.5	68.1	68.1	124.5	124.5	12	10.3	3	13	22	11	6	9.8	6	12	15.5	6.5	5	9
AT1G20020.1			0.526	0.561	16	LVYTNDQGETVKGVCSNFLCDLAPGSDVK; QITTETDTPTPAK; GVCSNFLCDLAPGSDVK; ITADDAPGETWHMVFSHQGEIPYR; MAQYAAELWELLKK; EGQSVGVIADGIDKNGKPHK; EGQSVGVIADGIDK; AKAPENFRVDYAISR; GIDDIMVSLAANDGIDWFDYKK; KAEQWNVEVY; MAQYAAELWELLK; DPNATVIMLATGTGIAPFR; EMLMPKDPNATVIMLATGTGIAPFR; APENFRVDYAISR; DNTFVYMCGLK; LYSIASSALGDLGNSETVSLCVKR	AT1G20020.1		12		FNR-2 (interaction with Cytf, maybe also AT5G66190)	thylakoid-peripheral-stromal-side	yes	1.1.7 PS.lightreaction.ferredoxin reductase	DUF3854(1) FAD_binding_1(2) FAD_binding_6(1) N6_N4_Mtase(1) NAD_binding_1(1) NAD	C	74.8	yes	2	yes	yes		1	20.8	22	3	0.994855	1.4129	28.4	30.4	16	31	31	43.8	43.8	3	6	4	1	8.4	6	4		3		12.4	11	3	5
AT1G22410.1			0.361	0.391	16	EFNANNIRDTFR; VTQWNLDFTER; AFATGGYAAMQR; SDSFEEKDGVKLPSYR; TIEAFPPIVFAGEAR; TRPFDAILAEVR; AFFDVHEQEGSHPGGIHLEMTGQNVTECIGGSR; TPAASSASAATTTPATLTKPVGVNVGKG; TPAASSASAATTTPATLTKPVGVNVGK; TVTFDDLGSR; AYCQSAATLNLLR; ASSASAATTTPATLTKPVGVNVGK; LIEILNADNKPGR; TRQLDGAHVEFLR; QLDGAHVEFLR; AGQIVTWVSDPMHGNTIK	AT1G22410.1				3-deoxy-D-arabino-heptulosonate 7-phosphate synthase (DAHP synthetase)	plastid	yes	13.1.6.1.1 amino acid metabolism.synthesis.aromatic aa.chorismate.3-deoxy-D-arabino-heptulosonate 7-phosphate synthase	DAHP_synth_2(1)	C	115.1	yes	2	yes	yes		18.2	33.6	29.8	3	1.81172	2.43582	26.1	55.4	33.6	33.5	33.5	81.6	81.6	1.1	4.3	3.6	4.4	7	5.7	3.2	6.3	3.4	12.6	15.6	14.3	2	4.6
AT1G22940.1			0.224	0.224	8	TIGLDGLKEVCEASK; GVAVVSALFDQDCVLTQAK; AAIEGGATIIQLR; DGADYIGSGGVFPTNTK; EASALLDGFR; GVQSVHLLPPEFISEQLK; SVLSDFEFDVVK; LLPIADIITPNVK	AT1G22940.1				thiamin-phosphate diphosphorylase (THI1) -dually targeted to plastid & mito	mitochondria; plastid	yes	18.2.2 Co-factor and vitamine metabolism.thiamine.hydroxymethylpyrimidine kinase	Carb_kinase(1) NMO(1) PfkB(3) Phos_pyr_kin(1) TMP-TENI(1)	M	31	yes	1		yes		2	3		2	0.189461	0.192308	13	10	8	26	26	5	5	3	6	1		3		4	4		2			3	5
AT1G24360.1			0.223	0.307	6	SAKEAEEVAKQIEEYGGQAITFGGDVSK; TALDKWGTIDVVVNNAGITR; ATATEQSPGEVVQKVESPVVVITGASR; QIEEYGGQAITFGGDVSK; EAEEVAKQIEEYGGQAITFGGDVSK; IINISSVVGLIGNIGQANYAAAK	AT1G24360.1				Plastidial Ketoacyl-ACP Reductase	plastid stroma	yes	11.1.4 lipid metabolism.FA synthesis and FA elongation.ACP oxoacyl reductase	adh_short(1) adh_short_C2(1) Epimerase(1) KR(1)	C	25	yes	1		yes			5	7	2	0.782571	0.923077	6	10	9	13	13	12	12	3	2				1	3	2			2	3	2	1
AT1G29900.1			0.236	0.251	24	FQGCDVILGPEMR; IWGTSPDSIDAAEDR; LITYLENAVQVDPERPVLVDK; FAFEKFPGSQPLLTTQMK; SLECGFSGWGCAK; ELADTTTKPFSPEIVGK; LSVGYTLDQIPNDITRK; TPASFEPSIDYVVTK; ELADTTTKPFSPEIVGKR; FNAILDELKIEQPK; KTPASFEPSIDYVVTK; IVATSGTAHFLELK; LSVGYTLDQIPNDITR; ISLGVVPSYK; ISLGVVPSYKR; SLKDLNFEKEVIPK; EVGYPVVVRPSYVLGGR; VPVITTVAGALATAEGIK; LRDYSIAIIR; IWGTSPDSIDAAEDRER; ERPDALLPTMGGQTALNLAVALAESGALEK; IKELDWDWDQLK; MTALQDFFE…	AT1G29900.1				carbamoylphosphate synthetase	plastid stroma	yes	23.1.1.1 nucleotide metabolism.synthesis.pyrimidine.carbamoyl phosphate synthetase	ATP-grasp(2) ATP-grasp_2(2) ATP-grasp_4(2) ATP-grasp_5(2) B12-binding(2) CPSase_	C	160	yes	2	yes	yes		16	29	25	3	0.710092	0.777778	55	67	38	90	90	70	70	10	15	6	7	8	9	5	24	5	8	11	14	4	16
AT1G31230.1			0.198	0.198	12	AESRDDSYLSALSGVLEK; ATAVDLLDGDELSSFLAR; QIDDEDGFKLDAPVK; NIFNLSAPGTMICR; VLGSVTDLALDNSVENGHLPK; IIIATGFIASTPQNIPTTLKR; QAGFTEPDPRDDLSGTDVAR; LSQIEIIPNCSILAAVGQK; DGSDFSAAIMSALFR; ATAVDLLDGDELSSF; GPGAGAQVTAGGIFSDILR; DDSYLSALSGVLEK	AT1G31230.1				aspartate kinase/homoserine dehydrogenase (ak-hsdh)	plastid stroma	yes	13.1.3.6.1.1 amino acid metabolism.synthesis.aspartate family.misc.homoserine.aspartate kinase	AA_kinase(1) ACT(2) ACT_6(3) ACT_7(2) Homoserine_dh(1) NAD_binding_3(1) Ribosoma	C	64.4	yes	2	yes	yes		4	24.6	4.2	3	0.928656	1.03797	19.7	31.2	13.5	31.6	31.6	32.8	32.8	2	8.6		2	7.1		2	10	2	2	11	4.2	2	3
AT1G32060.1			0.572	0.615	24	HADFPGSNNGTGLFQTIVGLK; KPDFDAFIDPQKQYADAVIEVLPTTLIPDDNEGK; ILVIEGLHPMFDER; YFSPVYLFDEGSTISWIPCGR; DLYEQLIANK; IRDLYEQLIANKATAR; GGNPDSNTLISDTTTVICLDDYHSLDRYGR; GHSLESIKASIEAR; QYADAVIEVLPTTLIPDDNEGK; IRDLYEQLIANK; FYGEVTQQMLK; RLTSVFGGAAKPPK; GGNPDSNTLISDTTTVICLDDYHSLDR; AQETIVIGLAADSGCGK; NGIAVEKPIYNHVTGLLDPPELIQPPK; ANDFDLMYEQVK; KPDFDAFIDPQK; IRDLYEQLIANKA; QYADAVIEVLPTTLIPDDNEGKVLR; ILVIEGLHP…	AT1G32060.1		49		phosphoribulokinase-2 (PRK-2)	plastid stroma	yes	1.3.12 PS.calvin cycle.PRK	DUF4953(2) MeaB(2) PRK(2)	C	295	yes	2	yes	yes		4	69	67	3	0.728502	0.903226	99	107	89	155	155	140	140	25	26	7	1	25	15	19	11	7	3	38	29	18	36
AT1G32220.1			0.274	0.274	9	KVNGIEVPLDLVGEPLDK; NAEAELLSKYPTSGVVLRPGFIYGKR; KVNGIEVPLDLVGEPLDKIYDSAER; TYAEAGLSSASWSAPIDIVADVK; NAEAELLSKYPTSGVVLRPGFIYGK; VNGIEVPLDLVGEPLDKIYDSAER; VVVLGGNGFVGSAICK; AAISNGIEVVSVSR; VNGIEVPLDLVGEPLDK	AT1G32220.1				Flavin-reductase related 1	plastoglobules	yes	35.2 not assigned.unknown	3Beta_HSD(2) Epimerase(2) GDP_Man_Dehyd(1) NAD_binding_10(1) NmrA(2) RmlD_sub_bi	C	33	yes	1		yes		5	6	2	3	0.695245	0.65	8	11	14	20	20	13	13	1	5	1	1			1	5		2	3			5
AT1G32500.1			0.244	0.244	13	IRDSSAETLLSTPWPSR; ALISSFGSEVIEK; ALISSFGSEVIEKFPN; DSSAETLLSTPWPSR; DEPFRFTDTSLIR; WTFVRQEAESEYELVEVSTGGK; CIVAHSSGQAVFDGNVR; ALISSFGSEVIEKFPNR; IRDSSAETLLSTPWPSRK; ATVNIKPNLQIIADDVK; RALISSFGSEVIEKFPNR; YSGLPDELTNR; QEAESEYELVEVSTGGK	AT1G32500.1				SUFD (AtNAP6) - part of SUFBC2D complex - Fe-S assembly	plastid stroma	yes	14 S-assimilation	SUFBD(1)	C	115	yes	2	yes	yes		11	30	18	3	0.750344	1.05357	31	51	33	56	56	59	59	1	7	5	4	8	6	8	6	10	7	15	5	5	6
AT1G32900.1			0.392	0.392	16	YGTVPIVASTGGLVDTVKDGYTGFHIGR; YGTVPIVASTGGLVDTVK; VLTVSPYYAQELISGVDR; CEVVDPDDVIATAK; LEEQKGSDILVEAISK; TGGLGDVLGGLPPALAAR; YDITTVTDAKPLIK; VVFCIHNIAYQGR; AVAVYGTSAMQEMVK; DVPVIGFIGR; FNVPLAHMITAGADFIIVPSR; IYGPITGVDYNDNQLR; SSFDFMDGYEKPVK; FEPCGLIQLHAMR; EALQAAVGLPVDRDVPVIGFIGR; FAFDDYSLLNLPISFK	AT1G32900.1				GRANULE BOUND STARCH SYNTHASE (GBSS)	plastid stroma	yes	2.1.2.2 major CHO metabolism.synthesis.starch.starch synthase	Glyco_trans_1_4(1) Glyco_trans_4_4(1) Glyco_transf_4(3) Glyco_transf_5(1) Glycos	C	104	yes	2	yes	yes		16	35	18	3	1.67708	1.97143	33	44	27	35	35	69	69	3	7	1	6	9	7	5	6	3	10	13	7	5	3
AT1G32990.1			0.342	0.342	8	IIAGTAANMGIDIDPPILEPK; ATPAPPVGPALGSK; DPQQDKVGVITIDQLR; PQQDKVGVITIDQLR; GSKDPQQDKVGVITIDQLR; LALEAGKATPAPPVGPALGSK; VGVITIDQLR; AGYIIPVEITVFDDK	AT1G32990.1		5		50S ribosomal protein L11	plastid ribosome	yes	29.2.1.1.1.2.11 protein.synthesis.ribosomal protein.prokaryotic.chloroplast.50S subunit.L11	DUF3376(1) Ribosomal_L11(1) Ribosomal_L11_N(1)	C	77	yes	2	yes	yes		19	9	10	3	1.06489	0.974359	23	25	29	39	39	38	38	8	5		6		4	5	4	3	6	5	2	4	7
AT1G33780.1			0.357	0.357	12	HPQEGPFGVVINRPLHK; WAHPIPFPETGCVLVATEKLDGYR; SFGLNTDWREFR; AGTRHPQEGPFGVVINRPLHK; NSLDEAAVLVK; WAHPIPFPETGCVLVATEK; ANLFMKEQEEKAEAEGHESEPIGLK; NSLDEAAVLVKK; TKIPGFEEVMPGLNFGTR; TGDKTKIPGFEEVMPGLNFGTR; IPGFEEVMPGLNFGTR; SFGLNTDWR	AT1G33780.1				DUF179-1	plastid stroma	yes	35.2 not assigned.unknown	DUF179(1)	C	217	yes	2	yes	yes		16	54	62	3	1.30916	1.55294	61	95	61	85	85	132	132	8	16	4	3	14	16	15	9	9	11	32	19	9	15
AT1G34430.1			0.157	0.157	7	NMVESLGVPTFR; ASGGGGGGDSKAPPASPPTAAVEAPVSVEKK; APPASPPTAAVEAPVSVEKK; APPASPPTAAVEAPVSVEK; EIFMPALSSTMTEGK; ASGGGGGGDSKAPPASPPTAAVEAPVSVEK; VGYTISTDALDALYK	AT1G34430.1				Plastidial Dihydrolipoamide Acetyltransferase, pyruvate DH complex	envelope-inner-peripheral-stromal-side	yes	11.1.31 lipid metabolism.FA synthesis and FA elongation.pyruvate DH	2-oxoacid_dh(1) Aminotran_1_2(2) Biotin_lipoyl(1) E3_binding(1)	C	18.6	yes	1		yes		6	3		2	0.965181	0.9375	2.2	13.4	3	9.6	9.6	9	9		2.2						4.4		6	3			3
AT1G35680.1			0.527	0.536	10	THTYIGKPVVTNATVHAVVESQGLNDKVVVFK; IRITGITGYEEYPASPN; AESVVEAEPETTDIEAVVVSDVSEVTEEKAK; LKDANVDDQIVLNK; THTYIGKPVVTNATVHAVVESQGLNDK; AESVVEAEPETTDIEAVVVSDVSEVTEEK; FAESVVEAEPETTDIEAVVVSDVSEVTEEK; QYIVFPGR; LKDANVDDQIVLNKVLLVGTK; IRITGITGYEEYPASPNVAVGEVNL	AT1G35680.1		12		50S ribosomal protein L21	plastid ribosome	yes	29.2.1.1.1.2.21 protein.synthesis.ribosomal protein.prokaryotic.chloroplast.50S subunit.L21	Ribosomal_L21p(2)	C	62	yes	2	yes	yes		10	16	13	3	1.73452	1.69565	16	23	23	23	23	39	39	2	6	2	3		3	4	4		3	10	2		5
AT1G36390.1			0.176	0.176	3	VSVIATVGKPFDPLLHEAISR; SLLPIIDSFEK; AGIITEELNKGFVLGDR	AT1G36390.1				GrpE-2	plastid stroma	yes	29.6 protein.folding	GrpE(1) Sds3(1)	C	33	yes	1		yes		1	6	5	3	0.493386	0.571429	9	10	14	21	21	12	12	4	3				2	4	2		1	3		4	4
AT1G42970.1			0.604	0.604	37	YDSMLGTFK; KDSPLEVVVLNDSGGVKNASHLLK; VSVVDLVINVEK; KGLTAEDVNEAFRK; VPTPNVSVVDLVINVEKKG; VVAWYDNEWGYSQR; GILDVCDAPLVSVDFR; IVDNETISVDGKLIK; GKLNGIALRVPTPNVSVVDLVINVEK; GVNEQDYGHDVANIISNASCTTNCLAPFAK; KGLTAEDVNEAFR; VPTPNVSVVDLVIN; DSPLEVVVLNDSGGVK; DSPLEVVVLNDSGGVKNASHLLK; GLTAEDVNEAFRK; VVDLAHLVASK; NASHLLKYDSMLGTFK; VLDEEFGIVKGTM; KDSPLEVVVLNDSGGVK; VVDLAHLVASKWPGAEAVGSGDPLEDFCK; CSDVSTTIDSSLTMV…	AT1G42970.1		339.7		glyceraldehyde-3-phosphate dehydrogenase B (GAPB)	plastid stroma	yes	1.3.4 PS.calvin cycle.GAP	2-Hacid_dh_C(1) CP12(1) Gp_dh_C(2) Gp_dh_N(1)	C	920.7	yes	2	yes	yes		43.6	210.1	182.9	3	0.763982	0.90188	226.7	400.3	293.7	484.1	484.1	436.6	436.6	31.3	75.8	16.2	4.3	57.8	41.3	56.6	88.7	53.1	25.6	96.2	80.1	37.7	90
AT1G48350.1			0.4	0.4	7	HLYVQVIDDTK; SNKHLYVQVIDDTKMHTLASASTK; GGYPYHGRIEALAAAAR; IEALAAAAREHGLQF; SNKHLYVQVIDDTK; QKPISEEFDYTSGPTIEVAK; QKPISEEFDYTSGPTIEVAKK	AT1G48350.1		3		50S ribosomal protein L18	plastid ribosome	yes	29.2.1.1.1.2.18 protein.synthesis.ribosomal protein.prokaryotic.chloroplast.50S subunit.L18	Ribosomal_L18p(1)	C	88	yes	2	yes	yes		10	15	15	3	0.682709	0.833333	24	31	33	48	48	40	40	6	8	3	4		3	6	5	3	4	9	4	8	5
AT1G48520.1			0.224	0.224	9	NLNAFSAISR; LTPQELAELIAAIK; YFPEPDLPEVILTQEYVDSIR; AGVPLLEIVSEPDMR; MVIQVVSENPK; LLHSDTGDYSQVDLNR; AKDLVQITDPAEIEK; SGIEAAEYACEMQR; LTPQELAELIAAIKDGTISGK	AT1G48520.1				Glu-tRNA(Gln) amidotransferase subunit B (GATB or GLU-ADT subunit B) - dual targeted mTP/cTP	mitochondria; plastid stroma	yes	29.1.50* protein.aa activation.glutamate-tRNA amidotransferase	GatB_N(1) GatB_Yqey(1)	M	24	yes	1		yes			7	1	2	0.445782	0.5	4	18	2	16	16	8	8	1	3					3	9			5	1
AT1G48860.1			0.169	0.169	6	AVVEGCGGVFPASIDSK; LGATVEEGSDYCVITPPKK; ERPIGDLVVGLK; ILGLNVETHSENNR; VSWTENSVTVTGPSR; TFPDYFQVLER	AT1G48860.1				5-enolpyruvylshikimate-3-phosphate (EPSP) synthase	plastid stroma	yes	13.1.6.1.6 amino acid metabolism.synthesis.aromatic aa.chorismate.5-enolpyruvylshikimate-3-phosphate synthase	EPSP_synthase(1) TGBp3(2)	C	19.5	yes	1		yes		1	9.5		2	1.25549	1.16667	4.5	10	5	9	9	10.5	10.5		2			2.5			5		1	4			2
AT1G49970.1			0.248	0.248	10	TAPPDLPSLLLDAR; YLQAQAAIDYGIADKIADSQDSSFEKR; ELDANTEYYIELLAK; AKELDANTEYYIELLAK; YLQAQAAIDYGIADK; YLQAQAAIDYGIADKIADSQDSSFEK; SDVYTINCGMAFGQAAMLLSLGK; AKELDANTEYYIELLAKGTGK; ELDANTEYYIELLAKGTGK; SSGAAIDMWIK	AT1G49970.1		4		ClpR1 (R-ring)	plastid stroma	yes	29.5.5.8.1* protein.degradation.serine protease.SK.S14	CLP_protease(1) DrrA_P4M(1) FTCD_C(2) Peptidase_S49(1) Pur_ac_phosph_N(1)	C	120	yes	2	yes	yes		26	22	34	3	2.12748	2.15789	38	50	32	38	38	82	82	5	5	2	11	3	12	6	8	3	13	13	7		9
AT1G50010.1	90	AT1G50010.1 AT1G04820.1	0.753	0.816	37	FDGALNVDVTEFQTNLVPYPR; KLADNCTGLQGFLVFN; IDHKFDLMYAK; RTIQFVDWCPTGFK; VFVDLEPTVIDEVR; AVFVDLEPTVIDEVR; TIQFVDWCPTGFK; AFHEQLSVAEITNSAFEPASMMAK; KLADNCTGLQGFLVFNAVGGGTGSGLGSLLLER; YQPPTVVPGGDLAK; RSLSIERPTYTNLNR; AVCMISNSTSVAEVFSR; GHYTIGKEIVDLCLDR; QLFHPEQLISGKEDAANNFAR; LADNCTGLQGFLVFNAVGGGTGSGLGSLLLER; TGTYRQLFHPEQLISGKEDAANNFAR; EDLAALEKDYEEVGAEGGDDEDDEGEEY; AFVHWYVGEGMEEGEFSEAR; NAVGGGTGSGLGS…	AT1G50010.1		6.8		tubulin alpha-4 (TUA4) (mutant name tortifolia2 in trichomes)	not plastid	yes	35.2 not assigned.unknown	Tubulin(1) Tubulin_3(2) Tubulin_C(1)	_	296.1	yes	2	yes	yes		51.7	51.2	52.6	3	0.970458	1.10597	105.1	129.5	61.5	140.6	140.6	155.5	155.5	14	31.4	11.9	11.2	20.1	16.5	15.9	16.7	19.7	26.2	23.1	27.9	4.5	12.9
AT1G50200.1			0.256	0.256	21	AVFGEVYPDPVR; VRDTYVDFFR; IYATYFGGDEK; MSNYDTDVFMPIFDDIQK; VTAVTTECAFDALNAASLLER; KVEDLLADPENNEWSLLSSEFCGGTHITNTR; TLSFAIADGSRPGNEGR; SDQFKPLDVTEWLTTALGPLK; QAGGAIVMDADATSTLHK; ITDIIKEEEASFCK; QIKDELDVFSK; RVTAVTTECAFDALNAASLLER; LRFDFSHGKPVDPEDLR; EAIEWAWELLTK; KITDIIKEEEASFCK; YIWFQDHESELK; AFALLSEEGIAK; VGPEDVDRVDMAYR; VMGDVFTELKEHEKK; VMGDVFTELKEHEK; FDFSHGKPVDPEDLRR	AT1G50200.1				Ala tRNA synthetases class II (A) (AlaRS-1) (dual targeted - cTP/mTP) (also cytosol?)	mitochondria; plastid stroma	yes	29.1.7 protein.aa activation.alanine-tRNA ligase	DHHA1(1) OmpH(2) tRNA-synt_2c(1) tRNA_SAD(1)	C	120	yes	2	yes	yes			30	12	2	0.433217	0.538462	41	38	41	78	78	42	42	10	15	3		10	3	6	12	5		11	4	11	12
AT1G51100.1			0.318	0.351	9	GIEKPEPPNFEIGWKR; SSNPESKDQFINLTPAPESINTTSAEKFPIEK; GIEKPEPPNFEIGWK; SSNPESKDQFINLTPAPESINTTSAEK; DQFINLTPAPESINTTSAEKFPIEK; GYVIMDFLEK; DQFINLTPAPESINTTSAEK; SNPESKDQFINLTPAPESINTTSAEKFPIEK; ASVKDETLSQRIEQAR	AT1G51100.1		26		CRR41 - NDH assembly factor	plastid stroma	yes	29.8 protein.protein assembly and cofactor ligation; 1.1.9* PS.lightreaction.biogenesis		C	45	yes	1		yes		5	8	4	3	0.464985	0.607143	10	18	17	28	28	17	17	3	2	1	2		2	4	4	3	3	4		4	3
AT1G52510.1			0.3	0.387	9	LPYLSSGGPGFALLETAK; ADVYRLPYLSSGGPGFALLETAK; TSENGNSGGSKNDRDEDPSFNPFGFVTDNPSSR; LIEGAGHLPQEDWPEKVVAALR; IPLFGEFTCQNAILAER; LAILNSPLTVSSPVPGLFK; LPYLSSGGPGFALLETAKK; RGTIVFVHGAPTQSFSYR; FIEGGSPYVLKNEK	AT1G52510.1				alpha/beta-Hydrolase	plastid stroma	yes	26.57* misc.alpha/beta-Hydrolase family	Abhydrolase_1(2) Abhydrolase_6(1) Chlorophyllase2(1) DUF1057(1) Hydrolase_4(1) L	C	52	yes	2	yes	yes			13	7	2	0.518129	0.625	16	19	17	32	32	20	20	3	8			5		5	3	2		6	3	6	5
AT1G52670.1			0.555	0.631	10	EDGEPVGYNDALITVLPSFPGIK; TSSSSADRPQTLANKAADQGLVILQSPTVGYFRR; EGQVLCYIEQLGGQIPVESDVSGEIVK; SSEVEALISEITDSSSIAEFELK; STVPPAETEAIADVKDSDETK; ILREDGEPVGYNDALITVLPSFPGIKK; KLTDESSPPPQQIQPVVAASATPEGVHTNGSATSSSLAITK; AADQGLVILQSPTVGYFR; AADQGLVILQSPTVGYFRR; ILREDGEPVGYNDALITVLPSFPGIK	AT1G52670.1		220.3		biotin carboxyl carrier protein of acetyl-CoA carboxylase (BCCP)	plastid	yes	11.1.1 lipid metabolism.FA synthesis and FA elongation.Acetyl CoA Carboxylation	Biotin_lipoyl(1) Biotin_lipoyl_2(2) RnfC_N(1)	C	22	yes	1		yes		2	4	4	3	0.803464	0.833333	8	5	9	12	12	10	10	1	3	2			2	2	1			2		2	1
AT1G54870.1			0.451	0.487	17	TSDSKEPIAIPTDLGFDENCKR; NAAEQYESSTIEEIDEPRLER; QHAQPGKEHVMESSPQFSSSDYQPS; AVGYCFASEGATVAFTYVKGQEEK; IDVLINNAAEQYESSTIEEIDEPRLER; VVDEVVNAFGR; EGSSIINTTSVNAYK; QKQHAQPGKEHVMESSPQFSSSDYQPS; GQEEKDAQETLQMLK; QHAQPGKEHVMESSPQFSSSDYQPSNK; NAAEQYESSTIEEIDEPR; IDVLINNAAEQYESSTIEEIDEPR; AAEQYESSTIEEIDEPRLER; SVNAYKGNASLLDYTATK; GKVALITGGDSGIGR; VVDEVVNAFGRID; AVGYCFASEGATVAFTYVK	AT1G54870.1				NADPH-dependent aldehyde reductase (AKR)	plastid	yes	*20.3 stress.carbonyls	2-Hacid_dh_C(2) adh_short(1) adh_short_C2(1) C_GCAxxG_C_C(1) KR(1)	C	30	yes	2	yes		yes			30	1	25.0162	30	7	10	13	0	1	30	30						7						10
AT1G55490.1			0.547	0.557	34	ITNARDLVGVLEDAIR; SQYLDDIAILTGATVIREEVGLSLDK; DLAGDGTTTSVVLAQGFIAEGVK; SQYLDDIAILTGATVIR; YEDLMAAGIIDPTK; KGVVTLEEGKSAENNLYVVEGMQFDR; ATLDNDEEKVGADIVK; LSGGVAVIQVGAQTETELK; GYISPYFVTDSEK; KSQYLDDIAILTGATVIR; FGYNAATGKYEDLMAAGIIDPTK; VVAAGANPVLITR; GVVTLEEGKSAENNLYVVEGMQFDR; NLIEQAEQDYEK; LRVEDALNATK; REVELEDPVENIGAK; LSGGVAVIQVGAQTETELKEK; LSGGVAVIQVGAQTETELKEKK; MSKEVEDSELADVAAVSAGNNDEIGNMIAEAMS…	AT1G55490.1		76.4		Cpn60-beta-2	plastid stroma	yes	29.6 protein.folding	Cpn60_TCP1(1)	C	819.7	yes	2	yes	yes		110.9	196.7	123.5	3	0.983895	1.10937	276.8	319.4	223.5	388.6	388.6	431.1	431.1	30	67.8	23.5	39.4	59.1	57	53.9	73.9	36.5	51	68.6	35.5	48.7	26.5
AT1G56050.1			0.24	0.24	7	TVPASIEFVDIAGLVK; ATYSLLGLQTYFTSGEK; ATYSLLGLQTYFTSGEKETR; TEYLNSLGVSESGLGNLIR; AETVAYEDFVTAGSIAAAR; EVDSILQVVR; GASQGEGLGNKFLSHIR	AT1G56050.1				GTPase EngD-2 (ENGD-2)	plastid stroma	yes	30.5 signalling.G-proteins	FeoB_N(2) MMR_HSR1(1) YchF-GTPase_C(1)	C	47	yes	2	yes	yes		4	17	8	3	1.49206	1.61111	13	19	15	18	18	29	29	1	4	1	1	4	2	4	3		1	9	2	3	2
AT1G56190.1			0.569	0.598	26	FSLAPLVPR; GVSLLLPTDVVIADKFAPDANSK; IVPASAIPDGWMGLDIGPDSVK; VGVAGVMSHISTGGGASLELLEGKVLPGVVALDEATPVTV; VGVAGVMSHISTGGGASLELLEGK; FLKPSVAGFLLQK; AAIPTIKFLIENGAK; KGVTTIIGGGDSVAAVEK; VLPGVVALDEATPVTV; TFNEALDTTQTVIWNGPMGVFEFEK; AQGLSVGSSLVEEDKLELATTLLAK; GVSLLLPTDVVIADK; SHISTGGGASLELLEGK; ELDYLVGAVSNPK; GTEAVANKLAELSK; KLASLADLYVNDAFGTAHR; SLPEGGVLLLENVR; ADLNVPLDDNQNITDDTRIR; LSELLGIEVVK; ADLNVPLD…	AT1G56190.1		8.5		phosphoglycerate kinase-1 (PGK-2)	plastid stroma	yes	1.3.3 PS.calvin cycle.phosphoglycerate kinase	PGK(1) PrpR_N(3)	C	221.8	yes	2	yes	yes		7.5	62.2	44.8	3	0.848973	1.0671	82.7	64.2	74.9	107.3	107.3	114.5	114.5	9.3	23.3	7.3	6	23.8	13	9.6	8	9.4	1.5	18.8	16.9	5.2	20.5
AT1G58290.1			0.109	0.149	5	LAIPEAEWPR; EHVENLPQASPEVGGLR; TLSETLENMHALNR; ELSASSDSASNAASISALEQLK; VYNVDDLKEVVAANKEDR	AT1G58290.1				Glutamyl-tRNA reductase 1 (GluTR1) also HEMA1	plastid stroma	yes	19.2 tetrapyrrole synthesis.glu-tRNA reductase	2-Hacid_dh_C(1) 3HCDH_N(1) ApbA(1) DapB_N(1) F420_oxidored(1) GFO_IDH_MocA(1) Gl	C	55	yes	2	yes	yes		7	17	7	3	1.28619	1.29167	30	16	9	24	24	31	31	4	4	2	4	9	7	2	6	2	3	3			4
AT1G62640.1			0.186	0.186	7	AGLPASAIDWLLLHQANQR; VISNLANYGNTSAASIPLALDEAVR; DSLVGLAVEAATK; VVSGKDSLVGLAVEAATK; VSSVDKDASSSPSQYQRPR; IVDTNDEWIATR; RVVSGKDSLVGLAVEAATK	AT1G62640.1				3-oxoacyl-(acyl-carrier-protein) synthase III / 3-ketoacyl-acyl carrier protein synthase III (KAS III)	plastid stroma	yes	11.1.3 lipid metabolism.FA synthesis and FA elongation.ketoacyl ACP synthase	ACP_syn_III(2) ACP_syn_III_C(2) Chal_sti_synt_C(1) Thiolase_N(2)	C	48	yes	2	yes	yes			15	14	2	1.43353	1.52632	14	21	13	19	19	29	29	2	4			5	3	2	4			10	5	2	5
AT1G62750.1			0.55	0.58	30	ACLVDGSYHDVDSSVLAFQLAAR; FSYEDIPEDLEDLAQEYR; GVQPLLDAVVDYLPSPVEVPPMNGTDPENPEITIIR; PLVLQIPIGAEDVFK; ISAGSYVLNANK; LAQEDPSFHFSR; VEANVGAPQVNYR; FVPILCGSAFK; GLKDTITGETLSDPENPVVLER; NIGIMAHIDAGK; FEPLEAGSGYEFKSEIK; VEVVTPEEHLGDVIGDLNSR; VVDSLVPLAEMFQYVSTLR; TRDMIVTNLGAKPLVLQIPIGAEDVFK; DMIVTNLGAKPLVLQIPIGAEDVFK; MNQTVIEGMGELHLEIIVDRLKR; FDVVPQHIQNQLSSK; KPDDDEPFAGLAFK; QSGGQGQFADITVR; INIIDTPGHVDFT…	AT1G62750.1				elongation factor Tu-G (EF-G) (sco1)	plastid stroma	yes	29.2.4 protein.synthesis.elongation	AIG1(1) EFG_C(1) EFG_III(1) EFG_IV(1) GTP_EFTU(1) GTP_EFTU_D2(1) MMR_HSR1(1) RF3	C	266	yes	2	yes	yes		22	95	52	3	1.81763	1.74227	83	101	82	97	97	169	169	7	24		8	28	16	12	23	1	12	34	19	5	25
AT1G62780.1			0.173	0.173	3	TADIEDRLIELETLQK; LNDEFFAQIR; SLLALLDENIANAYK	AT1G62780.1				unknown protein (NIPSNAP domain)	plastid stroma	yes	35.2 not assigned.unknown	CTK3(1) FliG_M(2) Lzipper-MIP1(3) Macoilin(1) Nop25(2) Suppressor_APC(2)	C	22	yes	1		yes		1	7	7	3	2.11943	2.14286	7	5	10	7	7	15	15	2	2		1		2		1			4			2
AT1G63610.1			0.576	0.576	33	RDILLEYVQNVKPEFMEMFVK; LLAVSDPNQMK; RLELQQSLEQVALPEPR; RDILLEYVQNVKPEFMEMFVKR; KYIELLEAEIEELNR; SANQQNEILEYLK; DILLEYVQNVKPEFMEMFVK; DILLEYVQNVKPEFMEMFVKR; DQKGGDEDYAPGTQKNVSGEVIR; IDAKKYIELLEAEIEELNR; AYGSSSDSSADSSTPPNGTRQPK; LLAVSDPNQMKTNVTETSAADLAK; SLEPQNLKELTSTAGEDVAVAMNTFVKR; RLLAVSDPNQMKTNVTETSAADLAK; LELQQSLEQVALPEPR; NAQYRLELQQSLEQVALPEPR; YIELLEAEIEELNRQVGRK; SLEPQNLKELTSTAGEDVAVAMNTFVK…	AT1G63610.1			4	DUF760-3	plastid	yes	35.2 not assigned.unknown	DUF1192(1) DUF760(2) GrpE(1) Val_tRNA-synt_C(2) YrzO(1)	C	821	yes	2	yes	yes		160	168	239	3	2.08151	2.23228	283	342	196	254	254	567	567	46	41	8	54	55	79	42	23	22	76	88	91	21	43
AT1G63940.1			0.307	0.321	12	TSTPGIFAIGDVAAFPLK; SLLTAHTDTYDYLPYFYSR; GASINNLEAGSDGRV; IGGHLPGVHYIR; GIEVIYEDPVAGADFEK; SIGGIQVDGLFR; LFTPSLAQKYEELYR; GIEVIYEDPVAGADFEKQTLTTDAGK; EFVIVGGGNAAGYAAR; SFANENREFVIVGGGNAAGYAAR; GVLVESGSPEEFQLLPK; EVADADSLIASLGK	AT1G63940.1				monodehydroascorbate reductase (MDHAR) (dual mito & chloro)	mitochondria; plastid stroma	yes	21.2.1 redox.ascorbate and glutathione.ascorbate	Biotin_lipoyl(1) DAO(3) FAD_binding_2(4) GIDA(3) K_oxygenase(3) NAD_binding_7(2)	C	59	yes	2	yes	yes		8	12	1	3	0.552547	0.552632	12	27	20	38	38	21	21	2	7		1	2		7	8	1	6	5		3	10
AT1G64190.1			0.487	0.487	14	EAGLKEEIGSASSGIDKK; VAAQVEDGPCVTYIGEGGSGNFVK; GLLYLGMGVSGGEEGAR; EAGLKEEIGSASSGIDK; MVHNGIEYGDMQLISEAYDVLK; GFPISVYNR; NPDLASLVVDPEFAK; AGAPVDQTIDAFSEYMEPGDCIIDGGNEWYQNTER; SWNLNFGELAR; IGLAGLAVMGQNLALNIAEK; NGPSLMPGGSFQAYDNIKDILEK; VKDEFGDGELVDKILDK; DLFGAHTYER; AAVEGNLPVSGQYSPR	AT1G64190.1				6-phosphogluconate dehydrogenase-1	plastid stroma	yes	7.1.3 OPP.oxidative PP.6-phosphogluconate dehydrogenase	6PGD(1) NAD_binding_2(1)	S	83.3	yes	2	yes	yes		8	26.8	9.1	3	1.05077	1.11421	22.2	33.7	27.4	39.4	39.4	43.9	43.9	2	6	1.5	2	6.9	3.8	2	13.1	3	6	6.6	3	3	8.8
AT1G65260.1			0.406	0.406	17	QATAQVLASQKQLQNKYK; ILEQTVIEMNSDLTK; AQLALAKGDEDLAR; YPFKDSEIENELN; GVVDNLVSNTR; SYANALISSFEDPEK; STVAASTRYPFKDSEIE; SFADNATALKTQLDQQK; SYANALISSFEDPEKILEQTVIEMNSDLTK; SFADNATALKTQLDQQKGVVDNLVSNTR; STVAASTRYPFKDSEIENELNELR; VQEMIGTVNTSGALSAFEK; YPFKDSEIENELNELRR; TQLDQQKGVVDNLVSNTR; STVAASTRYPFKDSEIENELN; YPFKDSEIENELNELR; FQMLETSSVDDDLADLKK	AT1G65260.1		74		Vipp1 - mutant HCF155 - PspA like	envelope-intermembranespace; plastid stroma; thylakoid-peripheral-stromal-side	yes	29.3.3 protein.targeting.chloroplast	DUF4407(2) Fib_alpha(2) Mod_r(3) PhoU(3) PspA_IM30(1) TPR_14(1)	C	125	yes	2	yes	yes		4	27	23	3	0.647801	0.760563	30	57	38	71	71	54	54	6	9		1	8	6	16	9	6	3	15	8	7	15
AT1G66670.1			0.259	0.282	7	ITGKPESEIESDTDRDNFLNPWEAKEYGLIDAVIDDGKPGLIAPIGDGTPPPK; VWDLWKVEGTKK; VAQSPSRLPSFEELDTTNMLLR; EYGLIDAVIDDGKPGLIAPIGDGTPPPK; ITGKPESEIESDTDRDNFLNPWEAK; VWDLWKVEGTK; LPSFEELDTTNMLLR	AT1G66670.1		12		ClpP3 (P-ring)	plastid stroma	yes	29.5.5.8.1* protein.degradation.serine protease.SK.S14	AcylCoA_dehyd_C(1) CLP_protease(1) SDH_sah(1)	C	57	yes	2	yes	yes			21	21	2	2.88381	2.8	9	22	26	15	15	42	42	1	3			1	4	1	5			10	6		5
AT1G67090.1			0.644	0.644	19	SYLPDLTDSELAKEVDYLIR; FETLSYLPDLTDSELAK; LPLFGCTDSAQVLKEVEECKK; KFETLSYLPDLTDSELAK; QVQCISFIAYKPPSFTG; TLSYLPDLTDSELAKEVDYLIR; NKWIPCVEFELEHGFVYR; LTDSELAKEVDYLIR; KKFETLSYLPDLTDSELAK; WIPCVEFELEHGFVYR; FETLSYLPDLTDSELAKEVDYLIR; TLSYLPDLTDSELAK; IIGFDNTRQVQCISFIAYKPPSFTG; LPLFGCTDSAQVLK; YLPDLTDSELAKEVDYLIR; EVEECKKEYPNAFIR; EHGNSPGYYDGRYWTMWK; KFETLSYLPDLTDSELAKEVDYLIR; SYLPDLTDSELAK	AT1G67090.1		129.9		Rubisco small subunit-4 (RBCS-4)	plastid stroma	yes	1.3.2 PS.calvin cycle.rubisco small subunit	RbcS(1) RuBisCO_small(1)	C	203.9	yes	2	yes	yes		9	35.4	31	3	0.591849	0.58677	62.6	71.8	69.5	128.5	128.5	75.4	75.4	13.7	32.4	1	3	4.6	7.9	16	24.4	2	3	18	8.4	9.3	29.7
AT1G69740.1			0.265	0.265	9	YASSFYGPFREALDSNPR; SALDAEGFQNVSIMSYTAK; EDEAEGADILLVKPGLPYLDIIR; DKSPLPIAAYQVSGEYSMIK; YASSFYGPFR; AVGVNSIVLFPK; VPEALKNSTGDEAYNDNGLVPR; NSTGDEAYNDNGLVPR; AVGVNSIVLFPKVPEALK	AT1G69740.1				porphobilinogen synthase-1 (delta-aminolevulinic acid dehydratase-1) (ALAD-1)	plastid stroma	yes	19.4 tetrapyrrole synthesis.ALA dehydratase	ALAD(1)	C	43	yes	2	yes	yes			20	13	2	2.83617	3.3	13	17	13	10	10	33	33	1	4			7	1			1		9	7	1	3
AT1G69830.1			0.399	0.399	29	LNENTWLNYR; KGLQEFYEEMPISK; LNENTWLNYRGEDFYVPFLTSSSSPVETEAAQVSKPK; IVDWINATSGAAGAFDVTTK; EVQENILQEIEK; GFGALGQLSNIPLKQDK; ATSSDTAVVETAQSDDVIFKEIFPVQR; AVTFIENHDTGSTQGHWR; TNVKEVQENILQEIEK; KWEIPSEPYPEETSLFK; IGPGHYEPPNGSQNWSVAVEGR; SSGDNFHAAPNIDHSQDFVRK; VPLVDDVPDNGNLIGAK; TSSDTAVVETAQSDDVIFK; SSGDNFHAAPNIDHSQDFVR; YGTIDELKDTVKK; GKPPGVVGWWPSR; EKNWELSVGCSIPGK; KGLQEFYEEMPISKR; DFKVPLVDDVPDNGNLIG…	AT1G69830.1				alpha-amylase - AtAMY3	plastid stroma	yes	2.2.2.1 major CHO metabolism.degradation.starch.starch cleavage	Alpha-amyl_C2(1) Alpha-amylase(1) Cryptochrome_C(1) Glyco_hydro_70(2) Radical_SA	C	343	yes	2	yes	yes		28	95	63	3	0.917579	1.18471	64	157	122	157	157	186	186	13	16	9	3	13	10	18	30	11	20	47	31	20	25
AT1G73110.1			0.514	0.519	18	SFEHLQGDYYIAPSFLDKVAVHIVK; FYWQPTREDIVNIVSR; MSVLMINDIDAGLGR; LGAESDNVNIAVGAR; LSEQSSWEVKDSEGKDYLYR; FGETQMTVNNQIVVGTLMNLADNPTR; SFEHLQGDYYIAPSFLDK; PLIVTGNDFSTLYAPLIR; TQEVPQFTAPEQTVEALLESGYSLINEQK; KKTQEVPQFTAPEQTVEALLESGYSLINEQK; EADMVNRVPLIVTGNDFSTLYAPLIR; DVISIVDKFPNQALDFYGALR; DFSTLYAPLIR; VPLIVTGNDFSTLYAPLIR; SGMIDDVFIGDFLGK; KDVISIVDKFPNQALDFYGALR; IPLILGIWGGK; WREADMVNRVPLIVTGNDFSTLYAPLIR	AT1G73110.1				activase -related	plastid stroma	yes	1.3.13 PS.calvin cycle.rubisco interacting	AAA(1) GCR1_C(1) Torsin(2)	C	149	yes	2	yes	yes		3	41	44	3	1.30835	1.44262	49	52	48	61	61	88	88	8	13		2	13	13	8	7	3		22	12	4	14
AT1G74040.1			0.341	0.341	14	EPATLLEYSMNAVTEGIDAIATTR; AGNASLEEVVMAIK; LGVDIIEAGFPAASKDDFEAVK; IFDTTLRDGEQSPGATLTSK; VLIRGDNNYSSTNAVTGESVER; TFSGTGAGMDIVVSSVK; VTDADLIALVSDEVFQPEAVWK; GDNNYSSTNAVTGESVER; AVDLIVKEPATLLEYSMNAVTEGIDAIATTR; SEREYLYEILGEVIK; AIVGANAFAHESGIHQDGMLK; SLGCEDVEFSPEDAGR; EYLYEILGEVIK; GDHVLGGLFTGIDTR	AT1G74040.1				2-isopropylmalate synthase -related	plastid stroma	yes	13.1.4.4.1 amino acid metabolism.synthesis.branched chain group.leucine specific.2-isopropylmalate synthase	Fim-adh_lectin(1) HMGL-like(1) LeuA_dimer(1)	C	35.5	yes	2	yes	yes			16	6.5	2	1.45948	1.73077	4.7	28.3	2.5	13	13	22.5	22.5		4.7					5	3.3			13.5	6.5
AT1G74470.1			0.353	0.353	12	TMEVDAVIGADGANSR; SIDAGDYDYAIAFQER; LAVNTIGSLVR; VAVIGGGPAGGAAAETLAQGGIETILIER; MTFDSYLYKR; RVALVGDAAGYVTK; MDHPENWDSPYTLHYTEYDGK; VAPGSPLEDIKLAVNTIGSLVR; EAFVEMCNDEYVQK; VALVGDAAGYVTK; SGATVINGLFLK; VLDVLQKVFYR	AT1G74470.1				geranylgeranyl reductase (GGDR)	thylakoid	yes	16.1.1 secondary metabolism.isoprenoids.non-mevalonate pathway	3HCDH_N(1) DAO(2) FAD_binding_2(1) FAD_binding_3(3) FAD_oxidored(1) GIDA(1) HI09	C	107	yes	2	yes	yes		20	33	28	3	2.87073	3.11538	19	56	32	26	26	81	81		1		4	6	8	5	8	2	13	15	13		6
AT1G74960.1			0.248	0.248	7	TGWVHPNINLENPDSGVDTK; SMIGHLLGAAGAVEAVATVQAIR; ALADGGVTDEVMAEFDKTK; EQINYINAHATSTHAGDIK; VFYDAIEALR; DGFVMGEGAGVLLLEELEHAK; AALSNSFGFGGHNSSIIFAPYK	AT1G74960.1				beta-3-ketoacyl-ACP synthetase 2 (KASII) (FAB1)	plastid	yes	11.1.3 lipid metabolism.FA synthesis and FA elongation.ketoacyl ACP synthase	ketoacyl-synt(2) Ketoacyl-synt_C(1) Thiolase_N(2)	C	21	yes	2		yes	yes	5	6	4	3	3.75771	2.5	9	6	6	6	6	15	15		3		2	2	2		3		1	2
AT1G74970.1			0.365	0.365	6	EYLQGNPLWLQYVK; TVSAPPEEEEIVELKK; VIINYRDAKEYLQGNPLWLQYVK; AHGGGLSGQAQAITLGVAR; VPLVTLGYENSYDIFVK; SRLPGGFAAQKIIGTGR	AT1G74970.1		6		30S ribosomal protein S9	plastid ribosome	yes	29.2.1.1.1.1.9 protein.synthesis.ribosomal protein.prokaryotic.chloroplast.30S subunit.S9	Ribosomal_S9(1)	C	28	yes	1		yes		3	7	6	3	1.08151	1.33333	12	12	4	12	12	16	16	4	3	1	1	2	1	4			2	3	3
AT1G75460.1			0.532	0.532	17	NTLNYLTAASAVKDVFPSSS; NQFPTPFSFFVGSTFEGAPREQQALLELEDTAAR; EQQALLELEDTAAR; SFFVGSTFEGAPR; ETLRNTLNYLTAASAVKDVF; FGVVYSDSVSGSAAEVGCVGEVVK; TKPYLVGEVTWLEDRPSGEENLDSLANEVEVLMK; ETLRNTLNYLTAASAVKDVFPSSS; NQFPTPFSFFVGSTFEGAPR; ERETLRNTLNYLTAASAVK; NTLNYLTAASAVK; IMMHTLLQSDLR; EQQALLELEDTAARLKR; NTLNYLTAASAVKD; LVDDRFFLVCK; RNQFPTPFSFFVGSTFEGAPR; FGVVYSDSVSGSAAEVGCVGEVVKHER	AT1G75460.1		5		LON-domain protein 3 (LON-like3)	plastid	yes	29.5.5.7* protein.degradation.serine protease SJ.S16	bZIP_1(2) DUF3958(2) HALZ(2) LON_substr_bdg(1) TSC22(2)	C	194.1	yes	2	yes	yes		44.7	40.8	48.6	3	2.09979	2.235	51.8	69.6	72.7	60	60	134.1	134.1	8	7	4	9	10	13.8	8	7	4	22.7	14.9	13	7	13
AT1G78630.1			0.278	0.344	10	HSGRPGGMTVETFDQLQQR; GPDHPHEAQKPLDLPIR; AEPTTTTSLVPANQR; ASDHVNTDKPWFVVDATDK; EAEPTTTTSLVPANQR; ASDHVNTDKPWFVVDATDKILGR; VYKGPDHPHEAQKPLDLPIR; RHSGRPGGMTVETFDQLQQRIPER; HSGRPGGMTVETFDQLQQRIPER; RHSGRPGGMTVETFDQLQQR	AT1G78630.1		5		50S ribosomal protein L13	plastid ribosome	yes	29.2.1.1.1.2.13 protein.synthesis.ribosomal protein.prokaryotic.chloroplast.50S subunit.L13	Ribosomal_L13(1)	C	89	yes	2	yes	yes		11	15	20	3	1.10483	1.06977	22	30	37	43	43	46	46	6	7		3	1	5	7	6		5	6	6	6	11
AT1G79530.1			0.363	0.363	11	IATSRDDIEVVAVNDPFIDAK; DPSEIPWADLGADYVVESSGVFTTLSK; VPTSNVSVVDLTCR; VPTSNVSVVDLTCRLEK; GILGYTDEDVVSNDFVGDSR; VVHEEFGILEGLMTTVHATTATQK; SSIFDANAGIGLSK; DDIEVVAVNDPFIDAK; RDPSEIPWADLGADYVVESSGVFTTLSK; VLDLIEHMALVAASH; LVSWYDNEWGYSNR	AT1G79530.1				glyceraldehyde-3-phosphate dehydrogenase-Cp-1 (GapCp-1)	plastid stroma	yes	4.9 glycolysis.glyceraldehyde 3-phosphate dehydrogenase	2-Hacid_dh_C(1) ADH_zinc_N(1) DapB_N(1) Gp_dh_C(1) Gp_dh_N(1)	C	30	yes	2	yes	yes			17	7	2	2.96001	4	10	14	6	6	6	24	24	1	3			4	2					11	3	1
AT1G79850.1			0.463	0.463	7	VVCATSDKTVAVEVVR; YQAHDPDNQFKVGDVVRLEK; SFVALPVIAR; KYQAHDPDNQFKVGDVVR; YQAHDPDNQFKVGDVVR; KAEAGGDELLGLPLESQQPA; TKSFVALPVIAR	AT1G79850.1		3		30S ribosomal protein S17	plastid ribosome	yes	29.2.1.1.1.1.17 protein.synthesis.ribosomal protein.prokaryotic.chloroplast.30S subunit.S17	Ribosomal_S17(1)	C	51	yes	2	yes	yes		14	4	3	3	0.762415	0.7	6	24	21	30	30	21	21	1	2		2		1	6	5	3	8	2		4	7
AT1G80480.1			0.277	0.277	10	IPATIITGFLGSGK; TKYGNVDLDYVLGIGGFDLER; GLLSVHTMEER; IPPDNRIPATIITGFLGSGK; IIVNKTDLVGEAELGSVVQR; TDLVGEAELGSVVQR; FVFQGVHDIFQGSPDR; VDLDYVLGIGGFDLER; LHLDEVKPEGVVNEAVEQIAYADR; LDGVVTLVDAK	AT1G80480.1				PRLI-interacting factor L (pTAC17)	plastid stroma	yes	28.3* DNA.plastid nucleoid interacting	AAA_16(1) AAA_22(1) AAA_23(1) AAA_29(1) ATPase_2(1) cobW(1) CobW_C(1) MeaB(2) Mo	C	109.5	yes	2	yes	yes		12	39.2	19	3	1.55908	1.78626	31.6	53.3	24.6	39.3	39.3	70.2	70.2	4	7.6	1	2	10	7	6	7.7	5	7	20.6	7	2	4
AT2G04030.1			0.651	0.66	51	EDLELGDEDEVKDR; WGRVEEEEESSTVNEGDDKSGETEVVEPSEVR; TIEVEEDEPVKEGEEGEPK; RILEINPDHPIIK; LIQKDIEVLYLVEPIDEVAIQNLQTYK; FVDISKEDLELGDEDEVKDR; LLDLIVHSLYSHKEVFLR; DIEVLYLVEPID; AIYYLATDSLK; GTQITLYLR; LSSSPCVLVSGK; VFISDDFDGELFPR; NYSQFVGFPIYTWQEK; EELIDCLGTIAQSGTSK; KFVDISKEDLELGDEDEVK; ELVSNASDALDK; ASDALDKLRFLSVTEPSLLGDGGDLEIR; AFNEFLDPLAHTHFTTEGEVEFR; QEFNLLCDWIK; ILEINPDHPIIKDLNAACK; ETTEEGSGEKFEY…	AT2G04030.1		44		cpHSP90 (Hsp90-5)	plastid stroma	yes	29.6 protein.folding	HATPase_c(1) HATPase_c_3(1) HSP90(1)	C	1133.6	yes	2	yes	yes		180.9	271.7	246.5	3	1.36546	1.60898	321.9	476.7	335	434.5	434.5	699.1	699.1	63.7	47.6	23.9	52.6	67.6	66.5	63.7	60.8	38	92.7	115.1	106.4	50.9	52.9
AT2G04842.1			0.378	0.378	19	FDITYVDTNSDK; FGFNKYEVNLSTRPEK; MHVEHGYDLIYTPHVAK; GFTQDDAHIFCLEDQIKDEIR; KAEPSTVVLPSNESSDKLLK; DALDDKGWSYEVDEGGGAFYGPK; FDITYVDTNSDKKRPIMIHR; FGGELGTIPVDDLINKINIAVETR; VATEPAISSSGPK; YELSGSLHGLFR; IGQDLDLFSIQDEAGGGLVFWHPK; FDITYVDTNSDKK; AVELESVAGAYWR; SRFGGELGTIPVDDLINK; IYGTAWESEEQLK; NAETQKIPLMAVVGPK; FGGELGTIPVDDLINK; VLPVTDNQLEFCK; GVLDLTEEILSR	AT2G04842.1				Thr-tRNA synthetase (ThrRS-2) (dual targeted - cTP/mTP)	mitochondria; plastid stroma	yes	29.1.3 protein.aa activation.threonine-tRNA ligase	HGTP_anticodon(1) RPA_interact_M(1) tRNA-synt_2b(1) tRNA_SAD(1)	C	227	yes	2	yes	yes		32	75	42	3	1.63404	1.91026	73	89	65	78	78	149	149	11	9	4	10	23	16	10	13	7	14	29	16	9	8
AT2G19940.1			0.45	0.45	13	HRHVPEIEQGLSDVAQSK; ANLIKHENIIIDAK; LLANHPHFQVTLMTADRK; NIAEYEEWYGQPHK; HVPEIEQGLSDVAQSK; IGLLGASGYTGAEIVR; TSYEDEEFVKVLDEGVVPR; EVVYGLTEILREDIKK; AIIISVIDNLVK; EANLYSEIAEGISSYGVTR; EVVYGLTEILR; VTVSFTPHLMPMIR; GMQSTIYVEMAPGVR	AT2G19940.1				N-acetyl-gamma-glutamyl-phosphate reductase	plastid stroma	yes	13.1.2.3 amino acid metabolism.synthesis.glutamate family.arginine	DapB_N(1) DXP_reductoisom(2) NAD_binding_10(1) Sacchrp_dh_NADP(1) Semialdhyde_dh	C	66	yes	2	yes	yes			15	12	2	0.648372	0.692308	22	26	18	39	39	27	27	3	11			6	2	7	7	1		7	4	4	6
AT2G20270.1			0.307	0.307	3	TTVAENPVVVYSK; SLQVEPLVVELDQLGSEGSQLQNVLEK; ITGQYTVPNVFIGGK	AT2G20270.1		4		glutaredoxin GRXS12	plastid stroma	yes	21.4 redox.glutaredoxins	EipA(1) Glutaredoxin(1)	C	20	yes	1		yes			8	3	2	1.12166	1.22222	3	8	9	9	9	11	11	1	1			1		2	2			4			3
AT2G20890.1			0.22	0.267	7	AYIEALNEDPKQYR; AYIEALNEDPK; LLELASATDPTVLDKLCASLNINKK; SNVTADVPPVSETK; EGDIEAVLKDIAGR; SQTSASLVDFSSKEGDIEAVLKDIAGR; SQTSASLVDFSSK	AT2G20890.1		10		TF1 - thylakoid formation1	envelope-inner-peripheral-stromal-side; thylakoid-peripheral-stromal-side	yes	29.3.3 protein.targeting.chloroplast	AAA_lid_9(1) CobD_Cbib(1) ThylakoidFormat(1) YkyB(2)	C	40	yes	1		yes		1	5	4	3	0.303025	0.333333	16	17	7	30	30	10	10	5	4	3		2	2	6	8	2	1				2
AT2G21330.1			0.494	0.494	15	ATPEQVASYTLKLLR; LASIGLENTEANR; TVVSIPNGPSALAVK; LASIGLENTEANRQAYR; TVVSIPNGPSALAVKEAAWGLAR; TLLVSAPGLGQYISGAILFEETLYQSTTDGKK; MVDVLVEQNIVPGIKVDK; GLVPLVGSYDESWCQGLDGLASR; ATPEQVASYTLK; MVDVLVEQNIVPGIK; AKANSLAQLGKYTGEGESEEAK; AAQDILLAR; TWGGKEENVKAAQDILLAR; VDKGLVPLVGSYDESWCQGLDGLASR; YAAISQDSGLVPIVEPEIMLDGEHGIDR	AT2G21330.1		75		fructose-bisphosphate aldolase-1 (SFBA-1)	plastid stroma	yes	1.3.6 PS.calvin cycle.aldolase	Glycolytic(1)	C	92.5	yes	2	yes	yes		10.7	19.1	23.8	3	1.17404	1.37789	18.2	40.9	33.4	38.9	38.9	53.6	53.6	1.3	4.7	1	2.2	4	5	8.2	2.3	4	6.3	13.1	7	3.4	11
AT2G21860.1			0.257	0.257	8	LIALVGKGEVSPLK; LGGTDVGSVNKDKEVTEVVK; VVAGQNPAYDQFPCQYQLFYR; STSWEEVMLHTAR; IPEKPYVPPMTSFR; ISIIEEPDSEEKFN; SSFWYEPVFQVR; VAGQSYTGAVLVTPDGSYPAEKDKER	AT2G21860.1				violaxanthin de-epoxidase-related	plastid	yes	16.1.4.21 secondary metabolism.isoprenoids.carotenoids.violaxanthin de-epoxidase	DdrB(2) DUF3479(1) VDE(1)	C	48	yes	2	yes	yes		9	7	6	3	0.634838	0.846154	19	21	8	26	26	22	22	2	4	4	2	4	3	1	4	3	7	3	3	2	3
AT2G22360.1			0.674	0.674	41	SRAVDGQDEYYTLILNFK; LIEELADMSK; AVDGQDEYYTLILNFK; GAAGFGNGDFSNPFDLFDSLFEGFGGGMGR; GGSPGDLFVVIEVIPDPILKR; ADADYYSVLGVSKNATK; FKEISNAYEVLSDDEK; EISNAYEVLSDDEK; DDTNILYTCK; ISYIDAILGTTLKVPTVDGTVDLK; ISLKVPAGVDSGSRLR; GGSPGDLFVVIEVIPDPILK; DADYYSVLGVSKNATK; KLIEELADMSKNK; SLYDRYGEAGLK; ISYIDAILGTTLKVPTVDGTVDLKVPAGTQPSTTLVMAK; ISLKVPAGVDSGSR; ADADYYSVLGVSKNATKAEIK; EISNAYEVLSDDEKK; RGGSPGDLFVVIEVIPD; …	AT2G22360.1		120.8		J-domain protein DjA6 (type 1)	thylakoid	yes	26.29* misc.DnaJ domain with unknown function	Anti-TRAP(2) DnaJ(1) DnaJ_C(1) DnaJ_CXXCXGXG(1)	C	418.6	yes	2	yes	yes		50.2	76.3	133.3	3	1.17827	1.63602	128	169.6	121	158.8	158.8	259.8	259.8	23.6	10.9	21.4	10.4	19.5	42.2	17.3	8	23.8	24.2	43.1	53.2	16.8	12.3
AT2G27680.1			0.523	0.523	13	MVDAWGGWNLFQGLLR; ILENGIPVVSNQVQHSIVDMRPQQR; YADAGLSTFDMADHYGPAEDLYGIFINR; GKDLLQVIGDCGDEYR; YVLDQQGVGGSMIGVR; TVALTNFDTER; LITYGTVMGGLLSEK; TVALTNFDTERLQK; DLLQVIGDCGDEYR; ERPPEYLEKIKGLTK; FLDTNLTIPFAGPR; LGLAEHIQDANAIFSLVLDEEDVNSIQEVTK; HGVSIPTVAVR	AT2G27680.1				aldo/keto reductase	plastid stroma	yes	3.5 minor CHO metabolism.others	Aldo_ket_red(1)	C	84	yes	2	yes	yes		4	12	16	3	0.527127	0.615385	29	30	25	52	52	32	32	10	9			6	4	7	6	2	4	6	5	4	9
AT2G27820.1			0.25	0.25	7	AAEIYGLEILEDGIQDDASNVTR; EAVDDTAGAAEFIAANNIRDTAAIASAR; VAYQGVPGAYSEAAAGK; NYDLLLR; EAVDDTAGAAEFIAANNIR; AVLPVENSLGGSIHR; AQNALSEVQEFTSFLR	AT2G27820.1				arogenate dehydratase/ prephenate dehydratase (ADT3)	plastid stroma	yes	13.1.6.3.1 amino acid metabolism.synthesis.aromatic aa.phenylalanine.arogenate dehydratase / prephenate dehydratase	ACT(2) PDT(1)	C	55.3	yes	2	yes	yes		9	19.1	14.4	3	2.9086	3.32031	11.8	26.8	16.7	12.8	12.8	42.5	42.5	1	1		2	5.4	2.4	4.8			7	10.7	4.3	2	4
AT2G28000.1			0.606	0.608	34	CALQNAASVAGMVLTTQAIVVDKPKPK; GYISPQFVTNPEK; NATFAAIEEGIVPGGGAALVHLSTVIPAIKETFEDADER; KELFETDSVYDSEKLAER; AALQAGIDKLADCVGLTLGPR; HGLLSVTSGANPVSLKR; HGLLSVTSGANPVSLK; HGLLSVTSGANPVSLKRG; TVQGLIEELQK; NATFAAIEEGIVPGGGAALVHLSTVIPAIK; AIELPNAMENAGAALIR; ITAIKDIIPILEK; GYISPQFVTNPEKLLAEFENAR; DSTTLIADAASKDELQAR; NATFAAIEEGIVPGGGAALVHLSTVIPAIKETFEDADERLGADIVQK; APLLIIAEDVTGEALATLVVNK; NVVLDEFGSPK; VLITD…	AT2G28000.1		76		Cpn60-alpha-1	plastid stroma	yes	29.6 protein.folding	Cpn60_TCP1(1) Ribosomal_L29(1)	C	760	yes	2	yes	yes		133	199	135	3	1.38964	1.59386	231	300	229	293	293	467	467	32	43	20	38	53	45	35	42	29	61	77	56	36	35
AT2G28190.1			0.407	0.407	4	AFVVHELKDDLGKGGHELSLTTGNAGGR; GTSDVEGVVTLTQDDSGPTTVNVR; AFVVHELKDDLGK; HAGDLGNINANADGVAETTIVDNQIPLTGPNSVVGR	AT2G28190.1		12		copper/zinc superoxide dismutase Cu,Zn-SOD (CSD2)	plastid stroma; thylakoid-peripheral-stromal-side	yes	21.6 redox.dismutases and catalases	Sod_Cu(1)	C	24	yes	1		yes			6	1	2	0.324146	0.411765	3	11	10	17	17	7	7	2	1					3	4			3	1	3	4
AT2G30950.1			0.199	0.199	9	AAEEIIFGDSEVTTGAVGDLQQITGLAR; LSDSAYEIALSHIK; SLVAYHEVGHAVCGTLTPGHDAVQK; TPGFSGADLANLLNEAAILAGRR; ADILDSALLRPGR; VQLPGLSQELLQK; KLSDSAYEIALSHIK; TPGFSGADLANLLNEAAILAGR; SGGGMGGPGGPGNPLQFGQSK	AT2G30950.1				FtsH2 (VAR2) (B-type) (FtsH1-2-5-8 complex)	thylakoid-integral	yes	29.5.7.2.4* protein.degradation.metalloprotease.MA(M).M41	AAA(1) AAA_16(3) AAA_17(1) AAA_18(1) AAA_2(2) AAA_22(2) AAA_24(1) AAA_28(1) AAA_	C	27.5	yes	1		yes		1.5	9	7	3	1.46042	1.75	1	16.5	10	10	10	17.5	17.5					1		3	5		1.5	3	4
AT2G31810.1			0.401	0.401	16	LVNVLKVEDISSEPQVER; ETSAGGDVYPVEPFFDPK; ITTVIPATDESVSK; SVDGKISDASFSEASSATPK; RGYNIQSLAVGHAETKGISR; ISDASFSEASSATPK; ILDAHWGLLTDEDTSGLR; FSAASYPDLKEQAPVSVLR; AEIMWLVDTFR; LLEPYGICEVAR; VLQQVIEQLQK; DVLDIASIFR; ITTVIPATDESVSKLVQQLYK; RDVLDIASIFR; RGYNIQSLAVGHAETK; LVDVHEVHDLTHLPFSER	AT2G31810.1				acetolactate synthase small subunit	plastid	yes	13.1.4.1.1 amino acid metabolism.synthesis.branched chain group.common.acetolactate synthase	ACT(2) ACT_4(2) ACT_5(2) ALS_ss_C(3)	C	76	yes	2	yes	yes		10	29	11	3	1.75751	1.92308	8	35	33	26	26	50	50	1	5			2		2	8		7	15	3	4	4
AT2G33800.1			0.267	0.267	6	VMLRPASPGTGVIAGGAVR; IVLEMAGVENALGKQLGSNNALNNAR; IVLEMAGVENALGK; QFRDVAQERGIPMEELWK; QLGSNNALNNAR; AIVVVGDKQGNVGVGCAK	AT2G33800.1		13		30S ribosomal protein S5	plastid ribosome	yes	29.2.1.1.1.1.5 protein.synthesis.ribosomal protein.prokaryotic.chloroplast.30S subunit.S5	Ribosomal_S5(1) Ribosomal_S5_C(2)	C	96	yes	2	yes	yes		15	21	11	3	0.913149	0.959184	30	40	26	49	49	47	47	6	7	2	7	6	2	9	8	2	6	11	4	6	9
AT2G35040.1			0.164	0.164	5	SLAEVNAGGIATAIQHHGK; DLASLGNGLQELGYTIVSTGGTASTLENAGVSVTK; YGVSLLFTNVR; GAALASDAFFPFAWK; AFQHVAAYDSAVSEWLWK	AT2G35040.1				AICARFT/IMPCHase bienzyme protein	plastid stroma	yes	23.1.2.9 nucleotide metabolism.synthesis.purine.AICAR transformylase and IMP synthase	AICARFT_IMPCHas(1) MGS(1)	C	25	yes	1		yes		4	9		2	1.05096	1.08333	12	9	4	12	12	13	13	5	3		2	2		1	3		2	3
AT2G35490.1			0.316	0.316	8	CLADSVYGTELGFK; ISRGDGGLFVLAREGSSLLEL; GSSWLLTTYLDKDLR; QSLNPLQDVAANISR; ISRGDGGLFVLAR; IEVSFKEGTLKPPVIK; ALSGQPPLKLPFPGNR; SSVDLPESVGVFGQQISLSLLK	AT2G35490.1				fibrillin 2 (FBN2)	plastoglobules	yes	26.31* misc.fibrillins	PAP_fibrillin(1)	C	58	yes	2	yes	yes		4	6	13	3	0.572582	0.657143	24	17	17	35	35	23	23	4	6	2		6	6	4	2	4	4		3	4	7
AT2G35500.1			0.636	0.698	37	TGEILSPKDISVDADGTSLAVK; TSTIDYEFTDGGKEVELR; HLYSGFTVWVSQTEATDEESAKEEARR; DISVDADGTSLAVK; GDWPNIKPPGWDPSSDTGPHPQ; LGCRGDWPNIKPPGWDPSSDTGPHPQFT; SAVSTSTIDYEFTDGGK; LKTGEILSPKDISVDADGTSLAVK; EIGYSNADVVVK; SVAQASLSALKQLIISDK; LGCRGDWPNIKPPGWDPSSDTGPHPQ; IMPSETIWYIDEDQLVVNMK; IMPSETIWYIDEDQLVVNMKK; RNGLLITLLETNHLFEK; DISVDADGTSLAVKEKR; SVAQASLSALKQLIISDKGLPGK; TSTIDYEFTDGGKEVELRLR; QLIISDKGLPGK; ADQWR…	AT2G35500.1		128		shikimate kinase SKL2	plastid stroma	yes	13.1.6.1.5 amino acid metabolism.synthesis.aromatic aa.chorismate.shikimate kinase	CS(1) SKI(2)	C	367	yes	2	yes	yes		34	70	110	3	1.20852	1.39869	123	160	84	153	153	214	214	23	25	9	9	27	30	30	20	10	19	36	45	10	18
AT2G36250.1			0.368	0.416	12	ESGSVEIPEFLK; TVQMVQADAASVGATR; AIMANAGSSLMGIGTATGK; GLGAGGNPEIGMNAAR; DAALNAIQSPLLDIGIER; LLTAVSQSTPVTEAFNLADDILR; GISDIITIPGLVNVDFADVR; ARDAALNAIQSPLLDIGIER; KETSSGPVVEDFEEPSAPSNYNEAR; DNVDTLIVIPNDK; ESKEVIEEALYGSDMVFVTAGMG; TVQAQEGLASLRDNVDTLIVIPNDK	AT2G36250.1				FtsZ2-1 plastid division - tubulin motifs	plastid stroma	yes	31.5.3* cell.plastid.division	FtsZ_C(1) Tubulin(1) Tubulin_2(3)	C	90.2	yes	2	yes	yes		8	35.1	15.6	3	1.57046	1.86349	15.5	49.5	25.2	31.5	31.5	58.7	58.7		4	1.5	2	6	2	4.5	8.5	4	6	18.4	8.1	1	8
AT2G37690.1			0.196	0.196	8	LDGVDSLLSIVQMPR; TPASIMYNILGEDDGEAGFK; MLGISDTDLVSR; GVPVATVAINNATNAALLAVR; ATRLDGVDSLLSIVQMPR; VAIIMGSDTDLPVMK; GNAVANNQDELSSAVTALGGFSR; LQCILSEQSHQVHETPR	AT2G37690.1				phosphoribosylaminoimidazole carboxylase	plastid	yes	23.1.2.6 nucleotide metabolism.synthesis.purine.AIR carboxylase	2-Hacid_dh_C(1) 3HCDH_N(1) AIRC(2) AlaDh_PNT_C(1) ATP-grasp(1) CPSase_L_D2(1) Da	C	31	yes	2	yes	yes		1	18	2	3	1.53969	2.1	4	17	10	10	10	21	21		2			2		2	2	1	1	9	2	3
AT2G38040.1			0.455	0.455	29	AGYDDPAIVTGIGTIDGK; AEVASSGASSFDELPDALK; AKETSTEAEPSSEVLNEMIEK; LNVADGIIPEPLGGAHADPSWTSQQIK; AEVASSGASSFDELPDALKEK; MANETGLDFTEQIITLENKYR; KFEHPWPANPDPNVK; LNQEITSKIEEVVR; QNQKDTAEQIYAANENLQEKLEK; QALKDLYTHLTPIQR; IGVFIEGEPIEPSR; QDELEKELAAAR; SEELGQGEAIANNLR; MANETGLDFTEQIITLENK; LTDAPNYESLK; IAINENMNEFGK; IAEALNTSGLQEK; DLYTHLTPIQR; IGVFIEGEPIEPSRK; TPGVTEAYQKIEALEQQIK; GGVLSYLAEFKPLGDTQKPVTLDF…	AT2G38040.1				carboxyltransferase (CT) alpha subunit - part of ACCase complex	envelope-inner-peripheral-stromal-side	yes	11.1.1 lipid metabolism.FA synthesis and FA elongation.Acetyl CoA Carboxylation	ACCA(6) Carboxyl_trans(1) DUF2935(2) DUF2937(3) DUF4407(2) DUF489(2) DUF5600(1)	C	395	yes	2	yes	yes		39	106	90	3	1.20143	1.46875	115	163	117	160	160	235	235	19	16	8	18	29	25	19	29	18	16	41	40	16	19
AT2G38270.1			0.413	0.413	9	VVGILESQGVDYETVDVLDDEYNHGLR; HVELTVPLEELIDR; HVELTVPLEELIDRLVK; SLTETELLPITEADSIPSASGVYAVYDKSDELQFVGISR; NYSNWPTFPQIFVK; VVGILESQGVDYETVDVLDDEYNHGLRETLK; VGIVEEPDKAVLTQAWK; HVELTVPLEELIDRLVKESK; SLTETELLPITEADSIPSASGVYAVYDK	AT2G38270.1		5		CAX-interacting protein, CAXIP1-like, glutaredoxin-related protein	plastid stroma	yes	34.21 transport.calcium	Glutaredoxin(1) SH3BGR(1)	C	57	yes	2	yes	yes			13	14	2	0.850682	0.9	15	14	28	30	30	27	27	3	7			2	3	5	2			4	3	3	10
AT2G39730.1			0.776	0.776	80	SSYEYVSQGLR; RVQLAETYLSQAALGDANAD; GKMCCLFINDLDAGAGR; LSQAALGDANADAIGR; LAYDTSDDQQDITR; NFLTLPNIK; FQCELVMAKMGINPIMMSAGELESGNAGEPAK; VQLAETYLSQAALGDANADAIGRGT; MTYEKLMEYGNMLVMEQENVKR; QYNLDNMMDGFYIAPAFMDKLVVHITK; EGPPVFEQPEMTYEKL; NIADNPTNVQLPGMYNKEENAR; IKDEDIVTLVDQFPGQSIDFFGALRAR; SFQCELVMAK; RVQLAETYLSQAALGDANADAIGRGTFYGK; GTGTHHAVLSSYEYVSQGLR; RMGGTTQYTVNNQMVNATLMNIADNPTNVQLPGMYNKEENAR; LMEYG…	AT2G39730.1		548		Rubisco activase	plastid stroma	yes	1.3.13 PS.calvin cycle.rubisco interacting	AAA(1) Torsin(1)	C	3889	yes	2	yes	yes		417	777	733	3	0.838494	0.982161	1204	1537	1148	1962	1962	1927	1927	202	318	119	120	219	226	205	283	178	218	360	293	207	309
AT2G41680.1			0.335	0.335	10	VINNPNITVHYNTETVDVLSNTK; QAVTAAGSGCIAALSAER; WGAELYPEDVESLSVTTAPFTVQTSER; VILVLYTSPTCGPCR; YLTSNNLLVEFHQPQTEEAK; EGTSNTSVEGVFAAGDVQDHEWR; DVQEKFDITLTK; GISACAICDGASPLFK; GQVLAVVGGGDTATEEALYLTK; YLTSNNLLVEFHQPQTEEAKK	AT2G41680.1				AtNTRC - NADPH reductase - redox regulation/oxidative stress defense	plastid stroma	yes	21.1 redox.thioredoxin	DAO(2) DUF836(1) FAD_binding_2(2) FAD_binding_3(2) FAD_oxidored(2) GIDA(4) Gluta	C	130	yes	2	yes	yes		16	25	15	3	0.69107	0.756757	46	42	42	74	74	56	56	6	14	8	6	8	4	2	15	7	4	9	5	3	11
AT2G42130.3			0.273	0.273	6	WNFEWFGSGSPGLLAAR; VIFERFPSTLANLSR; DAGGFEALVTGK; VQETVQGSPLVYAR; FPSTLANLSR; LNPTPRPTTSPCFEGR	AT2G42130.3				fibrillin 7b (FBN7b) - model .4 scores better than models 1-3 and 5	plastoglobules	yes	26.31* misc.fibrillins	PAP_fibrillin(1)	_	22	yes	1		yes			5	3	2	0.422028	0.571429	4	10	8	14	14	8	8	2	2					2	2	2		3	1	2	2
AT2G43030.1			0.483	0.483	12	TLATDGYDAVQIGYRR; LVFDEIFKEGDLVDVAGTTIGK; LTNIEGFEPNQKLVFDEIFKEGDLVDVAGTTIGK; TLATDGYDAVQIGYR; LGMMSFFEEDGTVVPVTVVGFR; EGNIVTQIKTLATDGYDAVQIGYRR; ITPAKIVGVNIPKN; IVKVDKELNVVMIK; VDKELNVVMIK; ALGSIGAGTTPGRVYK; LTNIEGFEPNQK; HLQEFRLTNIEGFEPNQK	AT2G43030.1		21		50S ribosomal protein L3	plastid ribosome	yes	29.2.1.1.1.2.3 protein.synthesis.ribosomal protein.prokaryotic.chloroplast.50S subunit.L3	Ribosomal_L3(2)	C	74	yes	2	yes	yes		10	14	13	3	0.945182	1	18	30	26	37	37	37	37	3	5	1	3	1	5	4	8	2	5	7	4	3	8
AT2G43750.1			0.459	0.459	16	VIGVEPTESAILSGGKPGPHK; LIAVVFPSFGER; GMTGAIQKAEEILK; GKIDILVAGIGTGGTITGVGR; IGYSMITDAEEK; AFGAELVLTEPAK; TPNSYMLQQFDNPANPK; AVSIKPEAGVEGLNIADNAAQLIGK; IGYSMITDAEEKGLITPGK; IDILVAGIGTGGTITGVGR; SVLVESTSGNTGIGLAFIAASK; KTPNSYMLQQFDNPANPK; GMTGAIQKAEEILKK; VSIKPEAGVEGLNIADNAAQLIGK; IHYETTGPEIWEDTRGK; IHYETTGPEIWEDTR	AT2G43750.1		18		cysteine synthase	plastid stroma	yes	13.1.5.3.1 amino acid metabolism.synthesis.serine-glycine-cysteine group.cysteine.OASTL	ADH_zinc_N(1) PALP(1)	C	106.6	yes	2	yes	yes		2	21.9	4	3	0.317534	0.354511	49.6	36	21	78.7	78.7	27.9	27.9	17	14.7	3	1	11.9	2	14	7	3		10	2	9	11
AT2G46910.1			0.236	0.236	4	NININEQLQALIAPAILPR; VVVDNELDLEHKKHDLLR; LQYTSAPDVVVLFEAASR; LPFFQVGQVFQK	AT2G46910.1				fibrillin 8 (FBN8)	plastoglobules	yes	26.31* misc.fibrillins	PAP_fibrillin(1)	C	22	yes	1		yes		2	7	5	3	1.79062	1.75	8	5	9	8	8	14	14	1	4		2		1	1				4			2
AT2G47450.1			0.324	0.324	9	KADEQALSQLLEDRDVDAVDENGR; NYEETTSSVEEAEEDDESSSSYGEVNK; VINVLEGQVFEYAEVDEIVEKR; TALLFVAGLGSDK; VINVLEGQVFEYAEVDEIVEKRGK; GVHVAEDVAKDYEDGLEYAVAESVIGK; NYEETTSSVEEAEEDDESSSSYGEVNKIIGSR; VINVLEGQVFEYAEVDEIVEK; GVHVAEDVAKDYEDGLEYAVAESVIGKR	AT2G47450.1				cpSRP43	plastid stroma	yes	29.3.3 protein.targeting.chloroplast	Ank(3) Ank_2(2) Ank_3(3) Ank_4(3) Ank_5(2) Chromo(3) Chromo_shadow(4) DUF1918(3)	C	35	yes	2	yes	yes		4	6	15	3	2.51003	2.5	9	16	10	10	10	25	25		2		2	1	4	2	2			5	7		2
AT2G47730.1			0.525	0.525	10	DLQFELIPVDMR; AITQYLAEEYSEK; GMFGMTTDPAAVQELEGKLQK; SEFLAGDSFTLADLHHLPAIHYLLGTDSK; VLATLYEKDLQFELIPVDMR; GMFGMTTDPAAVQELEGK; AITQYLAEEYSEKGEK; QEAHLALNPFGQIPALEDGDLTLFESR; ATTNVWLQVEGQQFDPNASK; AGAHKQEAHLALNPFGQIPALEDGDLTLFESR	AT2G47730.1		12		glutathione transferase GSTF8 (GST6) - cytosol and plastid	cytosol; plastid stroma	yes	26.9 misc.glutathione S transferases	GST_C(1) GST_C_2(1) GST_C_3(1) GST_N(1) GST_N_2(2) GST_N_3(1)	C	68	yes	2	yes	yes		1	20	11	3	0.840438	0.888889	20	26	22	36	36	32	32	4	11		1	1	3	3	10			9	4	4	4
AT2G47940.1			0.096	0.096	3	FAGDIAEIGIIR; SEETENIGYVIPTTVVSHFLTDYER; LQDSVTVVGYPLGGDTISVTK	AT2G47940.1				DEG2 protease	plastid stroma	yes	29.5.5.1.1* protein.degradation.serine protease.PA.S1	PDZ_2(3) PDZ_3(1) PDZ_6(2) Peptidase_S46(2) Trypsin(1) Trypsin_2(1)	C	23	yes	1		yes		8	6	1	3	2.47559	1.875	6	8	9	8	8	15	15	2			1	2	1	2	1		3	2			3
AT3G01180.1			0.194	0.194	7	LIHALGNCLLTYR; TPDVASSETNEPGKDEEKPPPLAGANVMNVILVAAECAPFSK; ELGLPVRPDVPLIGFIGR; DTVQQFDPYSETGLGWTFDSAEAGK; GPVDDFSYVDLPSHYLDSFK; TLEGGWGLHNIINENDWK; LYDPVGGEHFNIFAAGLK	AT3G01180.1				starch synthase 2 (SS2)	plastid stroma	yes	2.1.2.2 major CHO metabolism.synthesis.starch.starch synthase	Glyco_trans_1_4(1) Glyco_trans_4_4(2) Glyco_transf_4(3) Glyco_transf_5(1) Glycos	C	58	yes	2	yes	yes		8	20	4	3	1.17291	1.23077	16	22	20	26	26	32	32	4	5		1	5	1	4	4		4	8	2	7	2
AT3G01500.1			0.748	0.748	22	SKVISELGDSAFEDQCGR; YETNPALYGELAK; GLMSFPLDGNNSTDFIEDWVK; NIANMVPPFDK; VISELGDSAFEDQCGR; VENIVVIGHSACGGIK; NIANMVPPFDKVK; YGGVGAAIEYAVLHLK; EKYETNPALYGELAK; GTEAYDEAIEALKK; LLIEKEELKTVAAAK; VEQITAALQTGTSSDKK; SKVISELGDSAFEDQCGRCER; VCPSHVLDFQPGDAFVVR; EKYETNPALYGELAKGQSPK; VISELGDSAFEDQCGRCER; GTLALKGGYYDFVK; YETNPALYGELAKGQSPK; VEQITAALQTGTSSDK; TVAAAKVEQITAALQTGTSSDKK; EAVNVSLANLLTYPFVR; AFDPVE…	AT3G01500.1		213.3		beta carbonic anhydrase-1 (beta CA1) - this model lacks the cTP	plastid stroma	yes	8.3 TCA / org.transformation.carbonic anhydrases	Pro_CA(2)	_	204.7	yes	2	yes	yes		23	31.7	45.5	3	1.00947	0.958852	56.9	76.2	71.6	104.5	104.5	100.2	100.2	12.3	23.6	1.7	7	3.4	8.9	15.4	19.7		8	16.8	16.3	11.5	20.3
AT3G02730.1			0.354	0.494	11	VSVGQVTEVDKDTFWPIVK; VVKEVTGAKYDDLVAAIETAR; EVTGAKYDDLVAAIETAR; QVTEVDKDTFWPIVK; YKALSEKYDDVVFLK; ALSEKYDDVVFLK; LVVLDMYTQWCGPCK; YDDLVAAIETAR; SLETVNVSVGQVTEVDKDTFWPIVK; VGQVTEVDKDTFWPIVK; ALSEKYDDVVFLKLDCNPDNRPLAK	AT3G02730.1		85.3		thioredoxin f1 (Trx F1)	plastid stroma; thylakoid-peripheral-stromal-side	yes	21.1 redox.thioredoxin	AhpC-TSA(1) OST3_OST6(1) Redoxin(2) Thioredoxin(1) Thioredoxin_2(1) Thioredoxin_	C	173.8	yes	2	yes	yes		17	14	22	3	0.356675	0.438742	58.8	55	60	120.8	120.8	53	53	10	10	20.8	7	3	8	10	10	19	4	6	6	11	15
AT3G04550.1			0.365	0.365	12	TSMLLQALGVAESEKAK; VAAATFIIDRNIDSK; NVVEADDGYYLVVAENGLKLEK; VLPWDGKEEPLLVVADRVR; VAAATFIIDR; SLDSAGKIEILAGR; WVVLPSWNPVAAIGK; ILEAPMEIIAGGDFK; VLPWDGKEEPLLVVADR; QQLYQPFRPPSSPIPTQFR; DSILQSIHEPELISAFDTGGAELLYEIR; TSMLLQALGVAESEK	AT3G04550.1				RAF1 - Rubisco assembly factor 1	plastid stroma	yes	29.8 protein.protein assembly and cofactor ligation	Raf1_HTH(1) Raf1_N(1) RuBisCo_chap_C(1)	C	36	yes	2	yes	yes			16	6	2	1.48576	1.57143	10	16	10	14	14	22	22	2	3			5		2	3			7	4		4
AT3G04790.1			0.482	0.482	10	SLGIPLVGLDTHPR; LAIDGADEVDPNLDLVK; AVEAIKPGMVLGLGTGSTAAFAVDQIGK; LLSSGELYDIVGIPTSK; VDGDGKPYVTDNSNYIIDLYFK; IDLAIDGADEVDPNLDLVK; LLSSGELYDIVGIPTSKR; IDLAIDGADEVDPNLDLVKGR; LQDLFKEFGCESK; MVEAVADKFIVVADDTK	AT3G04790.1		31		ribose 5-phosphate isomerase (PRI)	plastid stroma; thylakoid-peripheral-stromal-side	yes	1.3.10 PS.calvin cycle.Rib5P Isomerase	DeoRC(2) Rib_5-P_isom_A(1)	C	75	yes	2	yes	yes		6	17	10	3	0.677605	0.785714	23	35	17	42	42	33	33	9	7	2	2	1	2	8	9	2	4	8	4		5
AT3G04870.1			0.237	0.263	12	GSPDVYLSGPIK; VAMQVTELFPSSR; SLDSDVSDMSVNAPK; NSLALALSPVVK; YNGWVTELQDIELAR; SADGETYVTGLAISK; DGTIGELDFRFPVGAPIHGIR; AFLVTNQLKPYDKLR; ADVYVAACDVPGIKR; NLDSISFSDWFLSK; AFLVTNQLKPYDK; QASSYICDAGEELAELNKK	AT3G04870.1				zeta-carotene desaturase (ZDS)	plastid	yes	16.1.4.3 secondary metabolism.isoprenoids.carotenoids.zeta-carotene desaturase	3HCDH_N(1) AlaDh_PNT_C(2) Amino_oxidase(1) DAO(2) FAD_binding_2(1) FAD_binding_3	C	56	yes	2	yes	yes		4	18	5	3	0.80254	0.931034	10	26	20	29	29	27	27	2	3		2	2	1	4	8	2	2	6	4	3	5
AT3G10050.1			0.182	0.182	7	VILDQVGGFADGVAVK; VYDIAIESPLQLAK; ALGYDYFLVSDDDYFK; VSPNSLQYPAGYLGAVPER; IIGVEPADANAMALSLHHGER; GVICSSAGNHAQGVALSASK; LKVSPNSLQYPAGYLGAVPER	AT3G10050.1				threonine dehydratase (OMR1)	plastid stroma	yes	13.1.4.5.1 amino acid metabolism.synthesis.branched chain group.isoleucine specific.threonine ammonia-lyase	PAC4(1) PALP(1) Thr_dehydrat_C(2)	C	18	yes	2		yes	yes	2	12	3	3	11.405	17	6	5	7	1	1	17	17				1	4	1				1	4		1
AT3G10690.1			0.197	0.197	12	RGDEQVKEESGANNGGLVVSGDESR; NAAGTPLVQILSMSEGER; LIEQEAIELKDR; NAVIITEIPYQTNK; FTDESSSLTEQITK; KKFTDESSSLTEQITK; GGDPALVLNNLYR; ASSHSSATAALQSEYGLSEK; GDEQVKEESGANNGGLVVSGDESR; FHPHGDTAVYDSLVR; LDPLAEAVLLSDLDQDTVDFVANFDNSQKEPAVLPAR; EATESYMSYALSVLLGR	AT3G10690.1				DNA gyrase A (TAC) - dual targeted mito and plastids	mitochondria; plastid	yes	28.2 DNA.repair	DNA_gyraseA_C(6) DNA_topoisoIV(1)	C	103	yes	2	yes	yes		15	38	21	3	1.97925	2.55172	19	54	30	29	29	74	74	2	3	1	3	5	5	3	6	6	9	19	11	4	2
AT3G11630.1			0.511	0.511	11	AQADDLPLVGNKAPDFEAEAVFDQEFIK; SGGLGDLNYPLISDVTK; SISKSFGVLIHDQGIALR; LNTEVLGVSVDSVFSHLAWVQTDRK; TLQALQYIQENPDEVCPAGWKPGEK; SFGVLIHDQGIALR; EGVIQHSTINNLGIGR; AQADDLPLVGNK; APDFEAEAVFDQEFIK; GLFIIDKEGVIQHSTINNLGIGR; KSGGLGDLNYPLISDVTK	AT3G11630.1		86.1		2-Cys Peroxiredoxin A (Prx A; formerly named BAS1)	plastid stroma; thylakoid-peripheral-stromal-side	yes	21.5 redox.periredoxins	1-cysPrx_C(1) AhpC-TSA(1) NESP55(1) Redoxin(2)	C	73.3	yes	2	yes	yes		12	10	13	3	0.875535	0.913838	22	25.3	26	38.3	38.3	35	35	5	6	2	5		4	6	5.3	1	5	4	4	7	6
AT3G12780.1			0.665	0.665	33	ADLNVPLDDNQTITDDTR; GVTPKFSLAPLVPR; GVTTIIGGGDSVAAVEK; GVTTIIGGGDSVAAVEKV; SLPEGGVLLLENVR; ELDYLVGAVSNPK; SHISTGGGASLELLEGK; KGVTTIIGGGDSVAAVEK; ADLNVPLDDNQTITDDTRIR; AAIPTIKYLIENGAKVILSTHLGRPK; FAAGTEAIANKLAELSEKGVTTIIGGGDSVAAVEK; IVPASGIEDGWMGLDIGPDSIK; LSELLGIEVTK; VFVRADLNVPLDDNQTITDDTRIR; GVSLLLPTDVVVADK; FSLAPLVPR; VLPGVIALDEAIPVTV; ADDCIGPEVESLVASLPEGGVLLLENVR; TFNEALDTTQTVIWNGPMGVFEMEKFAA…	AT3G12780.1		74.9		phosphoglycerate kinase-1 (PGK-1)	plastid stroma	yes	1.3.3 PS.calvin cycle.phosphoglycerate kinase	PGK(1) PrpR_N(3)	C	734.1	yes	2	yes	yes		45.9	197.1	123.3	3	0.895333	0.995922	268.6	274.7	190.8	367.8	367.8	366.3	366.3	32.2	84.8	23.7	13	73.2	41.7	27.7	71.6	17.1	24.9	84.3	49.1	23.3	73.1
AT3G13470.1			0.5	0.503	31	KLADLVGVTLGPK; LRVEDALNATK; NLIEQAEQDYEK; GVVTLEEGKSAENNLYVVEGMQFDR; REVELEDPVENIGAK; TNDLAGDGTTTSVVLAQGFIAEGVK; LADLVGVTLGPK; VVAAGANPVLITR; NLIEQAEQDYEKEK; NLIEQAEQDYEKEKLNER; VDAIKDTLENDEEK; EVEDSELADVAAVSAGNNHEVGSMIAEAMSK; VDAIKDTLENDEEKVGAEIVK; LSGGVAVIQVGAQTETELKEK; LSGGVAVIQVGAQTETELKEKK; EMTTIVGDGTTQEAVNKR; EMTTIVGDGTTQEAVNK; AAVEEGIVVGGGCTLLR; DTLENDEEKVGAEIVKR; KGVVTLEEGKSAENNLYVVEGMQFD…	AT3G13470.1		9.4		Cpn60-beta-1	plastid stroma	yes	29.6 protein.folding	Cpn60_TCP1(1)	C	287.1	yes	2	yes	yes		48.3	84.7	55.2	3	1.7224	1.90293	54.6	104.5	128	98.9	98.9	188.2	188.2	15	3.2	4.5	12	17.9	2	8.1	3.1	5.5	10.8	47.8	29.2	8.7	40.5
AT3G13490.1			0.251	0.251	10	LVQPTFVLDYPIEISPLAK; HLANGEESDNEIDCVSIAGR; LSDDQFEQLKQFIDIGDILGASGSMK; QFIDIGDILGASGSMK; EITGINFSELGEDLGNAK; ACSSLGHLLNEIFEVVVEPK; YVDMIANPEVADVFR; EMANAFSELTDPVDQR; LVQPTFVLDYPIEISPLAKPHR; DTVLLALQDVLEPK	AT3G13490.1				tRNA synthetase class II (D, K and N) protein (dual targeted cTP/mTP)	mitochondria; plastid stroma	yes	29.1.6 protein.aa activation.lysine-tRNA ligase	tRNA-synt_2(1) tRNA-synt_2d(2) tRNA_anti-codon(2)	M	19	yes	0					11		1	1.17962	1.375	10	5	4	8	8	11	11	3	4			3		1				4
AT3G14420.1			0.708	0.708	26	TLSWKDVQWLQTITKLPILVK; MDEANDSGLASYVAGQIDR; NFEGLDLGK; MVYDYYASGAEDQWTLQENRNAFAR; FTLPPNLTLK; IPVFLDGGVRR; MEITNVTEYDAIAK; NRFTLPPNLTLK; IAIQAGAAGIIVSNHGAR; MEITNVTEYDAIAKQKLPK; AASAAGTIMTLSSWATSSVEEVASTGPGIR; QLDYVPATISALEEVVKATQGR; TLSWKDVQWLQTITK; MVYDYYASGAEDQWTLQENR; AIALTVDTPR; NFEGLDLGKMDEANDSGLASYVAGQIDR; DVQWLQTITK; NHITTEWDTPRPSARL; ILIDVSKIDMTTTVLGFK; QLDYVPATISALEEVVK; IPVFLDGGVR; AGF…	AT3G14420.1		35.8		glycolate oxidase-1 (GOX-1) - peroxisome & plastid	peroxisome; plastid	yes	1.2.2 PS.photorespiration.glycolate oxydase	DHO_dh(2) DUF561(3) FMN_dh(1) Glu_synthase(1) His_biosynth(2) IMPDH(2) NMO(1) PA	_	161.1	yes	2	yes	yes		12.5	42.3	12	3	0.781183	0.708378	73.6	56.5	31	94.3	94.3	66.8	66.8	5.5	36.8		4	15.3	12	5	20	1	7	23.5		4.5	21.5
AT3G15000.1			0.106	0.106	4	AVPYDPKYHEEWIRNNAR; WVLPDSYLDVR; TLAQIVGSEDEAR; AVPYDPKYHEEWIR	AT3G15000.1				RIP1 - mitochondria & plastid	mitochondria; plastid	yes	27.1.5* RNA.processing.editing	Cytadhesin_P30(1) Drf_FH1(1) Extensin_2(1)	C	19	yes	1		yes			5	7	2	1.29194	1.71429	3	10	6	7	7	12	12		1	1			1	2				4	4		3
AT3G15190.1			0.312	0.312	7	TDAQADEIVTVEK; AVEIHHGWYVPDAAAAAPS; LIGEAYSAIDK; AVEIHHGWYVPDAAAAAPSEAVPM; LIGEAYSAIDKAVK; VLEALEGLKK; AVEIHHGWYVPDAAAAAPSEAVPMAA	AT3G15190.1		17		30S ribosomal protein S20	plastid ribosome	yes	29.2.1.1.1.1.20 protein.synthesis.ribosomal protein.prokaryotic.chloroplast.30S subunit.S20	FANCI_HD2(2) Med12-LCEWAV(1) Peptidase_S64(1) Ribosomal_S20p(1) Trypan_glycop(1)	C	32	yes	1		yes		5	7	4	3	0.733624	1	7	15	10	16	16	16	16	2	2	1	2			4		1	3	5	2	4	2
AT3G18890.1			0.317	0.317	10	MRPLSPYAIYADLKPPTSPTPASTGPK; ASSVVTEASPTNLNSK; NVKPRPLSPYASYEDLKPPTSPIPNSTTSVSPAK; EVKPVPTKPVTQEPTAPKEDEAPPKEK; EAASVEDNSELPGGNNDVLK; YENLKPPSSPSPTASSTR; IVEVVAETTAPLTPIEK; SKEVDATQVPVEANVVPVPDSTSNVPVVEVK; PLSPYASYEDLKPPTSPIPNSTTSVSPAK; ASSVVTEASPTNLNSKEEDLVFVAGATGK	AT3G18890.1				Tic62 -interacts with FNR (dual localized thylakoid & envelope)	envelope-inner-peripheral-stromal-side; thylakoid	yes	29.3.3 protein.targeting.chloroplast	3Beta_HSD(1) adh_short(1) Epimerase(1) GDP_Man_Dehyd(2) HIM1(1) NAD_binding_10(1	C	235	yes	2	yes	yes		21	49	50	3	0.812107	1.04348	48	102	85	115	115	120	120	9	10	6	5	8	10	16	15	12	14	22	23	16	21
AT3G19170.1			0.4	0.422	34	AIIGTIGDVDSYQLPDAK; VTIEMQPDPEKATQEEVEEKNILEK; GVVFNEMKGVYSQPDNILGR; TGGISVYPLTSSVR; GVSEENVQKVEELIMDTLK; VTIEMQPDPEK; VLSEYLDMFEASPSPNSSK; GLDVDQETLTK; DLTFVQLNQLIGR; GVYSQPDNILGR; DKGVAVAVASAEDIDAANNER; IWFYGDDDPVHR; GVSEENVQKVEELIMDTLKK; TGCEVMSVSNEDENKVFGVVFR; KVDEDWEGISSSLEEIRR; AAMTEEDLAELAR; DLTFVQLNQLIGRK; DIPNLTFEEFKEFHR; DFKDFAQAIDVVR; FLDLLPENPSGGLVTWDGR; IAQQALSPENTYGVDSGGDPKDIPNLTFEE…	AT3G19170.1				PREP1 - (AtZnMP) metalloprotease dually targeted mito & plastid	mitochondria; plastid stroma	yes	29.5.7.4.1* protein.degradation.metalloprotease.ME.M16	M16C_assoc(1) Peptidase_M16(1) Peptidase_M16_C(2)	C	302	yes	2	yes	yes		20	99	40	3	1.1028	1.11189	97	134	71	143	143	159	159	5	38	5	5	29	15	4	51	5	12	41	21	4	27
AT3G22890.1			0.495	0.495	20	MAFFDPSRPQDFLFISGTK; NPILLLHPLGGFTK; GLIAPDGGKLVELIVEEPK; VLEDGVLDPETTVVSIFPSPMHYAGPTEVQWHAK; VALFNSDGNPVAILSDIEIYKHPKEER; VALFNSDGNPVAILSDIEIYK; NADAVFAFQLR; AGLIAPDGGKLVELIVEEPK; ADDVPLDWR; LVELIVEEPK; VLVDYYESLTPAGNGR; INAGANFYIVGRDPAGMGHPVEK; VALFNSDGNPVAILSDIEIYKHPK; INAGANFYIVGR; LLEMGYKNPILLLHPLGGFTK; LDDGSVVNMSVPIVLAIDDEQK; ESEFLQTLHFNSLR; INAGANFYIVGRDPAGMGHPVEKR; LDDGSVVNMSVPIVLAIDDEQKA…	AT3G22890.1				ATP sulfurylase (ATPS1)	plastid stroma	yes	14.1 S-assimilation.APS	ATP-sulfurylase(1) PUA_2(1)	C	161.5	yes	2	yes	yes		12	78.5	22	3	2.1141	2.29592	57.7	61	42.8	49	49	112.5	112.5	5	15	3	2	26.7	6	5	9		8	30	9	3	9
AT3G22960.1			0.195	0.195	9	IESIDSLTNLEEIILASDGAMVAR; RLNLQWGLIPFR; ALNKPVIVASQLLESMIEYPTPTR; GDLGAQIPLEQVPAAQQR; AEDGEVWTFTVR; LSFSDDMESNLNK; VGDELLVDGGMVR; LNLQWGLIPFR; IESIDSLTNLEEIILASDGAMVARG	AT3G22960.1				pyruvate kinase-1 (typically homotetramer)	plastid stroma	yes	11.1.30 lipid metabolism.FA synthesis and FA elongation.pyruvate kinase	HpcH_HpaI(1) PK(1) PK_C(1)	C	86	yes	2	yes	yes		10	24	10	3	1.00223	1.04762	28	36	22	42	42	44	44	6	7	1	2	8	4	4	12	1	6	11	2	4	5
AT3G23400.1			0.243	0.243	5	LLYSSAFSSR; TSGNLSQIPPFDIPR; LIPVTLGQVFQR; GLVASVDDLER; ELETAGGPVDLTDDLDKLQGK	AT3G23400.1				fibrillin 4 (FBN4)	plastoglobules	yes	26.31* misc.fibrillins	PAP_fibrillin(1)	C	21	yes	2		yes	yes		10	6	2	3.18683	3.2	4	9	8	5	5	16	16		1			2	1	1	1			5	2		2
AT3G24430.1			0.491	0.491	24	VPNSDEEFLLHPATVR; TFQDLGVCVVQQCAK; IRQQVSTAVTYDKYLK; SSSVGESVAQTSEKDVLK; ANEVVAALPWVK; LELTTPACPVKDMFENK; VKVPNSDEEFLLHPATVR; ALSQIIDPDFGTDIVSCGFVK; STVAVNLAYTLAGMGAR; QQVSTAVTYDKYLK; VKVPNSDEEFLLHPATVRR; LVSFGFAGQGR; VGIFDADVYGPSLPTMVNPESR; LELTTPACPVK; QFGIPHLFDLPIRPTLSASGDSGTPEVVSDPLSDVAR; TIIPTEYMGVK; KVNVTMSAQPAKPIFAGQLPFGLSR; AQASSSVGESVAQTSEKDVLK; SAQASSSVGESVAQTSEKDVLK; ASAQASSSVGESVAQTSE…	AT3G24430.1				hcf101 - 2Fe-2S assembly PSI (also NFU-1)	plastid stroma	yes	29.8 protein.protein assembly and cofactor ligation	AAA_31(1) ArsA_ATPase(3) CbiA(1) CBP_BcsQ(2) Fer4_NifH(1) FeS_assembly_P(1) GBBH	C	129	yes	2	yes	yes		18	36	22	3	1.30439	1.43396	49	50	30	53	53	76	76	7	14	3	6	7	12	5	11	3	9	20	2	4	3
AT3G25860.1			0.36	0.36	10	NMIESLSVPTFR; VDIESVAGTGPFGR; VGYPVNTDALDALYEK; QHKVDIESVAGTGPFGR; IVYGADLAAFLQTFAK; ITASDVETAAGIAPSK; SSIAPPPPPPPPVTAK; EIFMPALSSTMTEGK; ATTTNLPPLLPDSSIVPFTAMQSAVSK; SSSSVAEAVVPSPPPVTSSPAPAIAQPAPVTAVSDGPR	AT3G25860.1			12	E2 - dihydrolipoamide acetyltransferase, plastid - subunit of pyruvate dehydrogenase complex	plastid	yes	11.1.31 lipid metabolism.FA synthesis and FA elongation.pyruvate DH	2-oxoacid_dh(1) Biotin_lipoyl(1) DciA(1) E3_binding(1)	C	113.4	yes	2	yes	yes		15	27	13	3	0.844976	0.941781	39.8	45.6	28	58.4	58.4	55	55	8	12.8	2	6	7	4	10	10.6	2	8	10	5	7	3
AT3G25920.1			0.274	0.274	9	TAATSSAVVAPER; LEASGCTLTVLPGR; YLPVNIKDIETAGFQEGDEVSLETLK; SGPGIMRGFEGGQTALYR; EKLEASGCTLTVLPGR; QTAATSSAVVAPER; FRLDNLGPQPGSR; YLPVNIKDIETAGFQEGDEVSLETLKQK; EKLEASGCTLTVLPGRK	AT3G25920.1		3		50S ribosomal protein L15	plastid ribosome	yes	29.2.1.1.1.2.15 protein.synthesis.ribosomal protein.prokaryotic.chloroplast.50S subunit.L15	Ribosomal_L27A(1)	C	51	yes	2	yes	yes		11	7	11	3	1.48855	1.31818	12	21	18	22	22	29	29	3	3	1	1		4	4	5		5	4	3	2	4
AT3G26650.1			0.707	0.707	42	AAALNIVPTSTGAAKAVALVLPNLKG; KTFAEEVNAAFRDSAEK; AVALVLPNLKGK; AAALNIVPTSTGAAKAVALVLPNLK; YDSTLGIFDADVKPSGETAISVDGK; CSDFSTTIDSSLTMVMGDDMVK; IIQVVSNRNPSLLPWK; GKLNGIALRVPTPNVSVVDLVVQVSK; TFAEEVNAAFR; GDIPTYVVGVNADAYSHDEPIISNASCTTNCLAPFVK; STLGIFDADVKPSGETAISVDGK; AVALVLPNLKG; LNGIALRVPTPNVSVVDLVVQVSK; VIAWYDNEWGYSQR; KVIITAPGKGDIPTYVVGVNADAYSHDEPIISNASCTTNCLAPFVK; LNGIALRVPTPNVSVVDLVVQVSKK; AVALVLP…	AT3G26650.1		146.3		glyceraldehyde 3-phosphate dehydrogenase A-1 (GAPA-1)	plastid stroma	yes	1.3.4 PS.calvin cycle.GAP	Gp_dh_C(1) Gp_dh_N(1)	C	833	yes	2	yes	yes		26.6	198.2	134.2	3	0.615724	0.757384	258.5	317.8	256.7	474	474	359	359	40.9	83	33.4	3.8	59.6	37.8	52.6	73.1	33	13.5	95.9	49.7	38.6	81.9
AT3G27925.1			0.538	0.579	26	VFAIGNPFGLDHTLTTGVISGLRR; LFQENTPSVVYITNLAVR; VFAIGNPFGLDHTLTTGVISGLR; LVLGDIITSVNGTK; ISVTLEPKPDES; FGKVTRPILGIKFAPDQSVEQLGVSGVLVLDAPPSGPAGK; VVGFDQDKDVAVLR; EKISVTLEPKPDES; VGDEVTVEVLR; LVLGDIITSVNGTKVSNGSDLYR; VGDEVTVEVLRGDHKEK; DGYGRLVLGDIITSVNGTK; LRPIPVGVSADLLVGQK; VVGFDQDKDVAVLRIDAPK; ILDQCKVGDEVTVEVLR; FAPDQSVEQLGVSGVLVLDAPPSGPAGK; GASDLRVTLADQTTFDAK; VTLADQTTFDAK; QGHIVTNYHVIR; NKLRPIPVG…	AT3G27925.1		4		DEG1 protease (homohexamer)	thylakoid-peripheral-lumenal-side	yes	29.5.5.1.1* protein.degradation.serine protease.PA.S1	GreA_GreB(1) PDZ(1) PDZ_2(1) PDZ_6(2) Peptidase_S29(1) Peptidase_S32(2) Peptidas	C	529	yes	2	yes	yes		39	72	109	3	0.531197	0.711974	148	213	168	309	309	220	220	36	27	28	10	22	25	47	21	40	23	39	43	40	39
AT3G29320.1			0.344	0.344	20	LKQQYTLCSASLQDIVAR; ILENVELPSAFADVIVKPVNKPVTAK; FVPDPTFEEVKK; LGFDLESVASQEPDPALGNGGLGR; TIVSEYGTADPDLLEEK; ALSNAVGNLGLNSAYGDALKR; TEQEEEKTAGEEEEDEVIPEPTVEPPK; TIVSEYGTADPDLLEEKLK; DGQEEAAEDWLELSNPWEIVR; TVAYTNHTVLPEALEK; SGGNVNWEEFPEK; WIGGEDIVAVAYDVPIPGYK; HVEIIEKIDEELVR; ICFVLYPGDESTEGK; FVGSGVFGSNSYDELIGSLEGNEGFGR; QAYYLSMEFLQGR; FADNEDLQSEWR; APSEDFDLSSYNSGK; FITDVASTINHDPEIGDLLK; QLLNILGIVYR	AT3G29320.1				starch phosphorylase-1 (PHS1)	plastid stroma	yes	2.2.2.2 major CHO metabolism.degradation.starch.starch phosphorylase	Phosphorylase(1)	C	171.4	yes	2	yes	yes		1.2	73.7	14.6	3	1.05184	1.0928	48.9	73.7	48.8	81.9	81.9	89.5	89.5	1	21.4	2.1	1.2	17.9	5.3	2.4	28.9	1		35.2	6.2	1.3	21.8
AT3G44890.1			0.503	0.503	12	AQLMTPLLLK; LIFGSVTAQDLVDIIK; ETGEYIAELKLHPDVTAR; KVILKEDVTDLGK; ETGEYIAELK; VKEEAQQLAMVFQTVGAFK; VILKEDVTDLGKQGQLLDVK; QGQLLDVKAGFFR; LIFGSVTAQDLVDIIKSQLQK; LVSLPEIRETGEYIAELKLHPDVTAR; GKLIFGSVTAQDLVDIIK; VILKEDVTDLGK	AT3G44890.1		9		50S ribosomal protein L9	plastid ribosome	yes	29.2.1.1.1.2.9 protein.synthesis.ribosomal protein.prokaryotic.chloroplast.50S subunit.L9	Ribosomal_L9_C(1) Ribosomal_L9_N(3)	C	118	yes	2	yes	yes		15	22	17	3	0.83347	0.84375	31	43	44	64	64	54	54	10	11	1	3	2	4	10	9	3	6	10	5	6	11
AT3G45140.1			0.56	0.563	36	GKLQYLEGVIDER; LQYLEGVIDER; AVLAALPSIFPQIESVLLSPQEPFPHFK; SYLPSQTPEPLK; DRFSWLRDDEFAR; IRMPTEDPTDEALKEFYESPEK; SYLPSQTPEPLKK; LTIPDYPFANDGLILWDAIK; YGGEFYVPR; GLDDIADIR; VWAEAPDEKYECEFEMPEDFGPVGAIK; AIQNLFEEGIQLPK; YELLKPTSEHGVTGMGVPYSISI; QVFTPGYDATSCWLWNLAK; QTLAGLNPYSIQLVEEWPLISK; TLFFLSDDSTLRPVAIELTCPPNINKPQWK; IYDYDVYNDVGDPDNDPELARPVIGGLTHPYPR; THAISHDAGYHQLISHWLR; LPGGSITFTCESWVAPK; ANIEQEG…	AT3G45140.1				lipoxygenase AtLOX2, plastid	plastid stroma	yes	17.7.1.2 hormone metabolism.jasmonate.synthesis-degradation.lipoxygenase	Lipoxygenase(1) PLAT(1)	C	587	yes	2	yes	yes		64	162	110	3	1.22386	1.33865	181	233	173	251	251	336	336	19	53	15	21	42	31	13	57	15	30	67	51	11	52
AT3G46780.1			0.504	0.508	27	EAEAASLAEDAQQKADAVGVTVDGLFNK; VVEVSTDPSAPSRPVDELFSVIPEDGR; TSLTEDFSPEK; SLIPVVTNPSTGLVFGNNR; KKDPGTIFVAGATGQAGIR; LSEKEAEAASLAEDAQQKADAVGVTVD; LSEKEAEAASLAEDAQQKADAVGVTVDGLFNK; AYNVVVSAEGSNSGSGSSSSEAYK; IASLVADIFANTAVAENK; DPGTIFVAGATGQAGIR; SQPLTISDLIEK; KDPGTIFVAGATGQAGIR; LKIASLVADIFANTAVAENK; LSEKEAEAASLAEDAQQK; LGSQFATAIQNASETPKVQ; LSEKEAEAASLAEDAQQKADAV; VAQTDVAYTLIK; GKNPFQFDFGKLPDMK; LSEK…	AT3G46780.1				unknown protein (pTAC16)	thylakoid	yes	28.3* DNA.plastid nucleoid interacting	DUF5667(1) Epimerase(1) GDP_Man_Dehyd(1) GvpO(2) NAD_binding_10(1) NmrA(1) YjeF_	C	201	yes	2	yes	yes		10	53	30	3	0.798691	0.861111	59	89	53	108	108	93	93	7	23	2	2	16	9	13	28	4	8	26	10	8	21
AT3G47520.1			0.546	0.546	12	NGLEAVIESDLQGLTEYEQK; MSPLVSTLHLYDIANVK; KLFGVTTLDVVR; TKPSVNFTDEEIQELTVR; TLVEAVAENCPNAFIHIISNPVNSTVPIAAEVLK; DDLFNINANIVK; DFTGPSELADCLKDVNVVVIPAGVPR; AGAGSATLSMAYAAAR; ALDGDGDVYECSFVESTLTDLPFFASR; LFGVTTLDVVR; VAVLGAAGGIGQPLSLLIK; ASIDKGVAFANKPAAAAAN	AT3G47520.1		4.4		plastid malate dehydrogenase [NAD] chlMDH	plastid stroma	yes	8.2.99 TCA / org.transformation.other organic acid transformations.misc	3Beta_HSD(1) Epimerase(1) Ldh_1_C(1) Ldh_1_N(1) PBP_dimer(1) Semialdhyde_dh(2)	C	64.7	yes	2	yes	yes			16.7	16.7	2	0.859545	1.06709	22.3	29.5	12.9	31.3	31.3	33.4	33.4	4	7.7			5	5.6	5.5	1	3.8		11.7	7.5	2.3	5
AT3G48110.1			0.111	0.111	9	VLVLELLENQR; VLGPEPWNVAYVEPSIRPDDSR; LALEVLSEDLPGILAK; RLEQLLVDNGVSPEVVR; TLWSTYTSIKDR; LALLNNIANLPK; QLEEEVEVRGPPASK; AVSVPTFQQAIQR; VEANTVEDVYQFVTR	AT3G48110.1				Gly t-RNA synthetase (GlyRS-2) (EDD1) (dual targeted - cTP/mTP)	mitochondria; plastid stroma	yes	29.1.14 protein.aa activation.glycine-tRNA ligase	DALR_1(1) tRNA-synt_2e(1) tRNA_synt_2f(1)	C	35	yes	2	yes	yes		4	10	6	3	1.10593	1.33333	15	13	7	15	15	20	20	1	4	2	2	3	3		3		2	5	3		3
AT3G48560.1			0.3	0.339	18	TFGEAIPPQYAIK; DIQQQLAIPNWEQAMR; FDDRVTGKLEAFASR; MPKPPEDSHLEQIVR; RMIGTDAFQETPIVEVTR; FASRAKIVHIDIDSAEIGK; KPVLYVGGGCLNSSDELGR; KGADILVEALER; IIEEAFFLATSGRPGPVLVDVPK; HNYLVMDVEDIPR; AIISTGVGQHQMWAAQFYNYK; VLNTTTNVTTTPSPTKPTKPETFISR; MIGTDAFQETPIVEVTR; TNVTTTPSPTKPTKPETFISR; VTTTPSPTKPTKPETFISR; NVTTTPSPTKPTKPETFISR; QGVETVFAYPGGASMEIHQALTR; IVHIDIDSAEIGK	AT3G48560.1				acetolactate synthase	plastid stroma	yes	13.1.4.1.1 amino acid metabolism.synthesis.branched chain group.common.acetolactate synthase	TPP_enzyme_C(2) TPP_enzyme_M(1) TPP_enzyme_N(2)	C	132	yes	2	yes	yes		22	64	10	3	2.61721	2.66667	43	53	36	36	36	96	96	4	7		7	21	4	7	7	3	8	25	3	5	3
AT3G48730.1			0.216	0.216	7	IIGGGLPVGAYGGRR; IIGGGLPVGAYGGR; LSQPGTYEYLDKITK; FVNSGTEACMGVLR; AATSDTLTAPYNDIAAVEK; AGSGVATLGLPDSPGVPK; LAYGGAQEYFGITPDLTTLGK	AT3G48730.1				glutamate-1-semialdehyde 2,1-aminomutase 2 (GSA 2)	plastid stroma	yes	19.3 tetrapyrrole synthesis.GSA	Aminotran_1_2(1) Aminotran_3(1)	C	39.1	yes	1		yes			7.3	8	2	0.606217	0.642857	17.8	12.3	9	23.8	23.8	15.3	15.3	3	9.3			4.5	1		3.5			2.8	6	4	4
AT3G49680.1			0.167	0.167	4	AKGYSDVLYLDCIYKR; VSYGEGTFGTVSK; EGVAPINLIVENEFHR; FGNIEISPSAGVLNYGQGLFEGLK	AT3G49680.1				branched-chain-amino-acid transaminase (ATBCAT-3)	plastid stroma	yes	13.1.4.1.4 amino acid metabolism.synthesis.branched chain group.common.branched-chain amino acid aminotransferase	Aminotran_4(1) DUF3110(1) DUF4022(1) DUF4649(1)	C	25	yes	1		yes			6	11	2	1.96041	2.125	10	8	7	8	8	17	17	3	2			3	2	1				3	4		2
AT3G52150.1			0.372	0.455	12	VTETEEKPAALDPSSEAARR; EIKVNITEKPIASSPDLSVLQSEDSAFVDSPYKVYVGNLAK; VNITEKPIASSPDLSVLQSEDSAFVDSPYKVYVGNLAK; AVTETEEKPAALDPSSEAAR; AVTETEEKPAALDPSSEAARR; TVTKEMLENLFSEK; SVEDANAVVEKLNGNTVEGR; VNITEKPIASSPDLSVLQSEDSAFVDSPYK; EIKVNITEKPIASSPDLSVLQSEDSAFVDSPYK; TVTNEQLTKLVEEHGAVEK; VTETEEKPAALDPSSEAAR; EMLENLFSEK	AT3G52150.1		11		PSRP-2 associates with 30S (substitute 16S?)	plastid ribosome	yes	29.2.1.1.1.1 protein.synthesis.ribosomal protein.prokaryotic.chloroplast.30S subunit	Cas_Cas2CT1978(2) DbpA(2) PHM7_cyt(1) RRM_1(2) RRM_5(2) RRM_7(2) RRM_8(2) RRM_oc	C	51	yes	2	yes	yes		13	5	4	3	0.845926	0.758621	17	19	15	29	29	22	22	5	7		4		1	4	5		7	2	1	4	4
AT3G52180.1			0.282	0.282	13	LPAVVGTLYK; ELPEGQFEYK; ERLSSEDPELLEEERSK; YIIDGEWTHNEAEPFIGPNKDGHTNNYAK; LSSEDPELLEEER; LSSEDPELLEEERSK; VEISGLDIGWGQR; NATIDILTGLK; IPLTLDKGTGFWILKR; ERLSSEDPELLEEER; NATIDILTGLKR; IPLTLDKGTGFWILK; ELPEGQFEYKYIIDGEWTHNEAEPFIGPNK	AT3G52180.1				starch phosphatase (SEX4)	plastid stroma	yes	2.2.2.2 major CHO metabolism.degradation.starch.starch phosphorylase	AMPK1_CBM(1) CBM_48(1) DSPc(2)	C	72	yes	2	yes	yes			18	19	2	0.795524	1.05714	20	32	20	35	35	37	37	1	7	2		5	5	4	3	5		11	9	3	7
AT3G52750.1			0.44	0.44	15	AMGILTVGIVTTPFSFEGR; RPSSSFTEGSSIEIPEFLKK; ARDAALNAIQSPLLDIGIER; GISDIITIPGLVNVDFADVR; DAALNAIQSPLLDIGIER; RPSSSFTEGSSIEIPEFLK; AIMANAGSSLMGIGTATGK; GLGAGGNPEIGMNAATESK; DNVDTLIVIPNDK; LLAAVSQSTPVTEAFNLADDILR; ALQAQEGIAALRDNVDTLIVIPNDK; ISPVFPDNRLQIGK; ISPVFPDNRLQIGKELTR; KETSSVPITEDLDELSTPNTYNEAR; ALQAQEGIAALR	AT3G52750.1				FtsZ2-2 plastid division - tubulin motifs	plastid stroma	yes	31.5.3* cell.plastid.division	FtsZ_C(1) Tubulin(1)	_	80.9	yes	2	yes	yes		4	23	28.4	3	1.90164	2.17255	29.5	26.5	24.9	25.5	25.5	55.4	55.4	3	6	1.5	4	7	8	2.5	2.5	1		10.6	9.9	4	5
AT3G54050.1			0.218	0.218	8	YIGSLVGDFHR; VLDIQPTEIHQR; TLLYGGIYGYPR; VPLYIGSTEEVEKLE; YIDDLKDPGPTGKPYSAR; VPLYIGSTEEVEKLEK; KYIDDLKDPGPTGKPYSAR; AGISNLTGVQGAVNIQGEDQK	AT3G54050.1		7		fructose-bisphosphatase (FBPA), high CEF1 (hcef1)	plastid stroma	yes	1.3.7 PS.calvin cycle.FBPase	FBPase(1) FBPase_C(2)	C	62	yes	2	yes	yes		11	11	2	3	0.460958	0.631579	5	33	24	38	38	24	24	3	1		1			10	2	2	10	8	1	10	8
AT3G54210.1			0.142	0.142	3	QIVHALFAEVPDRYGER; RGDNAPMAYIELV; QIVHALFAEVPDR	AT3G54210.1				50S ribosomal protein L17	plastid ribosome	yes	29.2.1.1.1.2.17 protein.synthesis.ribosomal protein.prokaryotic.chloroplast.50S subunit.L17	Ribosomal_L17(1)	C	23	yes	1		yes		1	2	3	3	0.410982	0.352941	8	4	11	17	17	6	6	4	3				1	2	2					2	4
AT3G56940.1			0.276	0.276	10	IFPAVLDVENPEFK; EIQESLLTPR; NLNEAEFEALLQEFK; IFPAVLDVENPEFKR; FYTTDFEEMEQLFNTEINK; LLAIGETDDASFIK; TNPVVAEIFSLMSRDEAR; TNPVVAEIFSLMSR; NLNEAEFEALLQEFKTDYNQTHFVR; AQPQFLNDWQAK	AT3G56940.1				dicarboxylate diiron protein (Crd1 or CHL27)	envelope-inner-peripheral-stromal-side; thylakoid-peripheral-stromal-side	yes	19.12 tetrapyrrole synthesis.magnesium-protoporphyrin IX monomethyl ester (oxidative) cyclase	DUF1796(2) FA_desaturase_2(2) Rubrerythrin(2)	C	47	yes	2	yes	yes			13	14	2	0.95994	1.35	18	18	11	20	20	27	27	3	4	1		8	2	1	1	3		5	8	1	2
AT3G57610.1			0.151	0.184	5	YADRLEPYITDTVHFINDSISQK; IEELVGVPIHYIGIGPGR; SLSVAADSAATESLGR; LVDILAQHFDIVAR; VGSGPFPTENLGTGGDLLR	AT3G57610.1				adenylosuccinate synthetase (ADSS)	plastid stroma	yes	23.1.2.20 nucleotide metabolism.synthesis.purine.adenyosuccinate synthase	Adenylsucc_synt(1)	C	19	yes	1		yes		3	3	1	3	0.777895	0.583333	4	8	7	12	12	7	7	1	2		1			1	4			2	1	2	2
AT3G58140.1			0.326	0.326	11	NAIYDYFDSNYSNKFEK; SLNDTYYVDSQTVLR; GIAGDLVEEVKLIDQFTNK; SLTDEEVNDLQSK; FEDLSPIVTTK; NAIYDYFDSNYSNKFEKFEDLSPIVTTK; QNFDDVLVPADHVSR; LAMVLFDIPDIR; NDVVREDDPTNNVPDSIFSK; QSGLENNVAWAFGLGLER; GIAGDLVEEVK	AT3G58140.1				Phe-tRNA synthetase (dual targeted - cTP/mTP)	mitochondria; plastid stroma	yes	29.1.20 protein.aa activation.phenylalanine-tRNA ligase	FDX-ACB(1) tRNA-synt_2d(1)	C	131	yes	2	yes	yes		5	35	30	3	0.90933	1.14754	37	49	45	61	61	70	70	4	10	2	2	10	9	6	6	5	3	18	11	9	13
AT3G58610.1			0.254	0.254	10	FDYILTQQALVAVDSGAAINR; TISTQGMLAVYNSLSEEGKK; VSLAGYEEYIVR; NTVECITGTISR; QIGVIGWGSQGPAQAQNLR; GVSFMVDNCSTTAR; GILLGAVHGIVESLFR; APVSLDFETSVFKK; EGLPAFPMGNIDQTR; QIGVIGWGSQGPAQAQNLRDSLVEAK	AT3G58610.1				ketol-acid reductoisomerase	plastid stroma	yes	13.1.4.1.2 amino acid metabolism.synthesis.branched chain group.common.ketol-acid reductoisomerase	IlvC(2) IlvN(2)	C	53	yes	1		yes		3	9	2	3	0.410097	0.358974	24	17	12	39	39	14	14	4	9		3	6	2	6	9	2				3	5
AT3G60750.1			0.611	0.611	37	TPSILALSR; LFDEQSDEYKESVLPSDVSAR; AMPNTLMFRPADGNETAGAYK; AAAVETVEPTTDSSIVDKSVNSIR; KYPEEASELKSIITGELPAGWEK; VTTTIGYGSPNKANSYSVH; ALPTYTPESPGDATR; LPHLPGTSIEGVEK; TPGHPENFETPGIEVTTGPLGQGIANAVGLALAEK; HTPEGATLESDWSAK; AVETVEPTTDSSIVDK; NLSQQCLNALAK; AFGDFQKATPEERNLR; NNLGWPYEPFQVPDDVKSHWSR; GGYTISDDSSGNKPDVILIGTGSELEIAAQAAEVLRK; SGHPGLPMGCAPMAHILYDEVMR; VVPGFLGGSADLASSNMTLLK; SYSVHGAALGEKEVEATR; SI…	AT3G60750.1		65		transketolase-1 (TKL-1)	plastid stroma	yes	1.3.8 PS.calvin cycle.transketolase	E1_dh(1) TPP_enzyme_C(1) Transket_pyr(1) Transketolase_C(1) Transketolase_N(1) X	C	1182	yes	2	yes	yes		91	337	203	3	1.0576	1.14519	323	474	385	551	551	631	631	45	99	16	21	87	55	38	128	31	48	146	83	40	127
AT3G62530.1			0.412	0.412	8	ALGFIADEKSREVLQELSGDLDPIIAK; SREVLQELSGDLDPIIAK; EVLQELSGDLDPIIAK; IEAAFVLGQLESK; ESLLEETEEDYYRR; HVNEEDGATFYVTR; ESLLEETEEDYYR; NHGGEDAINVIIESLGVESSMIR	AT3G62530.1				PBS lyase HEAT-like repeat-containing protein- dual localized in plastid & mitochondria	mitochondria; plastid	yes	35.1 not assigned.no ontology	HEAT(2) HEAT_2(2) HEAT_EZ(2) HEAT_PBS(3) Tn7_Tnp_TnsA_C(1) Vitellogenin_N(1)	M	56	yes	2	yes	yes			25	10	2	1.44562	1.66667	15	24	17	21	21	35	35	4	4	1		3	3	3	5			13	3		4
AT3G63140.1			0.404	0.404	9	SSGVKQFLFISSAGIYK; QFLFISSAGIYK; DLSSMLTSAVANPEAASGNIFNCVSDR; DRAVPIPGSGLQLTNISHVR; EIKFELDDKILEALK; TVWGNPANVANVVGGETFDVVLDNNGKDLDTVRPVVDWAK; STEQPPHVEGDAVKADAGHVVVEK; ELLSAGHAVTILTVGDESSEK; AVPIPGSGLQLTNISHVR	AT3G63140.1				Rap41 or CSP41A	plastid stroma	yes	27.3.99 RNA.regulation of transcription.unclassified	DUF89(1) Epimerase(1) Glyco_transf_4(1) NAD_binding_10(1)	C	45	yes	1		yes			8	4	2	0.38917	0.363636	18	12	15	33	33	12	12	3	10			3	2	1	7			4			12
AT3G63490.1			0.486	0.566	20	FVESVEAHFR; GGFMEFDKLIASPDMMVK; ATVSLPKGTGQTVIVAVLAQGEKVDEAK; VAAEADLDTEEDLEQTATAVLDPPKPK; GTGQTVIVAVLAQGEK; EYDVNTAISLLK; VNFTEEDLLINFLAAVK; ETKKEYDVNTAISLLK; GTGQTVIVAVLAQGEKVDEAK; AGTVTANIPQAIEEFKK; EMIDFKPPTAN; VNFTEEDLLINFLAAVKSVETNKPK; SAGADIVGSDDLIEQIK; LNIDPKYNDQQLR; QTANTRFVESVEAHFR; KEYDVNTAISLLK; AVAAEADLDTEEDLEQTATAVLDPPKPK; ADKTGIVHIPFGK; AGTVTANIPQAIEEFK; EADLDTEEDLEQTATAVLDPPKPK	AT3G63490.1		31		50S ribosomal protein L1	plastid ribosome	yes	29.2.1.1.1.2.1 protein.synthesis.ribosomal protein.prokaryotic.chloroplast.50S subunit.L1	Ribosomal_L1(1)	C	134	yes	2	yes	yes		14	30	31	3	1.06046	1.27119	45	54	35	59	59	75	75	7	12	4	4	11	7	12	2	4	7	15	14	5	9
AT4G01310.1			0.439	0.439	12	DFQGVSPSSFDGNGNYSIGVKDQGVFPEIRFDAVGK; DFQGVSPSSFDGNGNYSIGVK; LLALMGMPFR; IREDQPLGIAVTLR; IVVNCGIGDAAQNDK; SDQEGQKLLALMGMPFR; LLALMGMPFREGGGGSTGAIVR; DIALITGQKPIK; TRDFQGVSPSSFDGNGNYSIGVK; IVVNCGIGDAAQNDKGLEAAMK; TRDFQGVSPSSFDGNGNYSIGVKDQGVFPEIR; DFQGVSPSSFDGNGNYSIGVKDQGVFPEIR	AT4G01310.1		27		50S ribosomal protein L5	plastid ribosome	yes	29.2.1.1.1.2.5 protein.synthesis.ribosomal protein.prokaryotic.chloroplast.50S subunit.L5	Ribosomal_L5(1) Ribosomal_L5_C(1)	C	66	yes	2	yes	yes		2	16	16	3	0.935419	1.0625	14	22	30	32	32	34	34	4	6				4	6	3		2	8	3	5	8
AT4G01690.1			0.367	0.367	12	LIEPFCSGVYAGDPSK; VGHFDILDTAKSSLTSSGYEGLFLGGNYVAGVALGR; SSLTSSGYEGLFLGGNYVAGVALGR; LESGGYNLTYETPDGLVSVQSK; VWKLEQNGGSIIGGTFK; VWPQAIPQFLVGHFDILDTAK; LYYPPVAAVSISYPK; LTDLPFFDLMSIGGK; HPDAAPNLIVTEAK; SEGELVEAVDRDLRK; ILLLNYIGGSTNTGILSK; TQGVETLGTIYSSSLFPNR	AT4G01690.1				protoporphyrinogen oxidase (PPO) (PPOX)	plastid	yes	19.9 tetrapyrrole synthesis.protoporphyrin IX oxidase	Amino_oxidase(1) DAO(1) NAD_binding_8(1) NAD_binding_9(2) Thi4(1)	M	104	yes	2	yes	yes		14	34	22	3	1.87477	2.05882	36	42	26	34	34	70	70	5	10	2	2	10	7	3	7	2	12	13	5		5
AT4G01800.1			0.266	0.266	21	EAGITHEVLNAKPENVER; LGAVTIATNMAGR; DFNYCVIDEVDSILIDEAR; TLVAILPAYLNALSGK; LAEEAVQSAVEAWGQK; QQYASIVASVNR; TPLIISGPAEKPSDQYYK; EVLIVDEFTGR; SLGGLLSGIFK; EQWASYVLNAIK; VTIVPTNKPMIR; GVHVVTVNDYLAR; VQQYCYLLNDLTPDLLK; AQKGESMDSLLPEAFAVVR; NVIYSIYQFQPVR; SEGSSYEGLQDYLR; VGLIQQNMTPEQR; AVLVGTTSVEQSDELSQLLR; AKEVLIVDEFTGR; DNLATSVEELVLR; QLFEFDEVLNSQR	AT4G01800.1				cpSecA	plastid stroma; thylakoid-peripheral-stromal-side	yes	29.3.3 protein.targeting.chloroplast	DEAD(1) Helicase_C(2) SecA_DEAD(1) SecA_PP_bind(1) SecA_SW(2)	C	219	yes	2	yes	yes		34	61	45	3	1.5156	1.77215	66	95	58	79	79	140	140	7	13	7	8	16	15	10	14	5	19	27	20	6	11
AT4G02520.1			0.514	0.514	10	AGIKVFGHPASIATRR; VNEWVAEITKRPASEKVQ; SIYGLTTDEAVVAEEEAK; AITQYIAHRYENQGTNLLQTDSK; YENQGTNLLQTDSK; AGIKVFGHPASIATR; YLAGETFTLTDLHHIPAIQYLLGTPTK; NPFGQVPAFEDGDLKLFESR; SIYGLTTDEAVVAEEEAKLAK; VNEWVAEITK	AT4G02520.1		23		glutathione transferase Phi (ATGSTF2) - very abundant - mutiple locations	cytosol; plasma membrane; plastid stroma	yes	26.9 misc.glutathione S transferases	GST_C(1) GST_C_2(1) GST_C_3(1) GST_N(1) GST_N_2(1) GST_N_3(1) GST_N_5(1)	_	50	yes	1		yes		7	7	2	3	0.552005	0.470588	17	19	14	34	34	16	16	5	8		2	1	1	5	8		3	3		3	5
AT4G03280.1			0.197	0.197	3	GPAPLSLALAHADIDEAGK; VLFVPWVETDFR; DALGNDVVAAEWLK	AT4G03280.1				petC - Rieske Fe-S protein	thylakoid-peripheral-lumenal-side	yes	1.1.3 PS.lightreaction.cytochrome b6/f	Rieske(1) WHAMM-JMY_N(1)	C	18	yes	1		yes			5	3	2	0.726008	0.8	7	7	4	10	10	8	8	3	2				2	2	1			3	1		2
AT4G04640.1			0.378	0.41	12	RPYIPVDKYLEAGTLPTAK; AQEAVVNGRPFSETLVEVLYNINEQLQTDDVDVPLTK; RAQEAVVNGRPFSETLVEVLYNINEQLQTDDVDVPLTK; GLGLEYTVISVGK; GEICDINGTCVDAAEDEFFR; GLCGGFNNFIIK; ALQESLASELAAR; VALVVVTGDR; GLCGGFNNFIIKK; SEPVIHTLLPLSPK; ITGEILEIVAGA; GLGLEYTVISVGKK	AT4G04640.1				CF1y - atpC	thylakoid-peripheral-stromal-side	yes	1.1.4 PS.lightreaction.ATP synthase	ATP-synt(1) DUF2205(2)	C	114	yes	2	yes	yes		1	40	27	3	1.29549	1.47826	43	42	29	46	46	68	68	5	11	2	1	12	12	2	9	2		22	7	2	10
AT4G04770.1			0.18	0.18	6	ADVGIDSRPIGASESSSSGTSTVSSTDKLQQYFQNLDYDKK; LANVAVDAVIDSVSIATTHR; ADVGIDSRPIGASESSSSGTSTVSSTDK; SGVIFCSISEAIR; IGEDQLFYFQQR; YGFVEDIDSFTIPK	AT4G04770.1				SUFB (AtNAP1) - part of SUFBC2D complex - Fe-S assembly	plastid	yes	14 S-assimilation	SUFBD(1)	C	33	yes	2	yes	yes		4	15	4	3	2.70842	2.3	10	13	10	10	10	23	23	1	3		1	3	2	2	4		1	6
AT4G05180.1			0.465	0.491	12	SSPDAEKYYSETVSSLNNVLAK; DRFYIQPLSPTEAAAR; VGGPPLPSGGLPGTDNSDQARDFSLALKDR; SKSSPDAEKYYSETVSSLNNVLAK; LFQTIDNLDYAAR; YYSETVSSLNNVLAK; FYIQPLSPTEAAAR; EAIPIKVGGPPLPSGGLPGTDNSDQAR; YDLNTVISAKPKEEK; KAWPYVQNDLR; AWPYVQNDLR; VGGPPLPSGGLPGTDNSDQAR	AT4G05180.1		37.6		psbQ OEC16-like Tat lTP	thylakoid-peripheral-lumenal-side	yes	1.1.1.2 PS.lightreaction.photosystem II.PSII polypeptide subunits	GrpE(1) PsbQ(1) RP853(1)	C	77.8	yes	2	yes	yes		15.5	7.4	6.3	3	0.694295	0.600823	18	30	29.8	48.6	48.6	29.2	29.2	7	5		4		2	8.6	8.5	2	5.5	3.4	2	10.5	7
AT4G09010.1			0.338	0.338	7	GNLLYTAYGSAGQWGLFDR; SRETVSQTDYEVDLITAFTK; GGPISYADIIQLAGQSAVK; AENEGLSDGLSLIEEVKKEIDSISK; SDATEADPEGRVPQWGK; ATVQEMKDKFIAVGLGPR; AENEGLSDGLSLIEEVKK	AT4G09010.1		10		TL29	thylakoid-peripheral-lumenal-side	yes	35.2 not assigned.unknown	DUF2855(1) peroxidase(2)	C	25	yes	1		yes			2	5	2	0.372916	0.388889	8	6	11	18	18	7	7	3	3				2	3	2			1		3	4
AT4G09650.1			0.389	0.462	10	SSSLQSHTSNFLNVLVDANR; LEQVFSDPQVLNFFANPTITVEK; SATAASSYAMALADVAKR; SATAASSYAMALADVAK; SVVKLEAPQLAQIAK; KQLEDIASQLELGEIQLAT; LEAPQLAQIAK; RNDTMELTVTDIEK; QLEDIASQLELGEIQ; QLEDIASQLELGEIQLAT	AT4G09650.1		5		CF1d - atpD	thylakoid-peripheral-stromal-side	yes	1.1.4 PS.lightreaction.ATP synthase	FAA_hydrolase_N(1) OSCP(1) RAC_head(2) Shugoshin_N(3) TIP49_C(2)	C	28	yes	1		yes			11	5	2	1.38304	1.33333	7	7	14	12	12	16	16		5				2	1	2			4			4
AT4G13430.1			0.336	0.336	12	YFYDITDLGNFK; TSVPFEPVYSDGNASFVADYR; LNEPQVCVSTTNR; IVVIPDHYIFTADKR; VWMDVYALPVPGAGGK; NGVIPPDATTLNYVENR; VPTFLVPATQK; IVVIPDHYIFTADK; EGQIYLASPYTAAASALTGR; MTLCNMVVEAGGK; FDVSKLEPVVAKPHSPDNR; FILDGEMPSYLQAK	AT4G13430.1		3	14	isopropylmalate isomerase (IPMI) LSU - also involved in Met-derived glucosinolate synthesis	plastid stroma	yes	13.1.4.4 amino acid metabolism.synthesis.branched chain group.leucine specific	Aconitase(1)	C	116	yes	2	yes	yes		14	42	14	3	1.49455	1.52174	34	48	34	46	46	70	70	4	8	1	5	10	6	3	14	2	7	18	4	5	9
AT4G14210.1			0.313	0.313	13	FCSQSIVQDYELLAASGPR; NTYDHLLFSR; LFPDEISADQSK; TDSDIIDATMKELEK; MAFLDGNPPER; LKNTYDHLLFSR; LLLPDPWKEIPYFK; SPIEGFYLAGDYTK; YLASMEGAVLSGK; SMLELVFAPAEEWISR; VVIAGAGLAGLSTAK; ALNFINPDELSMQCILIALNR; YLADAGHKPLLLEAR	AT4G14210.1				phytoene desaturase (PDS)	plastid	yes	16.1.4.2 secondary metabolism.isoprenoids.carotenoids.phytoene dehydrogenase	Amino_oxidase(1) DAO(2) FAD_binding_2(1) FAD_binding_3(1) FAD_oxidored(1) GIDA(1	C	58	yes	2	yes	yes		6	16	12	3	1.37483	1.41667	15	22	21	24	24	34	34	1	6		2	4	2		8	2	4	4	4		5
AT4G15110.1			0.138	0.138	6	AVYGTLFEAEHR; IINDCLDGLIQNAK; SPYFWDNPHDFEPER; GTPESVELVSGATIHAK; LFPQPPLLIR; AFVVISDPIIAR	AT4G15110.1				carotenoid beta hydroxylase CYP97B3	plastid	yes	16.1.4 secondary metabolism.isoprenoids.carotenoids	p450(1)	M	21	yes	1		yes		2	8		2	0.687637	0.909091	5	9	7	11	11	10	10		2	2		1			3		2	4			4
AT4G16155.1			0.349	0.379	15	LVPHLYCIGDANGK; SFDYDLIIIGAGVGGHGAALH; APFTNGLGLENINVTTQR; DTLEVDAALIATGR; YGDNIITGKDIIIATGSVPFVPK; DIIIATGSVPFVPK; AFGLQVSAAGYDR; AADLIHEASNAIALGTR; TKEPKDTLEVDAALIATGR; LAVHAHPTLSEVVDELFK; LMLAHAASAQGISVVEQVTGR; SFDYDLIIIGAGVGGHGAALHAVEK; TAIIEGDVVGGTCVNR; DGKPVLIELIDAK; ALGVDILTGFGAVLGPQK	AT4G16155.1				E3 - dihydrolipoamide dehydrogenase 2 (ptlpd2), plastid- subunit of pyruvate dehydrogenase complex	plastid	yes	11.1.31 lipid metabolism.FA synthesis and FA elongation.pyruvate DH	3HCDH_N(2) DAO(3) FAD_binding_2(2) FAD_oxidored(2) GIDA(2) K_oxygenase(2) NAD_bi	_	74.4	yes	2	yes	yes		10	21.3	11.8	3	1.1799	1.377	24.9	30.5	19	31.3	31.3	43.1	43.1	8	4.5	1.5		6.4	4.5	5.3	4	2	6	9.9	3.3	4
AT4G16390.1			0.285	0.285	16	EVILYNVTMK; GIKPDNATFTTIISCAR; VSVQEAIPQSEK; EASELIDSIGSDVKK; LVDVDLPIPEPTASK; VSEAEAALLQMR; IIYKDLITNGFTPNWSTYAALVR; EASELIDSIGSDVK; DLITNGFTPNWSTYAALVR; EAGFEPTLFVLTSVIQCYGK; MLVEEQNCEEGVFKK; LAESLDACKPNEADVCDVITGFGGK; IDAVTFSTLIR; AGNVDMALSLYDR; ALGVKPNLVIYNR; GLAAVFESHLK	AT4G16390.1				RNA-binding protein P67 (SVR7) (maize homolog is ATP4)	plastid stroma	yes	27.4 RNA.RNA binding	AEP1(2) ATP13(3) BTAD(3) Coatomer_E(2) ECSIT(4) Exog_C(2) Mtf2(3) PPR(10) PPR_1(	C	133	yes	2	yes	yes		18	53	23	3	2.16426	2.41026	42	54	37	39	39	94	94	7	7		10	10	8	6	7	4	5	22	10	2	3
AT4G17040.1			0.252	0.252	10	YFSPTEAVEYGIIDKVVYNER; FQGQATDVEIARKEIK; SALPSSTIMIKQPIAR; FQGQATDVEIAR; GSAHEQPPPDLASYLFK; YFSPTEAVEYGIIDKVVYNERGSQDR; YFSPTEAVEYGIIDKVVYNERGSQ; YFSPTEAVEYGIIDK; GSAHEQPPPDLASYLFKNR; YFSPTEAVEYGIIDKVVYNERG	AT4G17040.1		22		CLPR4 (R-ring)	plastid stroma	yes	29.5.5.8.1* protein.degradation.serine protease.SK.S14	CLP_protease(1)	C	124	yes	2	yes	yes		40	20	22	3	2.15266	1.95238	31	48	45	42	42	82	82	5	7	2	11	1	5	6	7	2	17	10	6	3	10
AT4G17090.1			0.458	0.458	27	QAGTELAGENALER; EDTTGSDLYVGFVK; GRTPIQVYSDFMR; YPSYPESNGTWR; RLSKEDTTGSDLYVGFVK; TFTPEGETLEKWEK; YDSSAFGQVVATNR; LLEHGDQLLSSAK; RNPEYISLGCDSVPVLR; NDASVPVFVMLPLDTVTMSGHLNKPR; NPEYISLGCDSVPVLR; TNWGTSGPHDAGEYKNLPEDTEFFR; FPGIGEFQCYDKYMK; FFMEWYSGK; NLPEDTEFFR; MELTLNSSSSLIK; NLPEDTEFFRR; FPGIGEFQCYDK; SSLQAYAESIGK; LFEGQNWQQLVEFVK; LSKEDTTGSDLYVGFVK; RLFEGQNWQQLVEFVK; TPIQVYSDFMR; QAGTELAGENALERYD…	AT4G17090.1				beta-amylase 3 (BAM3 or BMY8 or ctBMY)	plastid stroma	yes	2.2.2.1 major CHO metabolism.degradation.starch.starch cleavage	Glyco_hydro_14(1)	C	476	yes	2	yes	yes		84	120	82	3	1.28128	1.50526	127	195	154	190	190	286	286	14	19	12	29	31	22	26	33	16	40	50	30	34	22
AT4G17560.1			0.36	0.36	9	DTEGNVEEVVEAKPTR; TGDIVEIKLEVPENK; TGDIVEIKLEVPENKR; AEEGNTEAESEEFVAEIADTEGNVEEVVEAKPTR; AEEGNTEAESEEFVAEIADTEGNVEEVVEAKPTRKPR; AIEVAEKVRPVPEIR; IKLGDVMGILNQK; LGDVMGILNQK; IADTEGNVEEVVEAKPTR	AT4G17560.1				50S ribosomal protein L19B (homologous to L19A)	plastid ribosome	yes	29.2.1.1.1.2.19 protein.synthesis.ribosomal protein.prokaryotic.chloroplast.50S subunit.L19	Ribosomal_L19(1)	C	34.6	yes	1		yes		11.1	4	2	3	0.976276	0.977143	10.5	17.6	6.5	17.5	17.5	17.1	17.1	4.5	3.5		2.5			1.5	4	2	6.1	4
AT4G18240.1			0.12	0.12	9	LSVSQEDVSQLSTLK; AHVELLEEQLEK; VGGLGDVVAGLGK; ALDTVVESYFDGK; GSSIHGSIDMNHADENLEKKDDIQTTEVTR; QAEQAVIVLQQNQDLR; KGHLVEIILPK; VETLQLLLDR; IWIGTVEGLPVHFIEPQHPSK	AT4G18240.1				starch synthase 4 (SS4)	plastid	yes	2.1.2.2 major CHO metabolism.synthesis.starch.starch synthase	DUF5713(2) Glyco_trans_1_4(1) Glyco_trans_4_4(1) Glyco_transf_4(1) Glyco_transf_	C	35	yes	2	yes	yes		9	7	10	3	2.70719	2.88889	11	12	12	9	9	26	26	3	1		3	1	3	1	1		4	2	4	3
AT4G18480.1			0.366	0.41	20	LRKDPLESIDSGVLV; VMNVATEINSTEQVVGK; VCSELNVDGLRGDIVTNR; DPLESIDSGVLVSEK; VATEINSTEQVVGK; ANLSSVQIDRELK; LRKDPLESIDSGVLVSEK; VTPDDVATVIPNCLR; ALTEGVKAFEPGLLAK; FDSNPKDFRDTYK; INMVDLPLGATEDRVCGTIDIEK; FILIGSGNPEEGELRPQ; FILIGSGNPEEGELRPQLLDR; VCSELNVDGLR; DTYKTEQDKLQDQISTAR; VATEINSTEQVVGKFDSKK; VATEINSTEQVVGKFDSK; DRVTPDDVATVIPNCLR; ANLSSVQIDRELKVK; FILIGSGNPEEGELRPQLLD	AT4G18480.1				Mg-protoporphyrin IX chelatase I-1 (CHLI-1)	plastid stroma	yes	19.1 tetrapyrrole synthesis.magnesium chelatase	AAA(1) AAA_16(1) AAA_18(1) AAA_22(1) AAA_29(1) AAA_5(2) AAA_7(1) AAA_lid_2(1) AB	C	82.7	yes	2	yes	yes		7	25.7	21	3	1.70712	1.85172	18.2	36.5	28	29	29	53.7	53.7		3		1	8	6.2	4	8		5	14.7	4.8	4	7
AT4G19170.1			0.279	0.279	11	RVPYGFHGLFVK; LTESGDIETIGRYDFDGK; LFALGESDLPYAVR; TDPITGETFAFR; VLTGQYNPVNGIGLANTSLAFFSNR; LTESGDIETIGR; YGPVPPFLTYFR; DPGNPEAEEDDGYVVTYVHDEVTGESK; YVYAAIGDPMPK; NLDFAVINPAFLGR; DVPIFSMTSPSFLHDFAITK	AT4G19170.1				carotenoid cleavage dioxygenase (CCD4)	plastoglobules	yes	16.1.4 secondary metabolism.isoprenoids.carotenoids	RPE65(1)	C	150	yes	2	yes	yes		32	56	27	3	2.78019	3.28571	34	65	51	35	35	115	115	3	3	3	6	12	7	5	6	4	14	24	12	4	4
AT4G19710.2			0.112	0.112	6	IIIATGFIASTPQNIPTTLKR; ESGLKLDLADLPIR; DDSYLSALEAVLEK; GPGAGAQVTAGGIFSDILR; NAGFTEPDPRDDLSGTDVAR; DGSDFSAAIMGALLR	AT4G19710.2				aspartate kinase/homoserine dehydrogenase (ak-hsdh) model.2 has higher score than model.1	plastid stroma	yes	13.1.3.6.1.10 amino acid metabolism.synthesis.aspartate family.misc.homoserine.bifunctional aspartate kinase/homoserine dehydrogenase	AA_kinase(1) ACT(2) ACT_6(2) ACT_7(2) Homoserine_dh(1) NAD_binding_3(1) Ribosoma	C	24.6	yes	1		yes		1	7.4	5.8	3	1.36446	1.36538	15.3	5.8	3.5	10.4	10.4	14.2	14.2	2	4.4	1	1	3.9	3	1	2				2.8
AT4G20360.1			0.79	0.794	58	TMALASIGSSVAK; LDEALAGDNVGLLLR; SIGSSVAKKYDEIDAAPEER; KKPHVNIGTIGHVDHGK; QTELPFLLAVEDVFSITGRGTVATGRVER; EGGKTVGAGVIGTILE; ARGITINTATVEYETENR; ILDEALAGDNVGLLLRGIQKADIQR; GITINTATVEYETENRHYAHVDCPGHADYVK; KEDQVDDAELLELVELEVR; FAIREGGKTVGAGVIGTILE; IMNDKDEESKMVMPGDR; GITINTATVEYETENRHYAHVD; TTLTAALTMALASIGSSVAKK; ILDEALAGDNVGLLLR; LLAVETLTENPKVK; VGETVDLVGLR; FEAIIYVLK; QVGVPDMVVFLNKEDQVDDAELLELVELEV…	AT4G20360.1		331		elongation factor Tu (EF-Tu-1), plastid	plastid stroma	yes	29.2.4 protein.synthesis.elongation	cobW(1) GTP_EFTU(1) GTP_EFTU_D2(1) GTP_EFTU_D3(1) MMR_HSR1(2)	C	1750	yes	2	yes	yes		282	334	353	3	1.0833	1.24072	587	665	498	781	781	969	969	99	109	55	96	111	117	108	94	77	125	121	140	75	95
AT4G20850.1			0.311	0.311	35	SDAGDKISHHEEIIEAANEVVR; VPYQPIDAQLK; FLLDKTEPEDDEAEKLK; DQLADALYQK; YIEVPHGATWAEATMR; FVDLVTEAVNKR; LVYQLFTDDLTSR; VLDDLIQNENETANK; GASGATLVVNSSWK; FVDLVTEAVNK; NTPQGSMLVGEISYGK; LDACSFVANVYDEGK; GPTSDGDLGVCISAPGGAVAPVPTWTLQR; AVNNLYDFDQK; FYIDTLQVCPLR; VALDTQSLEEDPDSGKLADFSPLTNYR; QFQDYPCVFYQIK; SEYPDYTPLLAK; RALENTSTPVGDLPEDKLTTGQGLMQVDK; VLDDLIQNENETANKK; AEGIPVSPYSVRR; LNESTFIASLMPK; IRVPYQPI…	AT4G20850.1		4		subtilase SBT6.2 Tripeptidyl-peptidase (TTP2)	plastid stroma	yes	29.5.5.4.1* protein.degradation.serine protease.SB.S8	Peptidase_S8(1) Prp19(1) TPPII(1)	C	180	yes	2	yes	yes		31	31	13	3	0.667864	0.714286	46	88	46	105	105	75	75	15	12	4	6	5	4	11	24	11	19	16	7	7	18
AT4G21280.1			0.596	0.596	20	LFDTIDNLDYAAK; KAWPYVQNDLR; AKESAKDIINVKPLIDR; YYAETVSALNEVLAK; DRFYLQPLPPTEAAAR; SPSQAEKYYAETVSALNEVLAK; VGPPPAPSGGLPGTDNSDQAR; VGPPPAPSGGLPGTDNSDQARDFALALK; YDLNTIISSKPKDEK; LFDTIDNLDYAAKK; VGPPPAPSGGLPGTDNSDQARDFALALKDR; FYLQPLPPTEAAAR; KSPSQAEKYYAETVSALNEVLAK; AWPYVQNDLR; DIINVKPLIDR; YDLNTIISSKPKDEKK; DLTTKLFDTIDNLDYAAK; ESAKDIINVKPLIDR; SLKDLTTKLFDTIDNLDYAAK; YDLNTIISSKPK	AT4G21280.1		58.4		psbQ OEC16 Tat ltp	thylakoid-peripheral-lumenal-side	yes	1.1.1.2 PS.lightreaction.photosystem II.PSII polypeptide subunits	GrpE(1) PsbQ(1)	C	94.2	yes	2	yes	yes		7.5	11.6	7.7	3	0.337235	0.397626	22	41	31.2	67.4	67.4	26.8	26.8	10	9		2		1	18.4	7.5	2	5.5	5.6	2	12.5	8
AT4G24280.1			0.497	0.501	47	IGSGSTQEIKDAMAALNQEVMQIGQSLYNQPGAGGPGAGPSPGGEGASSGDSSSSK; AKIELSSLTQTNMSLPFITATADGPK; DAMAALNQEVMQIGQSLYNQPGAGGPGAGPSPGGEGASSGDSSSSK; EKVVGIDLGTTNSAVAAMEGGKPTIVTNAEGQR; VVRDENNNVKLECPAINK; LSFKDIDEVILVGGSTR; QDITITGASTLPKDEVDQMVQEAER; FDIDANGILSVSAVDK; AVITVPAYFNDSQR; IELSSLTQTNMSLPFITATADGPK; VVDWLAAEFKK; VVDWLAAEFKKDEGIDLLK; DEVDQMVQEAER; AKFEELCSDLLDRVR; EGGKPTIVTNAEGQR; DEGIDLLKDK; LSFKDIDEVI…	AT4G24280.1		82		cpHSP70-1 (DnaK homologue)	plastid stroma	yes	29.6 protein.folding	DUF4047(1) DUF5398(1) FGGY_C(1) FtsA(3) HSP70(1) Hydantoinase_A(3) MreB_Mbl(2) S	C	1109.2	yes	2	yes	yes		262.2	237.4	207.9	3	1.49322	1.76126	317.6	442.9	348.7	401.7	401.7	707.5	707.5	50.8	25.8	29.5	85.6	62.1	63.8	67.8	44	46.8	119.2	93.4	71.7	57.6	39.8
AT4G24830.1			0.239	0.239	7	QDISSFEGSEIYNQADAAGFIR; VVAPWREWEIQGR; DRNLWHLSHEGDLLEDPANEPK; DLTEEFVKDFIFPCLR; ALSPATLLAELNTIGGK; KYLLGTSMARPVIAK; FELTFFSLNPELK	AT4G24830.1		4		argininosuccinate synthase	plastid stroma	yes	13.1.2.3.22 amino acid metabolism.synthesis.glutamate family.arginine.arginosuccinate synthase	Arginosuc_synth(1) QueC(1)	C	61	yes	2	yes	yes		13	13	2	3	0.961806	0.848485	16	32	13	33	33	28	28	2	8		3	3		4	12	2	8	6			5
AT4G26900.1			0.206	0.245	9	DVQTPGDILNADR; DGADEISFLNITGFR; NVFVPLTVGGGIR; LIFPGVGAFAPAMDVLNR; NLGKPVDLAGQYYK; SSTSDSVVTLLDYGAGNVR; LISDSVGIPVIASSGAGTPDHFSEVFEK; SGADKISIGSDAVSAAEEFIK; LIFPGVGAFAPAMDVLNRTGMA	AT4G26900.1				imidazole glycerol phosphate synthase (IGPS)	plastid stroma	yes	13.1.7.10 amino acid metabolism.synthesis.histidine.Imidazole glycerol phosphate synthase	GATase(1) GATase_3(1) His_biosynth(1) Peptidase_C26(2) SNO(1) ThiG(1)	C	20	yes	0					3		1	0.205212	0.176471	5	9	6	17	17	3	3		4			1		1	8						4
AT4G27440.1	56	AT5G54190.1 AT4G27440.1	0.636	0.636	20	SGVYWSWNNASASFENQLSEEASDVEK; ALAETGKWNVIMACRDFLK; FHEETGVTFASLYPGCIASTGLFR; ALFPPFQKYITK; DSYTVMHLDLASLDSVR; SGVYWSWNNASASFENQLSEEASDVEKAR; TLRKGNVVVTGASSGLGLATAK; LLLDDLKKSDYPSK; RFHEETGVTFASLYPGCIASTGLFR; KGNVVVTGASSGLGLATAK; LAQVVSDPSLTK; EPTYSAEGFELSVATNHLGHFLLAR; TETPLDVLVCNAAVYFPTAK; LIIVGSITGNTNTLAGNVPPK; GLAGGLNGLNSSAMIDGGDFDGAK; RFHEETGVTFASLYPGCIASTGLFREHIPLFR; GNVVVTGASSGLGLATAK; RTETP…	AT4G27440.1		19		PORB - constitutive expression - main protein in barley	thylakoid-peripheral-stromal-side	yes	19.14 tetrapyrrole synthesis.protochlorophyllide reductase	ACP_syn_III_C(1) adh_short(2) adh_short_C2(1) Eno-Rase_NADH_b(1) KR(1) tRNA_Me_t	C	474.8	yes	2	yes	yes		36	109	97.8	3	0.949329	1.04655	145.5	186.8	142.5	232	232	242.8	242.8	30	46	6.5	6	29	28	20	36	18	18	57	37.8	20	46
AT4G29060.1			0.165	0.165	11	ATGTDVVAAVEEQDSTPVVAEDKETVASEKSDAPAPTSQSR; TPAPVVTEASSEESGNTATAESIK; KSQDFAAEVAAQTAAKPK; ATGTDVVAAVEEQDSTPVVAEDKETVASEK; AEEAKEAVASPPTTVVSAALVK; DVSSVVTIGQEVK; EAVASPPTTVVSAALVK; EKEIEMQKEDLLSKPEQIR; SQDFAAEVAAQTAAKPK; EIEMQKEDLLSKPEQIR; LGEWALLEQPYIKDDSVLVK	AT4G29060.1		8		PSRP-7 - (110 kDa fusion of 65kDa PSRP7 with S1 domains and 55kDa EF-T; also as separate proteins)- homologue of C. reinhardtii PETS	plastid ribosome	yes	29.2.4 protein.synthesis.elongation	CemA(2) DPM3(3) EF_TS(2) HOIP-UBA(2) Pex14_N(2) RNase_II_C_S1(2) S1(2) S1_2(2)	C	126	yes	2	yes	yes		34	29	14	3	1.61842	1.57143	29	63	34	49	49	77	77	5	6		8	8	2	10	10	1	19	13	10	6	9
AT4G29670.1			0.332	0.332	5	VLPFFHFYR; VKVDENVAETEPPKWWER; TAVEHPDIVFLK; NAPNMVDIHSTEEFLSALSGAGER; GADGQLESFSCSLAK	AT4G29670.1				atypical Cys His-rich thioredoxin 2 (ACHT2)	plastid stroma	yes	21.1 redox.thioredoxin	OST3_OST6(1) Thioredoxin(1) Thioredoxin_7(1) Thioredoxin_8(1)	C	28	yes	1		yes		4	5	1	3	0.560519	0.555556	7	9	12	18	18	10	10	3	3	1				3	1		2	3		2	5
AT4G29840.1			0.376	0.376	10	ADFGAVMDVLK; EITAELPIYLANSLNSLR; DFKPMTASTTFASAIQIGDPVSIDR; MVCAQAANANPLYLHYK; YVPFNAAPGSTESYSLDEIVYR; SGGLLDVEHDMEALKR; DLGMTVLVSQVNR; QFLGMNDLWVK; RPVVGVGCASTGDTSAALSAYCASAGIPSIVFLPANK; KEWVLPEIDDDDIVSAFEGNSNLFWAER	AT4G29840.1				threonine synthase, chloroplast - MTO2 (METHIONINE OVER-ACCUMULATOR)	plastid stroma	yes	13.1.3.2.1 amino acid metabolism.synthesis.aspartate family.threonine.threonine synthase	OKR_DC_1_N(1) PALP(1)	C	31.8	yes	0					3		1	0.136071	0.104167	14.8	8	9	28.8	28.8	3	3		11.8			3			8						9
AT4G31530.1			0.333	0.389	9	NLISALPSSVKR; LTDGPYTSYDLNTLLK; AFTEEAVDTSDLASSSSK; RAVVIGQGDNLVGEVSR; AVVIGQGDNLVGEVSR; DSGLPFTIIRPGR; LFGKQDEYSLQVVK; AYEINSVKGDGPGSDPQQWR; WNEENTPEKVDWEGVK	AT4G31530.1		4		RELAXATION OF QH1 (ROQH1)	plastid stroma; thylakoid-peripheral-stromal-side	yes	35.2 not assigned.unknown	3Beta_HSD(1) adh_short(1) Epimerase(1) KR(1) Ldh_1_N(1) NAD_binding_10(1) NAD_bi	C	53	yes	2	yes	yes			14	13	2	0.794224	1.03846	13	20	20	26	26	27	27	4	4			1	4	5	2	3		7	3	4	2
AT4G31990.1			0.393	0.393	15	ATAELLFGAGHPVIK; QELYDSLVSKDK; TVRQELYDSLVSKDK; QIGMFSFTGLNK; GDNKEYLPIEGLAAFNK; VATIQGLSGTGSLR; NIFNDAKVPWSEYR; LNLGVGAYR; TEELQPYVLNVVK; ATAELLFGAGHPVIKEQR; LNLGVGAYRTEELQPYVLNVVK; IGAINVVCSSADAATR; IADVIQEKNHIPFFDVAYQGFASGSLDEDAASVR; CEYLADAIIDSYHNVS; NHIPFFDVAYQGFASGSLDEDAASVR	AT4G31990.1		8		aspartate aminotransferase, chloroplast (AAT1/Asp5)	plastid stroma	yes	13.1.1.2.1 amino acid metabolism.synthesis.central amino acid metabolism.aspartate.aspartate aminotransferase	Aminotran_1_2(1)	C	64.6	yes	2	yes	yes			15	4	2	0.388556	0.416667	23	28	13.6	45.6	45.6	19	19	1	13	1		7	1	5	11	1		8	3	3.6	10
AT4G32520.1			0.35	0.35	12	VSGTSIYFESMPYR; SLELIASENFTSR; EIPFEDYGLGEVDPEVR; YYGGNEYIDQLETLCQNR; WGVNVQPLSGSPANFAVYTAILSPHDR; LQDFNKFVTSPEFPLKER; FVTSPEFPLKER; LVSGGSDNHLVLVDLRPMGMDGAR; AVMEAVGSCLTNK; LDESTGIVDYDMLEK; LIIAGASAYSR; GLSEKDFVVVADFIK	AT4G32520.1				glycine/serine hydroxymethyltransferase (SHM3)	plastid stroma	yes	1.2.5 PS.photorespiration.serine hydroxymethyltransferase	Beta_elim_lyase(1) SHMT(1)	C	31	yes	0					14		1	0.897041	0.823529	9	14	8	17	17	14	14		5			4			9			5			3
AT4G33470.1			0.26	0.26	10	LIYSVSAALGHNKESHPECSAR; SFSTEKNPLLPSIQQLADAR; ALLGEDSLASEFDNPAYLYDEPMRK; TATVEDIANVHDKAYVFGLEK; TVFEEIIVPCAQR; LIYSVSAALGHNK; VPAIVNALEMNELTPK; GSQILELANFK; ALLGEDSLASEFDNPAYLYDEPMR; FRGSQILELANFK	AT4G33470.1				lysine deacetylase (also named HDA14 - histone deacetylase 14)	plastid	yes	27.3.55 RNA.regulation of transcription.HDA	Hist_deacetyl(1)	C	35	yes	2	yes	yes		3	4	11	3	1.04652	1.05882	12	12	11	17	17	18	18	5	2			2	3	5			1	2	4	3	2
AT4G33510.1			0.396	0.396	15	EFNANNIRDTFR; ALQLPDYPDQK; AFFDVHDQEGSFPGGVHLEMTGQNVTECVGGSR; GAGQIVTWVSDPMHGNTIMAPGGLK; VSDKMVPSELVK; AYTQSVATLNLLR; ALQLPDYPDQKDVDSVLQTLSSFPPIVFAGEAR; VSQWNLDFTQHSEQGDR; QLDGAHVEFLR; VSQWNLDFTQHSEQGDRYR; SDPFEEKDGVKLPSYR; AFATGGYAAMQR; DVDSVLQTLSSFPPIVFAGEAR; TRQLDGAHVEFLR; LIEILNPQNKPGR	AT4G33510.1			17	2-dehydro-3-deoxyphosphoheptonate aldolase 2 / 3-deoxy-D-arabino-heptulosonate 7-phosphate synthase 2 / DAHP synthetase 2 (DHS2),	plastid	yes	13.1.6.1.1 amino acid metabolism.synthesis.aromatic aa.chorismate.3-deoxy-D-arabino-heptulosonate 7-phosphate synthase	DAHP_synth_2(1) GTA_TIM(1)	C	112.6	yes	2	yes	yes		28.1	29	15.3	3	1.59512	1.801	34.4	51.1	27.1	40.2	40.2	72.4	72.4	5.6	4.4	4.4	5.9	7	7.1	4.4	9.4	3.4	16.7	11.9	5.3	2	4.6
AT4G33760.1			0.203	0.203	8	LFVAHDMDLIDHSK; IQSGTFYALPQSPQLFK; VFTEALESGGIIK; TGFVEVVAEHVEILNPVR; VLDNGEIEGIAALVSSLDSAGK; VLEIIGISPEEAESK; HGFIEIETPILSR; LEALHHPFTAPKPEDMDDLPSAR	AT4G33760.1				tRNA synthetase class II (D, K and N) protein (dual targeted - cTP/mTP)	mitochondria; plastid stroma	yes	29.1.12 protein.aa activation.aspartate-tRNA ligase	GAD(1) tRNA-synt_2(1) tRNA-synt_2d(3) tRNA_anti-codon(2)	C	32	yes	2	yes	yes		5	14	4	3	2.89996	2.55556	9	12	11	9	9	23	23	2	1			5	1		3		3	4	2		3
AT4G34200.1			0.182	0.182	7	ALDAGIVAQAALDVFTKEPPAKDSK; GIIEPISDVYVNLVNADFTAK; LAVQLVAGGSGVK; ALDAGIVAQAALDVFTKEPPAK; FASSLSESGEVKVEGK; VLLDGSPESPLETITVQLSNVESK; GGVIDEDALVR	AT4G34200.1				D-3-phosphoglycerate dehydrogenase (3-PGDH) - EDA9 (embryo sac development arrest 9) -very abundant	plastid	yes	13.1.5.1.1 amino acid metabolism.synthesis.serine-glycine-cysteine group.serine.phosphoglycerate dehydrogenase	2-Hacid_dh(1) 2-Hacid_dh_C(1) ACT(1) AdoHcyase_NAD(1) IlvN(1) NAD_binding_2(2) U	C	45	yes	2	yes	yes		3	12	4	3	0.69345	0.730769	9	26	10	26	26	19	19	2	5			2		5	10	1	3	5	2		3
AT4G34620.1			0.681	0.681	8	IKYWLSVGAQPTDTVESMLFR; STSQHVSPITGEILN; AGLIPPKPMVVVGSK; QIEVLGFYDPLQGKEDADR; DGKQIEVLGFYDPLQGKEDADR; YWLSVGAQPTDTVESMLFR; QIEVLGFYDPLQGKEDADRVSLK; QIEVLGFYDPLQGK	AT4G34620.1		9		30S ribosomal protein S16B (n-encoded homologue of c-enc S16A) - dual targeted mito & plastid	mitochondria; plastid ribosome	yes	29.2.1.1.3.1.16 protein.synthesis.ribosomal protein.prokaryotic.unknown organellar.30S subunit.S16	Ribosomal_S16(1)	M	64	yes	2	yes	yes		5	17	14	3	1.09062	1.28571	23	20	21	28	28	36	36	8	4	2	3	2	4	5	1	2		7	5	3	3
AT4G34740.1	54	AT2G16570.1 AT4G34740.1	0.298	0.324	12	LDQLPGDIAIGHVR; EVYPGEVLVVDKDGVK; VVVVDDSIVR; IASPPIIASCYYGVDTPSSNELISNR; FGSVGVAHNGNLVNYTK; LCYLALHALQHR; GGDFIDDGLVGGIH; NVQPFVAGYR; RGGDFIDDGLVGGIH; VLQTITGVGLVSEVFSESKLDQLPGDIAIGHVR; RSNGAVVFASETCALDLIEATYER; SFCYACFTGDYPVKPTEDK	AT4G34740.1				ATASE2/ATD2 (GLN PHOSPHORIBOSYL PYROPHOSPHATE AMIDOTRANSFERASE 2)	plastid	yes	23.1.2.1 nucleotide metabolism.synthesis.purine.amidophosphoribosyltransferase	GATase_2(2) GATase_4(1) GATase_6(1) GATase_7(1) MctB(1) Pribosyltran(1)	C	32	yes	1		yes		4	4	4	3	0.623515	0.6	9	13	10	20	20	12	12	2	4		1	2		1	7		3		2	1	4
AT4G38970.1			0.575	0.575	21	TVVSIPNGPSALAVK; RLDSIGLENTEANRQAFR; DRATPEQVAAYTLKLLR; LDSIGLENTEANRQAFR; DRATPEQVAAYTLK; YAAISQDSGLVPIVEPEILLDGEHDIDRTYDVAEK; MVDVLVEQNIVPGIKVDK; YAAISQDSGLVPIVEPEILLDGEHDIDR; LDSIGLENTEANR; MVDVLVEQNIVPGIK; ATPEQVAAYTLK; TWGGRPENVNAAQTTLLAR; ALQNTCLKTWGGRPENVNAAQTTLLAR; TLLVSAPGLGQYVSGAILFEETLYQSTTEGKK; VDKGLVPLVGSNNESWCQGLDGLSSR; RLDSIGLENTEANR; TVVSIPNGPSALAVKEAAWGLAR; ATPEQVAAYTLKLLR; AKANS…	AT4G38970.1		141		fructose-bisphosphate aldolase-2 (SFBA-2)	plastid stroma; plastoglobules	yes	1.3.6 PS.calvin cycle.aldolase	Glycolytic(1)	C	191.5	yes	2	yes	yes		30.3	28.9	45.2	3	1.06602	1.19862	41.8	83.1	66.6	87.1	87.1	104.4	104.4	7.7	8.3	1	9.8	5	10	16.8	7.7	6	12.7	19.9	20	18.6	14
AT4G39960.1			0.378	0.378	26	VPAGTQPSTTLVMAK; DTDFYSVLGVSKNATK; ADTDFYSVLGVSKNATKAEIK; AIDGEDEYYSLILNFKEAVFGIEK; GGSPGDLFAVIEVIPDPVLKR; AIDGEDEYYSLILNFK; SRAIDGEDEYYSLILNFK; ISLKVPAGVDSGSR; DDTNILYTCK; GGSPGDLFAVIEVIPDPVLK; RGGSPGDLFAVIEVIPD; RISLKVPAGVDSGSR; ISLKVPAGVDSGSRLR; FKEISNAYEILSDDEKR; EAVFGIEKEIEISR; RGGSPGDLFAVIEVIPDPVLK; VPTVDGEVDLKVPAGTQPSTTLVMAK; GGSPGDLFAVIEVIPDPVLKRDDTNILYTCK; ADTDFYSVLGVSK; RGGSPGDLFAVIEVIP…	AT4G39960.1		82.2		J-domain protein DjA5 (type 1)	thylakoid	yes	26.29* misc.DnaJ domain with unknown function	Anti-TRAP(3) DnaJ(1) DnaJ_C(1) DnaJ_CXXCXGXG(1) DUF5351(4) zinc-ribbons_6(1)	M	432.6	yes	2	yes	yes		58.8	76.7	140.8	3	1.40604	1.76775	116	186.4	130.2	156.3	156.3	276.3	276.3	15.4	11.1	13.6	16.6	23.5	35.8	22.7	16	28.2	22.8	41.9	54.8	12.2	18.8
AT4G39980.1			0.24	0.24	11	AFATGGYAAIQR; KALQLPDYPNANELESVLK; AYTQSAATLNLLR; ALQLPDYPNANELESVLK; AFLLQGGDCAESFK; LVEILNPNNKPGR; TRQLDGAHVEFLR; VTQWNLDFVEQSEQADR; TIEAFPPIVFAGEAR; AFDSILAEVR; QLDGAHVEFLR	AT4G39980.1				2-dehydro-3-deoxyphosphoheptonate aldolase 1 / 3-deoxy-D-arabino-heptulosonate 7-phosphate synthase 1 / DAHP synthetase 1 (DHS1)	plastid	yes	13.1.6.1.1 amino acid metabolism.synthesis.aromatic aa.chorismate.3-deoxy-D-arabino-heptulosonate 7-phosphate synthase	DAHP_synth_2(1)	C	92.6	yes	2	yes	yes		18.8	29.3	18.1	3	2.52143	2.50758	19.8	44.4	28.4	26.4	26.4	66.2	66.2	2.3	4.4		4.8	5	3.3	3.3	7.3	2.3	11.7	11.4	8.4	1	5.8
AT5G03940.1			0.278	0.28	13	DSGKTEQQVSALVAQIFQMR; ILGMGDVLSFVEK; LMGGEVSELQFAK; SGPTVILLAGLQGVGK; FDFNDFLK; LKGEEVLTKDNIAEPMR; RFVQSVSDQAVGMGVIRG; NLMGVMEGGSIPALSGLEDALKAEQK; FVQSVSDQAVGMGVIR; RFVQSVSDQAVGMGVIR; KNNVDVVIMDTAGR; TEQQVSALVAQIFQMR; ALLEADVSLPVVR	AT5G03940.1				cpSRP54	plastid stroma	yes	29.3.3 protein.targeting.chloroplast	6PF2K(1) AAA(1) AAA_16(1) AAA_17(1) AAA_18(2) AAA_22(1) AAA_24(1) AAA_25(2) AAA_	C	47	yes	2	yes	yes		5	16		2	0.787149	0.807692	18	24	5	26	26	21	21	3	6		3	6		1	10	2	2	9		2	2
AT5G04140.1			0.413	0.413	44	WKPLTDVVDGYSPTLPHLK; EKSETAYAVYQQHLSNRPVNVLR; RLENFGFIQFRPGGEYHSNNPEMSK; TQHLDLSYLLSSVGTPSLSSTEIR; VTAPAGELQLK; FCTGGMSLGAISR; ETMPNIQQVFVK; GMAGGEIVVTPVEK; FGVTPTFLVNADQLEIK; IGFVPEEATIVGNTCLYGATGGQIFAR; VLSTYFDIRK; SGSQLLVLSDR; GLQNGDIATSAIK; LIGESNDYVGKGMAGGEIVVTPVEK; LVAEAGIGTVASGVAK; ALYYLCEAADDAVR; FLGHNGEINTIQGNLNWMQSR; LHTGVGMIFLPQDDTFMQEAK; YPEVVDFYDYYK; GNILELGPENASQVILSNPVLNEGALEELMKDQ…	AT5G04140.1		65		ferredoxin-dependent glutamate synthase/glu1/Fd-GOGAT 1 (dual cTP and mTP)	plastid stroma	yes	12.2.1.1 N-metabolism.ammonia metabolism.glutamate synthase.ferredoxin dependent	FMN_dh(1) GATase_2(1) Glu_syn_central(2) Glu_synthase(2) GXGXG(1)	C	365.9	yes	2	yes	yes		48.9	46	25	3	0.527017	0.487398	129	139.9	97	246	246	119.9	119.9	26	65	6	14	10	8	16	58	8	23.9	17	17	14	45
AT5G04590.1			0.143	0.143	6	FRDVVEQYYGK; YPLNEELLTEAPNVNESAVQLIK; VPNQLYLTMDDLADEFGIGTLR; LAEPIGYVPKEDILYAVK; SNFIRYPLNEELLTEAPNVNESAVQLIK; ITPNQNIVLCDIK	AT5G04590.1				sulphite reductase	plastid stroma	yes	14.3 S-assimilation.sulfite redox	NIR_SIR(2) NIR_SIR_ferr(2)	C	18	yes	1		yes		4	3	3	3	1.06039	1.25	2	11	5	8	8	10	10	1				1		3	2		4		2	2
AT5G08650.1			0.192	0.192	9	STLADKLLQVTGTVQNR; LQLNDAALKFEPETSSAMGFGFR; EIEEVIGLDCSK; IPAPLDTAGKPLR; EGIGITEILDAIVQR; IELLTPKDYIGALMELAQER; DYIGALMELAQER; EYNLNLITTAPSVVYR; TKGYASMEYSVIGYR	AT5G08650.1				Elongation factor Tu with GTP-binding domain LepA	plastid stroma	yes	29.2.4 protein.synthesis.elongation	EFG_C(1) EFG_III(1) GTP_EFTU(1) GTP_EFTU_D2(1) LepA_C(1) MMR_HSR1(1) MMR_HSR1_Xt	C	119	yes	2	yes	yes		16	38	23	3	1.49497	1.83333	30	51	38	42	42	77	77	3	5	2	4	8	8	6	7	5	9	15	9	4	5
AT5G11880.1			0.241	0.241	8	SLIANTCCFVNHVTGVK; INPDVDPQVHPYVATGNK; LALLAGFDPTK; NLEAYKEALEGVR; MRPPEYWVEEDGSITK; DAAVLMIEYIDEIRR; RPFYLYSKPQITR; SLGCGAVLVSGNELR	AT5G11880.1				diaminopimelate decarboxylase, DAP carboxylase	plastid stroma	yes	13.1.3.5.5 amino acid metabolism.synthesis.aspartate family.lysine.diaminopimelate decarboxylase	Ala_racemase_N(1) Orn_Arg_deC_N(1) Orn_DAP_Arg_deC(1)	C	38	yes	2	yes	yes		1.5	15	4	3	1.22099	1.17143	5.5	18.5	14	17.5	17.5	20.5	20.5		3.5			2			9		1.5	8			5
AT5G13030.1			0.243	0.243	11	AITLGEVLNSKGER; KLEDFNWDHSFVK; LLNNMSVDKVDYTNFFR; TGDEDDSVVDLTSNK; ANPNTPENELLKPLK; ALCLLTTGQNVTR; NYLCQSAIDAAEQGDFSEVNNLIR; SYIQEVGGSEVSDEERK; DLQNQSLGAVDEGVK; SYIQEVGGSEVSDEER; TLAVAQLINQK	AT5G13030.1				SELENOPROTEIN O (SELO)	plastid stroma	yes	35.2 not assigned.unknown	DUF4286(2) UPF0061(1)	C	101	yes	2	yes	yes		15	24	9	3	0.751478	0.90566	18	52	31	53	53	48	48	5	3	2	3	5		11	8	9	8	10	6	5	6
AT5G13280.1			0.125	0.125	4	ELIQQELDHVVEELEK; SFFESGDLSELLIQPR; AVSCGVSNASEIEELSIIK; LYDDWMHDPAVPIVTGFLGK	AT5G13280.1				AK-LYS1 (ASPARTATE KINASE 1)	plastid stroma	yes	13.1.3.6.1.1 amino acid metabolism.synthesis.aspartate family.misc.homoserine.aspartate kinase	AA_kinase(1) ACT(2) ACT_7(2)	C	22	yes	1		yes		2	10		2	1.28303	1.2	11	7	4	10	10	12	12	3	3		2	3			4			3
AT5G13510.1			0.532	0.532	10	LENNDFAGAVFEGK; EVIMVLMAYIK; KLENNDFAGAVFEGKFYAPDNFK; SHLENCHLLAAINYK; FYAPDNFKVLETMPTRAEVYAK; KLENNDFAGAVFEGK; MLGALQSPAINLVTTLQAPAR; GMNAWLFVQTDEIPSAIKPYR; FYAPDNFKVLETMPTR; TLPDTTKLIVAK	AT5G13510.1		12		50S ribosomal protein L10	plastid ribosome	yes	29.2.1.1.1.2.10 protein.synthesis.ribosomal protein.prokaryotic.chloroplast.50S subunit.L10	Arm_vescicular(1) F-actin_cap_A(1) Ribosomal_L10(1)	C	68	yes	2	yes	yes		3	15	16	3	0.90269	1	20	26	22	34	34	34	34	6	9		1	1	3	6	6	1	2	6	5	2	3
AT5G13630.1			0.382	0.382	47	KDATVVGLVLQR; HALEQAEALGIDIR; YVEPGPGGDPIR; GQVVDVSDKLTSLLGFGINEPWVEYLSNTK; ELYSQVEDKIEGIDR; SFAFDSDAPGAGMAEK; AVSGNGLFTQTNPEVR; KPSSYIADTTTANAQVR; LKELYSQVEDKIEGIDR; SASPHHGFAAYYSYVEK; LGSFSMSQLGQSK; QLSELISSYQSLK; FASYEVVGYLVEELR; VNRVEPVSLEELGRPR; KHALEQAEALGIDIR; MISGSYVPALK; SYANTISYLTPPAENAGLYK; QPIVNSAVSLTGFALVGGPAR; DLFINQMNLLDR; VVPIFAGGLDFSGPVEK; GPQIVSSIISTAK; GYWDTSAENIEK; GYWDTSAENIE…	AT5G13630.1				Mg-protoporphyrin IX chelatase (CHLH) (GUN5) (suggested ABA receptor in Pudmed17051210)	plastid	yes	19.1 tetrapyrrole synthesis.magnesium chelatase	CobN-Mg_chel(1) DUF3479(1)	C	359	yes	2	yes	yes		60	100	89	3	1.99339	2.26364	121	150	88	110	110	249	249	17	18	7	19	30	30	6	19	8	30	38	49	7	19
AT5G13650.1			0.502	0.502	24	GQIVGIHQRPGDLGLNICK; MSFSVNTSPFSGR; GQMFDMQGVGSEGTTFLR; DLGSLVAFEDGTSTSYALASAQER; VPTDSVEAGDICAVCGIDNIQIGETIADKVHGKPLPTIK; NLAMKVEDGETADTFIVSGR; DGALQMLATNIEYDEHKGR; GTAILNTVFDSYGPWAGDISTR; TTLVDSMLR; DGALQMLATNIEYDEHK; VSELFVYEK; VNDKLLEPYEIATVEVPEAHMGPVVELLGK; ALEFGHAVVVVVNK; MSFSVNTSPFSGREGKYVTSR; LLEPYEIATVEVPEAHMGPVVELLGK; VEDGETADTFIVSGR; VNIIDTPGHSDFGGEVER; GQMFVGSGVDVYK; RGQMFDMQGVGSEGTTF…	AT5G13650.1		8		elongation factor protein, typeA/bipA like (SVR3)	plastid stroma	yes	29.2.4 protein.synthesis.elongation	AIG1(1) Arf(1) EFG_C(1) EFG_III(1) FeoB_N(2) Filo_glycop(1) GTP_EFTU(1) GTP_EFTU	C	611	yes	2	yes	yes		84	212	121	3	1.84714	2.14948	205	240	166	194	194	417	417	30	30	12	25	66	42	21	32	17	39	82	49	17	22
AT5G14060.1			0.114	0.114	5	VKNSYNPTAPGTVITR; TAHELGVETTVIEK; NSYNPTAPGTVITR; VNELDNLVEELEK; AVTCGVTNVESIEELSFIK	AT5G14060.1				Lysine-sensitive aspartate kinase (CARAB-AK-LYS )	plastid stroma	yes	13.1.3.6.1.1 amino acid metabolism.synthesis.aspartate family.misc.homoserine.aspartate kinase	AA_kinase(1) ACT(2) ACT_5(1) ACT_7(2)	C	29	yes	2	yes	yes		3	12	3	3	1.53172	1.63636	5	18	6	11	11	18	18	1	1		1	1	1	4	3		2	7	2		2
AT5G14260.1			0.187	0.187	7	RLSGYPTTPKEDDALLADPSLSPR; VIVEAALNTEDPQYQDKR; AVLDQLANYFMR; VLGNETIAELLTTNK; LSGYPTTPKEDDALLADPSLSPR; EAVQDMLPYLR; LLLNYGFVDEDNPYDR	AT5G14260.1				1O2-SAFEGUARD1 (SAFE1)	plastid stroma	yes	27.3.69 RNA.regulation of transcription.SET-domain transcriptional regulator family	Rubis-subs-bind(1) SET(2)	C	43	yes	2	yes	yes		8	11	4	3	1.1139	1.15	13	20	10	20	20	23	23	3	3		4	3		4	5		4	5	2	3	2
AT5G14320.1			0.178	0.178	3	DMAEEELIILRDEVSK; IEYSLQYIHGIGR; RIEYSLQYIHGIGR	AT5G14320.1		6		30S ribosomal protein S13	plastid ribosome	yes	29.2.1.1.1.1.13 protein.synthesis.ribosomal protein.prokaryotic.chloroplast.30S subunit.S13	Ribosomal_S13(1)	C	41	yes	2	yes	yes		2	11	7	3	0.778115	0.952381	17	12	12	21	21	20	20	6	3	2	2	1	3	5	1			4	2	2	2
AT5G14740.2			0.745	0.745	20	VLAESESSAFEDQCGRCER; VCPSHVLDFHPGDAFVVR; LLIEKDDLKDVAAAK; GLMSFPLDGNNSTDFIEDWVK; YETNPALYGELAK; GNESYEDAIEALK; NIANMVPPFDK; EKYETNPALYGELAK; NIANMVPPFDKVK; VENIVVIGHSACGGIK; VLAESESSAFEDQCGR; KITAELQAASSSDSKSFDPVER; GNESYEDAIEALKK; SKVLAESESSAFEDQCGRCER; ITAELQAASSSDSKSFDPVER; EKYETNPALYGELAKGQSPK; YAGVGAAIEYAVLHLK; SKVLAESESSAFEDQCGR; YETNPALYGELAKGQSPK; EAVNVSLANLLTYPFVR	AT5G14740.2		156.7		beta carbonic anhydrase 2 (CA2)- N-term truncated gene model without cTP	plastid stroma	yes	8.3 TCA / org.transformation.carbonic anhydrases	Pro_CA(2)	_	297.3	yes	2	yes	yes		21	47.3	65.5	3	0.657555	0.818349	81.1	117.8	98.4	163.5	163.5	133.8	133.8	20.7	24.4	7.3	6	8.6	14.1	22.6	16.3	14	11	27.2	26.7	24.5	20.7
AT5G15450.1			0.25	0.25	23	QAELTEQWEHER; ALASYMFNTEEALVR; GELRCIGATTLDEYRK; DLKDSYVSVEHLVLAFADDKR; FQQVYVDQPTVEDTISILR; RFQQVYVDQPTVEDTISILR; VVGQNPAVTAVAEAIQR; NNPVLIGEPGVGK; INITDAAVDLLGSLGYDPNYGARPVKR; QSVIDQDPEGKYEALEK; VDEYIVFKPLDR; ELRCIGATTLDEYRK; IGATTLDEYRK; SMFREEVLGSDIAEIVSK; ISDSALVEAAILSDR; QLNEAEKELNEYLSSGK; INITDAAVDLLGSLGYDPNYGAR; LTQQEFTEMAWQSIVSSPDVAK; RRPYSVILFDEIEK; CIGATTLDEYRK; RTKNNPVLIGEPGVGK; LNRIE…	AT5G15450.1				ClpB3 -HSP100 family	plastid stroma	yes	29.6 protein.folding	AAA(2) AAA_14(2) AAA_16(2) AAA_18(2) AAA_2(2) AAA_22(3) AAA_24(2) AAA_25(2) AAA_	C	108.7	yes	2	yes	yes		20	24	20	3	1.21099	1.43177	35.2	42.1	31.4	44.7	44.7	64	64	7.1	7.1	1	8	8	4	6	3	5.1	9	9	10	4.1	5.1
AT5G16400.1			0.195	0.33	7	YEDLLAAIEAAR; IVVLDMYTQWCGPCK; VVKEVTGAKYEDLLAAIEAAR; EVTGAKYEDLLAAIEAAR; QVTEVDKDTFWPIVK; VGQVTEVDKDTFWPIVK; SLETVNVTVGQVTEVDKDTFWPIVK	AT5G16400.1		5.7		thioredoxin f2 (Trx F2)	plastid stroma	yes	21.1 redox.thioredoxin	AhpC-TSA(1) OST3_OST6(1) Redoxin(2) Thioredoxin(1) Thioredoxin_2(1) Thioredoxin_	C	36.2	yes	1		yes		5	6		2	0.304334	0.436508	11.2	18	7	25.2	25.2	11	11	2	2	4.2	2	1		4	5	4	3	2
AT5G17710.1			0.244	0.244	5	VASLSNELSVERDR; VETEGEEKVTNSYQSIYK; SQIKVETEGEEKVTNSYQSIYK; SIEDEKFLLADKVASLSNELSVER; VSAGPGPEKPLEAEGEEATAQGSAEEESSSS	AT5G17710.1		29		GrpE-1 (EMB1241 - EMBRYO DEFECTIVE 1241); adenyl-nucleotide exchange factor	plastid stroma	yes	29.6 protein.folding	AAA_9(2) DUF359(2) Fez1(1) GrpE(1) UpxZ(1)	C	18	yes	1		yes			7	2	2	0.885583	1	6	9	3	9	9	9	9	1	2			3		3				4	2		3
AT5G17990.1			0.475	0.475	14	IEEFSFDPLDFGIPR; VSYAVVGVYHKDLVVK; SSSSACGSADVLEALGVVLDLGPEGIKR; VLSGESGAIADSLILNAAAALLVSNR; RVLSGESGAIADSLILNAAAALLVSNR; IKTVFNILGPMLNPAR; KVEGLVDAVDIVGTGGDGANTVNISTGSSILAAACGAK; AKGETYEEIVGLAR; CTLEDLRGGGPDYNADVLR; TVFNILGPMLNPAR; RVLSGESGAIADSLILNAAAALLVSNRVQTLAEGVTVAR; SFNQLIETLIDR; VQTLAEGVTVAR; TLDSWINISNLAQK	AT5G17990.1				anthranilate phosphoribosyltransferase - TRP1 (TRYPTOPHAN BIOSYNTHESIS 1)	plastid stroma	yes	13.1.6.5.2 amino acid metabolism.synthesis.aromatic aa.tryptophan.anthranilate phosphoribosyltransferase	Glycos_trans_3N(1) Glycos_transf_3(1)	C	56	yes	2	yes	yes			24	18	2	2.90047	3	21	23	12	14	14	42	42		6			8	7		2	2		14	5		4
AT5G19220.1			0.464	0.464	18	QSGADISISCIPIDDRR; AYNSNGLGFGDGYVEVLAATQTPGESGK; VYILTQYNSASLNR; QFHWLFEDAR; NVIIANSEGIQEADRSSDGFYIR; NVIIANSEGIQEADR; FPTANDFGSEIIPFSAK; SKDIEDVLILSGDHLYR; TVASIILGGGAGTR; AMAVDTTILGLSKEEAEK; WRFPTANDFGSEIIPFSAK; LIDVPMSNCINSGINK; SFFEANLALTEHPGAFSFYDAAKPIYTSR; MDYMDFIQDHR; AYNSNGLGFGDGYVEVLAATQTPGESGKR; AMAVDTTILGLSK; LIDSIISHGSFLTNCLIEHSIVGIR; DIEDVLILSGDHLYR	AT5G19220.1				ADP-glucose pyrophosphorylase (ADG2) (APL1)	plastid stroma	yes	2.1.2.1 major CHO metabolism.synthesis.starch.AGPase	DUF4954(2) Fucokinase(3) Glyoxalase_3(1) Hexapep(3) NTP_transf_3(1) NTP_transfer	C	179	yes	2	yes	yes		21	25	14	3	0.500882	0.504202	64	72	43	119	119	60	60	17	16	8	9	9	5	18	24	10	6	9	5	8	14
AT5G19940.1			0.23	0.23	4	TGPDDLISTLLSK; EMIQAIDAPDIVR; VANSDGGVTLSPEQHKEVAQVAGELQK; TKEMIQAIDAPDIVR	AT5G19940.1				fibrillin 6 (FBN6)	thylakoid-peripheral-stromal-side	yes	26.31* misc.fibrillins	PAP_fibrillin(2)	C	43	yes	2	yes	yes		3	8	11	3	1.1344	1.04762	13	13	17	21	21	22	22	4	4		1	1	3	3	4			4	2	2	4
AT5G22800.1			0.184	0.184	11	VSEGSEVEVLLDR; SSSVSVQPVSEDAKEDYQSK; SLHDNELEEIECLINR; ISELANISYDSANDKAK; AVVYLISDGVSPSNIGR; NIADTEFLGYDSLSAR; IISEQGIASGIR; AGAIAMFGEKYDENEVR; SGALEVGKEVEAAVDADLR; VPNNYETDLIYPIIAK; VVGQETSQAGSLVAFDR	AT5G22800.1				Ala-tRNA synthetases (Ala-RS2) (dual targeted - cTP/mTP)	mitochondria; plastid stroma	yes	29.1.7 protein.aa activation.alanine-tRNA ligase	DHHA1(1) DUF3216(1) tRNA-synt_2c(1) tRNA_SAD(1)	C	47	yes	2	yes	yes		2	20	7	3	1.57912	1.61111	20	21	6	18	18	29	29		8	1		7	4		6	1	2	9	3		2
AT5G23120.1			0.427	0.427	15	SEEEAWAAGGSGILLR; GTGITEEFEEVPVQSR; FVDDKKGFVLGNDGVLLR; AAIQETVSATLNR; GFGILDVGYRSEEEAWAAGGSGILLR; AADNIAANLYAVK; ATEDKSAEMVTDEGAIYVTSNR; SWNRDKAADNIAANLYAVK; GGGLYLSKGTGITEEFEEVPVQSR; GFVLGNDGVLLR; TVSSGISGASYYTGTFSAVNR; DKAADNIAANLYAVK; ADGGLWLLVR; RTVSSGISGASYYTGTFSAVNR; GNFFLTWEPGQPYWQPHNR	AT5G23120.1				HCF136 Tat ltp	thylakoid-peripheral-lumenal-side	yes	29.8 protein.protein assembly and cofactor ligation	BNR(4) PSII_BNR(1) Sortilin-Vps10(3)	C	88	yes	2	yes	yes		6	17	15	3	0.768409	0.76	35	29	24	50	50	38	38	9	12	1	2	4	7	7	8		2	9	3	4	8
AT5G24300.1			0.192	0.192	6	THALDTGEAVNVLK; YGTIPVVHGTGGLRDTVENFNPYAEGGAGTGTGWVFTPLSK; AEVVNNLVFVTSEAAPYSK; ELGLPIRPECPMIGFIGR; TGGLGDVCGSLPIALAGR; AVEEGAAEVGIPSGK	AT5G24300.1				starch synthase 1 (SS1)	plastid stroma	yes	2.1.2.2 major CHO metabolism.synthesis.starch.starch synthase	Glyco_trans_1_4(1) Glyco_transf_4(2) Glyco_transf_5(1) Glycos_transf_1(1)	C	28	yes	1		yes		1	6	5	3	0.519932	0.75	7	9	12	16	16	12	12	3	2	1	1			3		1		3	2	2	2
AT5G24490.1			0.263	0.302	8	NLELSEPIKQHVEEKVGK; LIIQGKNLELSEPIKQHVEEK; VREPVIEPVVEDVEDSTDSSVGEEEEEDDLIKEIVR; NLELSEPIKQHVEEK; EPVIEPVVEDVEDSTDSSVGEEEEEDDLIKEIVR; AEEDAETVYACIDLVSTIIQR; VREPVIEPVVEDVEDSTDSSVGEEEEEDDLIK; VEPLPTEQLNEH	AT5G24490.1				PSRP-1 associates with 30S (translation factor? Interact with RRF?)	plastid ribosome	yes	29.2.1.1.1.1.530 protein.synthesis.ribosomal protein.prokaryotic.chloroplast.30S subunit.S30A	Ribosom_S30AE_C(1) Ribosomal_S30AE(1)	C	75	yes	2	yes	yes		8	17	15	3	0.914794	1.14286	8	39	28	35	35	40	40	2			2	2	2	11	6	5	6	10	1	7	4
AT5G26570.1			0.111	0.111	9	LDTSGESSNVLELIK; AEFTAAVPLTR; DIPSGGIIALADADVPTSGSK; ITETPGKYSGDFVEQFK; SSANVEDLAGMSAAGLYESIPNVSP; LEASPSHVNLILSTEGR; ELNSGLRNDAPDTAIAMR; SLSIDDEESKPGSSSSNSLLYSSK; LGSVGFFLER	AT5G26570.1				phosphoglucan water dikinase 3 (GDW3 or PWD)	plastid stroma	yes	2.2.2.3 major CHO metabolism.degradation.starch.glucan water dikinase	Adaptin_binding(1) AMPK1_CBM(1) CBM_20(1) IL7(2) MutS_III(2) PPDK_N(2) Rep_fac_C	C	38	yes	1		yes		4	7	2	3	0.465207	0.52	19	13	6	25	25	13	13	5	5	3	2	2	2		8		2	3			2
AT5G27380.1			0.416	0.416	17	SGNVPGVGLMHAPIALLPTAFPEAYWK; SYGDQIGIDSERVPINTSTIQFADALAK; QACNVTPLFNELIDR; EGEEGNAAYILMQR; IQQELAKPGVLER; NMYDQHLLSSILR; SYGDQIGIDSER; VPINTSTIQFADALAK; LQKEGEEGNAAYILMQR; EGGGNNIYGDDVRENLLR; SKDEVIVNEQSGYLMR; MESQKPIFDLEKLDDEFVQK; LVSQLHQSLLR; HQAISELGVYGAYLR; LVYDALVWSSLHGLVVGDK; QAIEKPGLFVMKPQR; SGYTPNDHPSESEWNAR	AT5G27380.1				glutathione synthetase (GSH2) - dual location cytosol and plastid	cytosol; plastid stroma	yes	21.2.2 redox.ascorbate and glutathione.glutathione	GSH_synth_ATP(1) GSH_synthase(2)	C	73	yes	2	yes	yes		3	17	1	3	0.395137	0.403846	19	33	21	52	52	21	21	3	10			5	1	4	17	1	3	8		2	15
AT5G28500.1			0.297	0.297	9	DSLVQSGAKPELIAAFDTNGAELLYEIR; QQLYQPFRPPPSPIPPK; FGEVAGASSVVVLPVCK; WVVLPGWDPVVAVR; WVVLPGWDPVVAVRK; VAAAEYIVDHGFDTK; TTLLEQALETAVTEK; LLEAPMEFESGGEFGVVEAEKDWSR; SLDTAGKIEVLADR	AT5G28500.1				RAF2 - Rubisco assembly factor 2	plastid stroma	yes	29.8 protein.protein assembly and cofactor ligation	Raf1_HTH(1) Raf1_N(1) RuBisCo_chap_C(1)	C	98	yes	2	yes	yes		12	31	16	3	1.31802	1.51282	37	35	26	39	39	59	59	4	12	2	3	11	5	2	5	3	9	10	6		8
AT5G30510.1			0.394	0.394	19	TDANGALVDISAK; VIGANKGGLVALVEGLR; VIGANKGGLVALVEGLRGFVPFSQISSK; AAAEELLEKEIPLKFVEVDEEQTK; TSPMEGVAFTVDDFAAAIEQYDFNSEIGTR; VSDIATVLQPGDTLK; GTVFKTDANGALVDISAK; LVFEKAEEMAQTFRQR; SSAYLSVEQACIHR; GFVPFSQISSK; EIPLKFVEVDEEQTKLVLSNR; NIQYELAWER; GGLVALVEGLRGFVPFSQISSK; VKGTVFKTDANGALVDISAK; LVFEKAEEMAQTFR; AAAEELLEKEIPLK; EIPLKFVEVDEEQTK; FVEVDEEQTKLVLSNRK; FVEVDEEQTKLVLSNR	AT5G30510.1		13		30S ribosomal protein S1	plastid ribosome	yes	29.2.1.1.3.1.1 protein.synthesis.ribosomal protein.prokaryotic.unknown organellar.30S subunit.S1	S1(3)	C	315	yes	2	yes	yes		30	78	64	3	0.985556	1.2028	101	124	90	143	143	172	172	19	20	8	9	26	19	20	16	9	17	38	24	19	21
AT5G35360.1			0.555	0.587	27	LLEEAPSPALTAELRK; SGGDKILVANRGEIAVR; ALNDTIITGVPTTINYHK; ITSYLPSGGPFVR; INAEDPFKGFRPGPGR; HIEFQVLADKFGNVVHFGER; LILDVEDFKNGK; SEAAAAFGNDGCYLEK; MDSHVYSDYVVPPSYDSLLGK; FGNVVHFGERDCSIQR; LADEAVCIGEAPSNQSYLVIPNVLSAAISR; VDTAFIVKHEEELAEPQEIVAV; NAGVPTVPGSDGLLQSTEEAVR; LILDVEDFK; VDTAFIVKHEEELAEPQEIVAVK; TAHEMGIPCVAVYSTIDKDALHVK; DHGINFIGPNPDSIR; HIEFQVLADK; IQVEHPVTEMIYSVDLIEEQIR; LLEEAPSPALTAELR; IQ…	AT5G35360.1		561		biotin carboxylase (BC) - part of ACCase complex	envelope-inner-peripheral-stromal-side	yes	11.1.1 lipid metabolism.FA synthesis and FA elongation.Acetyl CoA Carboxylation	ATP-grasp(1) ATP-grasp_5(1) Biotin_carb_C(1) Biotin_carb_N(1) CPSase_L_D2(1) Dal	C	378	yes	2	yes	yes		53	65	54	3	0.707263	0.834951	126	151	101	206	206	172	172	22	32	18	18	22	14	23	33	17	28	26	24	22	24
AT5G35630.1			0.547	0.572	31	KVSGEVPWFGIEQEYTLLQQN; AILNLSLRHKEHISAYGEGNER; SRTIEKPVEDPSELPK; DPFRGGNNILVICDTWTPAGEPIPTNKR; YDGSSTGQAPGEDSEVILYPQAIFRDPFR; TIEKPVEDPSELPKWNYDGSSTGQAPGEDSEVILYPQAIFR; ALQSDNSTVNRVETLLNLDTKPYSDR; WPLGWPVGAFPGPQGPYYCGVGADKIWGR; HETASIDQFSWGVANR; RVETLLNLDTKPYSDR; LTGKHETASIDQFSWGVANR; KVSGEVPWFGIEQEYTLLQQNVK; WNYDGSSTGQAPGEDSEVILYPQAIFR; KAILNLSLR; GGNNILVICDTWTPAGEPIPTNK; WPLGWPVGAFPGPQGPYYCGVGA…	AT5G35630.1		47		glutamate-ammonia ligase (GS2), chloroplast	plastid stroma	yes	12.2.2 N-metabolism.ammonia metabolism.glutamine synthase	Gln-synt_C(1) Gln-synt_N(1)	C	699	yes	2	yes	yes		43	176	97	3	0.660076	0.825065	213	275	211	383	383	316	316	34	63	22	11	58	25	46	42	40	26	82	39	28	75
AT5G35790.1			0.42	0.42	20	SDLNLLYR; GGYFDQYGIIR; SDELDAAWDLFTPALKELEEKK; SDELDAAWDLFTPALK; VIVEKPFGRDSESSGELTR; LYYLSIPPNIFVDVVR; TYPGYTDDPTVPNHSLTPTFAAAAMFINNAR; IIPELYPYGSR; LEDVVVGQYK; CFYHSGQYNSEEDFAELNKK; QYLTEEQIFR; SDELDAAWDLFTPALKELEEK; LLLDAIEGERR; SFATNLDNATNELVIR; LDRSDLNLLYR; KIIPELYPYGSR; NVQLIFSEDFGTEGR; FSNLVFEPLWSR; VQPDEGIYLR; IDHYLGKELVENLSVLR	AT5G35790.1			15	glucose-6-phosphate 1-dehydrogenase 1 (G6PD-1)	plastid stroma	yes	7.1.1 OPP.oxidative PP.G6PD	G6PD_C(1) G6PD_N(1)	C	130.9	yes	2	yes	yes		17.7	41.7	18.8	3	1.4867	1.48387	46.9	47.6	36.4	52.7	52.7	78.2	78.2	5	12	3	6.7	13.4	6.8	5	13	3	7	12.6	7	1	9.7
AT5G35970.1			0.308	0.308	20	KALEGGLGVSLLER; SAPSVASHLLIDSPFVK; IDEFTSQMSQLLQVER; ACTHYPTLFDHFQR; RNDNTESESLSVVEEPK; SNNLGAVGFLGDSR; NDNTESESLSVVEEPK; ATWITQCPLVLLDTR; VLVTAPTNAAVDNMVEK; ELRDVLQDLER; MPYGSLSVGCEER; EADAVIISMVR; QCLRDDVLAAGIR; NDNTESESLSVVEEPKNDKELSLR; HVAVVCDSSTICHNTFLAR; AMASDFATAEVQGEFSELR; ERLDDFPVADGVEVATIDSFQGR; HADPGSLGGSGLGLDPMLPYLG; KHVAVVCDSSTICHNTFLAR; DTELEVTQEELDVVPTPDESSDSSKPIEFLVR	AT5G35970.1				Deadbox DNA helicase-related	plastid stroma	yes	28.5* DNA.DEAD BOX helicase	AAA(1) AAA_11(1) AAA_12(1) AAA_16(2) AAA_19(1) AAA_22(1) AAA_30(1) AAA_7(1) ATPa	C	68	yes	2	yes	yes		6	26	10	3	1.46759	1.61538	21	26	21	26	26	42	42	8	3		2	4	4	7	3		3	11	2	2	3
AT5G38410.1	59	AT5G38410.1 AT5G38420.1	0.547	0.547	14	KFETLSYLPDLSDVELAKEVDYLLR; QVQCISFIAYKPPSFTEA; LPLFGCTDSAQVLKEVEECKK; LPLFGCTDSAQVLK; FETLSYLPDLSDVELAK; KKFETLSYLPDLSDVELAK; KFETLSYLPDLSDVELAK; IIGFDNTRQVQCISFIAYKPPSFTEA; SYLPDLSDVELAK; WIPCVEFELEHGFVYR; NKWIPCVEFELEHGFVYR; SYLPDLSDVELAKEVDYLLR; EVEECKKEYPGAFIR; FETLSYLPDLSDVELAKEVDYLLR	AT5G38410.1		81.7		Rubisco small subunit 3b (RBCS-3B)	plastid stroma	yes	1.3.2 PS.calvin cycle.rubisco small subunit	RbcS(1) RuBisCO_small(1)	C	89.6	yes	2	yes	yes		6.5	10.8	13.3	3	0.561248	0.518644	26.3	27.4	35.9	59	59	30.6	30.6	5.3	14.5		2.5	0.6	3.4	5.4	11.6		2.5	4.8	3.1	5.8	16.4
AT5G38420.1	59	AT5G38410.1 AT5G38420.1	0.547	0.547	14	KFETLSYLPDLSDVELAKEVDYLLR; QVQCISFIAYKPPSFTEA; LPLFGCTDSAQVLKEVEECKK; LPLFGCTDSAQVLK; FETLSYLPDLSDVELAK; KKFETLSYLPDLSDVELAK; KFETLSYLPDLSDVELAK; IIGFDNTRQVQCISFIAYKPPSFTEA; SYLPDLSDVELAK; WIPCVEFELEHGFVYR; SYLPDLSDVELAKEVDYLLR; FETLSYLPDLSDVELAKEVDYLLR; EVEECKKEYPGAFIR; NKWIPCVEFELEHGFVYR	AT5G38420.1		81.7		Rubisco small subunit 2b (RBCS-2b)	plastid stroma	yes	1.3.2 PS.calvin cycle.rubisco small subunit	RbcS(1) RuBisCO_small(1)	C	89.6	yes	2	yes	yes		6.5	10.8	13.3	3	0.561248	0.518644	26.3	27.4	35.9	59	59	30.6	30.6	5.3	14.5		2.5	0.6	3.4	5.4	11.6		2.5	4.8	3.1	5.8	16.4
AT5G38430.1			0.503	0.503	10	QVQCISFIAYKPPSFTDA; LPLFGCTDSAQVLKEVEECKK; LPLFGCTDSAQVLK; KFETLSYLPDLTDVELAKEVDYLLR; EVEECKKEYPGAFIR; FETLSYLPDLTDVELAK; NKWIPCVEFELEHGFVYR; WIPCVEFELEHGFVYR; KFETLSYLPDLTDVELAK; KKFETLSYLPDLTDVELAK	AT5G38430.1		51.3		Rubisco small subunit 1b (RBCS-1b)	plastid stroma	yes	1.3.2 PS.calvin cycle.rubisco small subunit	RbcS(1) RuBisCO_small(1)	C	61.3	yes	2	yes	yes		1	13	12.7	3	0.786689	0.771676	20	19.5	21.8	34.6	34.6	26.7	26.7	4.7	9.7		1	1.2	3.4	5.3	6.4			5.3	2.5		8.5
AT5G40950.1			0.278	0.338	7	EIVPENPNSYR; IYGDQVAKPGAIIVR; LGVKIYGDQVAKPGAIIVR; ISVYPREIVPENPNSYR; DHTIFSLIDGLVK; RENYSYTLPTPE; NVGIGKDHTIFSLIDGLVK	AT5G40950.1		3		50S ribosomal protein L27	plastid ribosome	yes	29.2.1.1.1.2.27 protein.synthesis.ribosomal protein.prokaryotic.chloroplast.50S subunit.L27	Ribosomal_L27(1)	C	52	yes	2	yes	yes		13	10	6	3	1.19602	1.26087	14	16	22	23	23	29	29	4	3	1	3		3	3	2	2	5	4		3	2
AT5G42080.1			0.305	0.305	17	VAVDGQSDSIVKDIENMVR; LSSLLNEDPAIMER; SVNETVELKQYPALR; GPAEASVDTVHAILK; SSVLESIVGKDFLPR; LVTEADGYQPHLIAPEQGYR; IGSNVLSYVNMVCAGLR; IDLMDKGTDAVEILEGR; EYAEFLHLPR; KLVTEADGYQPHLIAPEQGYR; LVTEADGYQPHLIAPEQGYRR; VYNVFDNQLPAALK; AAQSEIDAVAWSK; VYNVFDNQLPAALKR; LFDQIFKEHLDGVR; KLVTEADGYQPHLIAPEQGYRR; MENLISLVNK	AT5G42080.1				ADL1 ( DYNAMIN-LIKE PROTEIN)/Dynamin related protein 1A (DRP1A) - multiple localizations	cytosol; plasma membrane; thylakoid	yes	26.17 misc.dynamin	COX16(4) Dynamin_M(1) Dynamin_N(1) GED(1) MMR_HSR1(1) RRT14(1)	_	63	yes	2	yes	yes		7	15	4	3	0.585	0.702703	23	25	15	37	37	26	26	6	4	3	3	5	2	9	2	3	2	7	2	3	3
AT5G42270.1	82	AT1G50250.1 AT5G42270.1	0.249	0.249	13	DGSVLQLTAVDNRR; GQAGGLTFFAPSEERLESGLYSR; RTPGFTGADLQNLMNEAAILAAR; FQEVPETGVTFGDVAGADQAK; EISKDEISDALER; SKAPCIVFIDEIDAVGR; GQAGGLTFFAPSEER; SYLENQMAVALGGR; TPGFTGADLQNLMNEAAILAAR; GGQGGAGGPGGLGGPMDFGR; SKFQEVPETGVTFGDVAGADQAK; VAEEVIFGDENVTTGASNDFMQVSR; ELKEISKDEISDALER	AT5G42270.1				FtsH5 (VAR1) (A-type) (FtsH1-2-5-8 complex)	thylakoid-integral	yes	29.5.7.2.4* protein.degradation.metalloprotease.MA(M).M41	AAA(1) AAA_14(1) AAA_16(1) AAA_17(1) AAA_18(1) AAA_2(1) AAA_22(1) AAA_28(1) AAA_	C	32.5	yes	2	yes	yes			16	3	2	0.902134	1.40741	7.5	11	14	13.5	13.5	19	19	2.5	1			4		1	1	1		8		5
AT5G42650.1			0.477	0.477	23	KDLFTGTYMPSTELTGGYR; SFPVLFDVDKVEK; LFVIEIFR; DLVIESHDAAFK; FEPPVTAQYGR; SFPVLFDVDKVEKK; VIEEPLIHTFSLPPALVK; WDYFYDQGAEEFFK; ADFGGSSDGTAFNFLAR; VNMPPGAFIAENPQVVALLDGK; IFDRADEFVPER; DRWDYFYDQGAEEFFK; HVLWSNGPETETPTVGNK; GKADFGGSSDGTAFNFLAR; AGEMLYGYQPLATR; ILSYLDPSEPKHEK; NIPGNYGLPIVGPIK; IFPEFQATYSELFDSLEK; DLFTGTYMPSTELTGGYR; ILSYLDPSEPK; DLVIESHDAAFKVK; QCAGKDFVVLVAR; WVLFNLHPLLSIGLPR	AT5G42650.1				allene oxide synthase (AOS) (also interaction with PG)	thylakoid	yes	17.7.1.3 hormone metabolism.jasmonate.synthesis-degradation.allene oxidase synthase	p450(1)	C	223	yes	2	yes	yes		23	53	21	3	0.695657	0.769841	63	104	56	126	126	97	97	6	22	7	8	17	3	12	35	11	12	19	15	7	20
AT5G45390.1			0.644	0.644	15	GAESDVMGLLLRER; NNVTSIIAGCTSR; SFEQVLKDIDR; VNYEEISKDPMKFLTPEIPDDEIY; YMSPIEAVEYGLIDGVIDGDSIIPLEPVPDR; EVMHNKNNVTSIIAGCTSR; VNYEEISKDPMK; IMIHQPLGGASGQAIDVEIQAK; ADVSTIALGIAASTASIILGAGTK; SQTQESAIRGAESDVMGLLLR; DRYMSPIEAVEYGLIDGVIDGDSIIPLEPVPDR; LFINSPGGSLSATMAIYDVVQLVR; GAESDVMGLLLR; FANASIEMSQTQESAIR; SFEQVLKDIDRDR	AT5G45390.1		45		CLPP4 (P-ring)	plastid stroma	yes	29.5.5.8.1* protein.degradation.serine protease.SK.S14	CLP_protease(1)	C	139	yes	2	yes	yes		11	48	37	3	2.01742	2.23256	35	53	51	43	43	96	96	3	9	2	4	5	12	4	10	2	5	23	9	6	7
AT5G46290.1			0.543	0.543	19	CLEDAGVSPEEVNYINAHATSTLAGDLAEINAIKK; AINTGWLHPSINQFNPEQAVDFDTVPNEKK; KAGVLVGTGMGGLTVFSEGVQNLIEK; FGGQIRGFSSEGYIDGKNER; LLSGESGISLIDRFDASKFPTR; DGFVMGEGAGVLVMESLEHAMK; KALESANLGGDKLNTIDK; ADGLGVSSCIER; LGGDKLNTIDK; LLSGESGISLIDR; ALESANLGGDKLNTIDK; VVITGMGLVSVFGNDVDAYYEK; DGFVMGEGAGVLVMESLEHAMKR; ALESANLGGDKLNTIDKR; RGEADMMIAGGTEAAIIPIGLGGFVACR; AGVLVGTGMGGLTVFSEGVQNLIEK; LLSGESGISLIDRFDASK; AINTG…	AT5G46290.1				Ketoacyl-ACP Synthase I (Lipid Gene Database; Beisson)	plastid stroma	yes	11.1.3 lipid metabolism.FA synthesis and FA elongation.ketoacyl ACP synthase	ketoacyl-synt(2) Ketoacyl-synt_C(1) Romo1(3) Thiolase_C(1) Thiolase_N(2)	C	263	yes	2	yes	yes		32	71	48	3	1.38245	1.34821	80	121	62	112	112	151	151	12	24	2	10	21	11	14	34	3	15	31	24	9	14
AT5G47190.1			0.371	0.371	7	VKLGDIMGLLNKK; KAIEVAETVRPVPGLR; AIEVAETVRPVPGLR; AEESTEGETEAVVENAVETEAEGEGEATVAAEEAKPPWK; AEESTEGETEAVVENAVETEAEGEGEATVAAEEAKPPWKTR; TGDIVEIKLEVPENKR; TGDIVEIKLEVPENK	AT5G47190.1				50S ribosomal protein L19A (homologous to L19B)	plastid ribosome	yes	29.2.1.1.1.2.19 protein.synthesis.ribosomal protein.prokaryotic.chloroplast.50S subunit.L19	Ribosomal_L19(1)	C	45.4	yes	2	yes	yes		9.9	7	6	3	1.0952	1.01778	13.5	17.4	14.5	22.5	22.5	22.9	22.9	4.5	5.5		2.5		1	1.5	4		4.9	5	2	3	4
AT5G48300.1			0.425	0.425	13	VDTTILGLDDQRAK; AVSDSQNSQTCLDPDASSSVLGIILGGGAGTR; SCISEGAIIEDSLLMGADYYETATEK; VDTTILGLDDQR; MLDADVTDSVIGEGCVIK; VSDSQNSQTCLDPDASSSVLGIILGGGAGTR; ETDADITVAALPMDEQR; NQFPGANDFGSEVIPGATSLGLR; IDEEGRIIEFAEKPK; NEGFVEVLAAQQSPENPNWFQGTADAVR; LIDIPVSNCLNSNISK; IYVLTQFNSASLNR; SGIVTVIKDALIPTGTVI	AT5G48300.1				ADP-glucose pyrophosphorylase - small subunit 1 (APS1)	plastid stroma	yes	2.1.2.1 major CHO metabolism.synthesis.starch.AGPase	Hexapep(2) NTP_transf_3(1) NTP_transferase(1)	C	61	yes	2	yes	yes		7	17	4	3	0.833332	0.848485	24	24	13	33	33	28	28	5	9	2	3	5		2	8		3	9	2		7
AT5G49030.1			0.082	0.082	5	TALAEAELEYPEGHISK; YGLPLVSPVDDEGKFTEEAGQFR; EGLSFPADVYLEGTDQHR; GWFQSSLLTSIATQGK; LLEMSEAKNEADTLQR	AT5G49030.1				Ile-tRNA synthetase class II - OVA2 (OVULE ABORTION 2)	plastid stroma	yes	29.1.5 protein.aa activation.isoleucine-tRNA ligase	Anticodon_1(1) Oberon_cc(1) tRNA-synt_1(1) tRNA-synt_1_2(1) tRNA-synt_1e(2) tRNA	C	18	yes	1		yes		2	3	3	3	0.708096	0.8	4	11	3	10	10	8	8	1	3						3	1	2	2	3		2
AT5G49910.1			0.496	0.5	43	EGGKPTIVTNAEGQR; IASGSTQEIKDTMAALNQEVMQIGQSLYNQPQPGGADSPPGGEASSSSDTSSSAK; RQAVVNPENTFFSVK; DAIDTKNQADSVVYQTEKQLK; DIDEVILVGGSTR; KQDITITGASTLPKDEVDTMVQEAER; SAVAAMEGGKPTIVTNAEGQR; QAVVNPENTFFSVKR; VVDWLASTFKKDEGIDLLK; DEGIDLLKDK; EKVVGIDLGTTNSAVAAMEGGKPTIVTNAEGQR; IINEPTAASLAYGFER; AKIELSSLTQTNMSLPFITATADGPK; IINEPTAASLAYGFERK; GKFEELCSDLLDR; FDIDANGILSVSASDKGTGK; QLKELGEKIPGPVK; VVDWLASTFK; IELS…	AT5G49910.1		44.1		cpHSP70-2 (Dnak homologue)	plastid stroma	yes	29.6 protein.folding	ABC_tran_CTD(2) DUF4047(1) DUF5398(1) FGGY_C(1) FtsA(3) HSP70(1) Hydantoinase_A(	C	930.9	yes	2	yes	yes		245.8	205.7	192.1	3	1.95771	2.24017	262.4	365.2	303.3	287.3	287.3	643.6	643.6	39.2	32.2	20.5	60.4	52.9	57.2	32.2	33	34.2	119.8	71.7	74.3	37.4	32.2
AT5G50920.1			0.861	0.861	412	VVDEGYNPSYGARP; QILLGLIGEGTGIAAK; TVDFKNTLLIMT; VPEPTVDETIQILK; AESETGEEGPMVTESDIQHIVSSWTGIPVEK; NTLLIMTSNVGSSVIE; GELQCIGATTLDEYRK; SPPGYVGYTEGGQLTEAVR; QLSYQYISDR; VGGGSSSNKMPTLEEYGTNLTK; MPTLEEYGTNLTKLAEEGKLDPVVGR; IASGDVPETIEGKKVITL; SGFVAVEIPFTPR; YVGYTEGGQLTEAVRR; DREIELRAEVSAIQAK; SELAKALAAYYFGSEEAMIR; PIASFIFSGPTGVGK; MVGENNEVTANVGGGSSSNK; VIMLAQEEARRLGHNFVGTEQILLGLIGEGTGIAAK; KVITLDMGLLV…	AT5G50920.1				CLPC1 (also named HSP93-V) - highly similar to CLPC2	envelope-inner-peripheral-stromal-side; plastid stroma	yes	29.5.5.30* protein.degradation.serine protease.regulator	AAA(2) AAA_14(2) AAA_16(3) AAA_18(2) AAA_2(2) AAA_22(2) AAA_23(1) AAA_24(2) AAA_	C	98977.6	yes	2	yes	yes		15484	18476.3	17922.7	3	0.977185	1.10168	28343.3	38979.1	31655.2	47094.6	47094.6	51883	51883	4757.8	6565.7	2949.9	5010	4860.9	4199	5691.1	8448.4	3982.5	7365.8	6766.6	6724.7	4262.7	6355.7
AT5G51820.1			0.263	0.291	12	SSSSSSVVAGTDSIEIK; LPFFEVPTGWK; AGDVYGNYVLQFADDFSYTDPVDGSVASK; LVSVADVVKEYWATYGR; FNYSSGQPAPETITDK; DNGPDFGAASDGDGDRNMVLGNK; EGILSTPAVSAVIR; FNYSSGQPAPETITDKIYGNTLSISEIK; FFVTPSDSVAIIAANAQEAIPYFR; VAEIPDIDLSQVGVTK; SSSSSVVAGTDSIEIK; LKLPFFEVPTGWK	AT5G51820.1				plastid phosphoglucomutase (PGM1) (starch free mutant 1)	plastid stroma	yes	4.2 glycolysis.PGM	Big_6(2) PGM_PMM_I(1) PGM_PMM_II(1) PGM_PMM_III(1) PGM_PMM_IV(1)	C	77	yes	2	yes	yes		5	26	3	3	0.840152	0.790698	24	28	25	43	43	34	34	4	10			9	1	4	10		3	10	1	2	13
AT5G52520.1			0.328	0.328	14	EKLDEIQTSLLEK; TLEFLWQEGHTAHATPEEAEK; EASHVEGFSPELALVTVGGGKELEEK; GPWSASDADEQRVKEETGATIR; IAPIQVVIVPIWKK; DLPLMINQWANVTR; FAFEQTAIPVIPGRK; IAPIQVVIVPIWK; EASHVEGFSPELALVTVGGGK; TLEFLWQEGHTAHATPEEAEKEAK; DSNIVDVNSYAELKDAISSGK; AFGTQFADENGER; VFGISMEPSTLVAYVK; FAFEQTAIPVIPGR	AT5G52520.1				tRNA synthetase class II (dual targeted- cTP/mTP)	mitochondria; plastid stroma	yes	29.1.40 protein.aa activation.bifunctional aminoacyl-tRNA synthetase	DUF348(1) HGTP_anticodon(1) ProRS-C_1(1) tRNA-synt_2b(1)	C	98	yes	2	yes	yes		21	25	12	3	1.3372	1.45	26	44	28	40	40	58	58	7	5		7	4	3	9	5		12	12	6	6	6
AT5G52960.1			0.212	0.224	6	FSYALSREDTENAILGGP; SKSSDAEEVSDTEDEWLKK; SSDAEEVSDTEDEWLK; RFSYALSREDTENAILGGP; SSDAEEVSDTEDEWLKK; SKSSDAEEVSDTEDEWLK	AT5G52960.1			13	unknown protein (DUF3143)	plastid stroma	yes	35.2 not assigned.unknown	DUF3143(1)	C	19	yes	1		yes		7	5	1	3	2.38708	2.16667	6	8	5	6	6	13	13		2		3		1	2			4	2			2
AT5G53460.1			0.146	0.146	21	LNDWNEVMEESKPGPLLTTQSAR; NTCPVGIATQDPVLR; VAESLGHSVLGWR; GYAPGSAEASALTNPGNYHWR; LVPTDNSGLGNSALQTEPIIAQVFLTPTTK; TQVGLVVESAEPR; VVVIGGGDTGTDCIGTSIR; SLPVYIETPICNVNR; VAIIGSGPAGLAAADQLNK; LLETNNFPEFTGR; LVSEAGVGVIASGVVK; SLLDSNHEDGNYISAK; SNTGEGGELPSRMEPLADGSR; FSTNTFPSWDR; ASEEADETEEKELEEKDAFAELK; ADMLELDREVVK; GQSLVVWAISEGR; QDHGLDMALDQELIALSK; DLSGVHFAMEFLHANTK; QKIELKDIIESVPEAER; DGLQLHELAFPTR	AT5G53460.1				NADH-GOGAT or NADH- glutamate synthase (GLT1)	plastid stroma	yes	12.2.1.2 N-metabolism.ammonia metabolism.glutamate synthase.NADH dependent	2-Hacid_dh_C(2) AdoHcyase_NAD(2) AlaDh_PNT_C(2) Amino_oxidase(1) DAO(2) FAD_bind	C	112	yes	2	yes	yes		17	42	15	3	1.96937	1.94737	30	54	28	38	38	74	74	2	9	1	3	8	7	1	15	1	12	17	8		7
AT5G54190.1	56	AT5G54190.1 AT4G27440.1	0.089	0.089	3	DSYTVMHLDLASLDSVR; KGNVVVTGASSGLGLATAK; GNVVVTGASSGLGLATAK	AT5G54190.1				PORA - down regulated in light; high in Prolamellar body	thylakoid-peripheral-stromal-side	yes	19.14 tetrapyrrole synthesis.protochlorophyllide reductase	adh_short(2) adh_short_C2(1) Eno-Rase_NADH_b(1) Epimerase(1) Glyco_hydro_31(1) K	C	28	yes	1		yes		2	8	4	3	0.544114	1	14.5	2	11.5	14	14	14	14	1	1	6.5	2	3	1					1	1	1
AT5G54600.1			0.293	0.293	6	TGELIDTIEKWK; SREEGEPGQIVKIEAPIHSSNVMLYSK; TGELIDTIEK; TGELIDTIEKWKLLK; IEAPIHSSNVMLYSK; IFTHNSTIVIKDVNLK	AT5G54600.1		3		50S ribosomal protein L24	plastid ribosome	yes	29.2.1.1.1.2.24 protein.synthesis.ribosomal protein.prokaryotic.chloroplast.50S subunit.L24	DUF3320(1) KOW(2) ribosomal_L24(1)	C	36	yes	1		yes		6	7	3	3	0.724711	0.8	11	11	14	20	20	16	16	6	3	1	1			4			3	4		3	3
AT5G54770.1			0.415	0.501	20	ATTAGYDLNAFTFDPIKESIVSR; AGQLALKALGLPNAIDGTLVGNLSPE; MGPTFGAMMISGQK; ATTAGYDLNAFTFDPIK; AFTFDPIKESIVSR; IVVSSCGHDGPFGATGVKR; ALDMNTAEDAIVR; ALDMNTAEDAIVRLTR; AGQLALKALGLPNAIDGTLVGN; LTREVVPGMIVTGMEVAEIDGAPR; HAALFTSTIMSK; TTAGYDLNAFTFDPIK; LFNAVAAEDLIVKGNR; EVVPGMIVTGMEVAEIDGAPR; GYDLNAFTFDPIKESIVSR; IVVSSCGHDGPFGATGVK; TTAGYDLNAFTFDPIKESIVSR; KPAHLFLDEIGVAYDEQDTYVVVK; ALGLPNAIDGTLVGNLSPELVLA; LF…	AT5G54770.1		50		THI1 -involved in thiamine synthesis (vitamine B) (ARA6) - dual localized mitos & plastid	mitochondria; plastid stroma	yes	18.2 Co-factor and vitamine metabolism.thiamine	DAO(2) FAD_binding_2(2) FAD_binding_3(1) FAD_oxidored(1) GIDA(2) GMC_oxred_N(2)	C	123	yes	2	yes	yes		13	40	34	3	2.59017	2.41667	45	46	32	36	36	87	87	5	11		9	10	10	4	8		4	20	10		8
AT5G54810.1	53	AT4G27070.1 AT5G54810.1	0.257	0.257	10	AEYYSITDEEALEAFKR; IIAETGAGQHGVATATVCAR; VSRLEGIIPALETSHALAYLEK; INNAVAQALLAKR; VVLNFSGRGDKDVQTVAK; ESPLYFAER; MIGVEAAGFGLDSGKHAATLTK; MIGVEAAGFGLDSGK; LEGIIPALETSHALAYLEK; INNAVAQALLAK	AT5G54810.1		3		tryptophan synthase, beta subunit 1 (TSB1)	plastid	yes	13.1.6.5.5 amino acid metabolism.synthesis.aromatic aa.tryptophan.tryptophan synthase	PALP(1)	C	50.5	yes	2	yes	yes		4	17.5	5	3	0.903636	1.10417	8	26.5	16	24	24	26.5	26.5	2	3			3		6	3		4	10.5	3	4	6
AT5G55220.1			0.512	0.55	28	ENLEFSTDELVKEVENSISEFKK; LLPGFLDAIIGIR; MVEVEIPQSLFEEQGR; ENLEFSTDELVK; AAASPAVETSVKEDKLPADLK; ALKDSIQIVSSFPDMEK; QNIAVGDIFKR; DSIQIVSSFPDMEK; VVVELGDEIDAK; TLSYEVVVDVVPELK; DLPTLDDSLADK; VVVELGDEIDAKK; EQATDNAILEQIR; SFTLVFPESWK; LLPGCTTLKEVEETLAK; QEFDEERVKDQVQEILEGAK; LNEDQLASLSSQK; EQATDNAILEQIRK; KMVEVEIPQSLFEEQGR; LLEIQGNMKLNEDQLASLSSQK; TRVPENIIVGFVGR; AVNEFLETQRESITNIIK; VKDQVQEILEGAK; SF…	AT5G55220.1				Trigger Factor	plastid stroma	yes	29.6 protein.folding	FKBP_C(1) GPS2_interact(2) Herpes_IR6(1) Trigger_C(1) Trigger_N(1)	C	276	yes	2	yes	yes		20	72	69	3	1.10781	1.4	93	116	67	115	115	161	161	12	21	10	7	20	23	14	20	11	13	31	27	6	11
AT5G55280.1			0.263	0.263	10	GLGTGGNPLLGEQAAEESK; GLGTGGNPLLGEQAAEESKDAIANALK; NRAEEAAEQATLAPLIGSSIQSATGVVYNITGGKDITLQEVNR; AEEAAEQATLAPLIGSSIQSATGVVYNITGGK; NVDTLIVIPNDR; DAGYLTVGVVTYPFSFEGR; SLQALEAIEK; QGVQGISDIITIPGLVNVDFADVK; SLQALEAIEKLQK; NRAEEAAEQATLAPLIGSSIQSATGVVYNITGGK	AT5G55280.1				plastid division protein FtsZ-1 (also ARC10, PM14)	plastid stroma	yes	31.5.3* cell.plastid.division	dUTPase(2) FtsZ_C(1) Tubulin(1) Tubulin_2(2)	C	39	yes	2	yes	yes		3	16	10	3	2.85928	2.9	10	16	13	10	10	29	29	1	3		1	5		1	1		2	7	5		4
AT5G58330.1			0.359	0.402	11	LASGEVFGPDQPIALK; EVITDHKWLEEGFTESVQKR; EVITDHKWLEEGFTESVQK; SKGDGDYELVKDVEIDDYLR; DVEIDDYLR; SVSQNSQAPVAVQENGLVK; ADLLDINGQIFAEQGK; SSAASTAVSIVDAIK; EVDIGTDPNEVFQDVEWAILIGAKPR; AGVFYDKVSNMTIWGNHSTTQVPDFLNAR; VLVVGNPCNTNALICLK	AT5G58330.1		4		plastid malate dehydrogenase [NADP] NADPH-MDH	plastid stroma	yes	8.2.99 TCA / org.transformation.other organic acid transformations.misc	IFP_35_N(3) Ldh_1_C(1) Ldh_1_N(1)	C	69	yes	2	yes	yes		1	24	11	3	0.826188	1.09091	31	24	14	33	33	36	36	4	9	5	1	9	3	2	4	3		11	4	2	4
AT5G61410.1			0.263	0.263	4	VIEAGANALVAGSAVFGAK; SDIIVSPSILSANFAK; AGADIVSVHCEQQSTIHLHR; GVNPWIEVDGGVTPANAYK	AT5G61410.1		17		ribulose-5-phosphate-3-epimerase (RPE)	plastid stroma	yes	1.3.11 PS.calvin cycle.RPE	IMPDH(2) NanE(1) Ribul_P_3_epim(1) Sp38(2) ThiG(1) TMP-TENI(2)	C	39	yes	1		yes			7	9	2	0.647995	0.695652	10	18	11	23	23	16	16	2	5			1	2	4	6			4	4	3	3
AT5G63420.1			0.067	0.067	5	DLLIVTTGSQAEPR; AALNLASYGSSHAFK; RPEVIAIATENPMAVR; LSGDPSVGSGVAALRK; LSGDPSVGSGVAALR	AT5G63420.1				Rnase J	plastid stroma	yes	23.2 nucleotide metabolism.degradation	Lactamase_B(1) Lactamase_B_2(1) Lactamase_B_3(1) MADF_DNA_bdg(1) Myb_DNA-bind_4(	C	19	yes	1		yes		1	10	2	3	1.27766	2.16667	0	11	8	6	6	13	13							1		2	1	7		2	1
AT5G63570.1			0.281	0.281	10	SFSLQKSEEAFNAAK; SVGGQPVLIDSVKGSK; FVNSGTEACMGVLR; IIGGGLPVGAYGGR; LKQAGTYEYLDKITK; LAYGGAQEYFGITPDLTTLGK; AGSGVATLGLPDSPGVPK; SVGGQPVLIDSVK; AATSDTLTAPYNDLEAVEK; IIGGGLPVGAYGGRR	AT5G63570.1		10		glutamate-1-semialdehyde 2,1-aminomutase 1 (GSA 1)	plastid stroma	yes	19.3 tetrapyrrole synthesis.GSA	Aminotran_1_2(1) Aminotran_3(1)	C	35.9	yes	2	yes	yes		6	12.7	2	3	1.51794	1.36184	8.2	16.7	11	15.2	15.2	20.7	20.7		2.7			4.5	1	5	1.5		4	6.2			6
AT5G64050.1			0.119	0.146	6	SAGILTESEGSFVNEAVELLK; WATASDAEIEQELEKGTPFTYR; TALFNYLFAR; WATASDAEIEQELEK; EIDWEALNKDESVPL; FAPSPTGNLHVGGAR	AT5G64050.1				glutamate-tRNA ligase protein (dual target- cTP/mTP) (OVULE ABORTION 3)	mitochondria; plastid stroma	yes	19.1 tetrapyrrole synthesis.glu-tRNA synthetase	tRNA-synt_1c(1)	M	48	yes	2	yes	yes		4	7	14	3	0.851489	1.08696	6	24	18	23	23	25	25	2	3	1				3	6		3	3	9	1	2
AT5G65220.1			0.295	0.295	7	LQEEEAAEEAAEAAK; SKTTEQLQEEVVDLKGELFMLR; SIVPRPPPSLKKLQEEEAAEEAAEAAK; TTEQLQEEVVDLKGELFMLR; KLQEEEAAEEAAEAAKSA; KLQEEEAAEEAAEAAK; LQEEEAAEEAAEAAKSA	AT5G65220.1		6		50S ribosomal protein L29	plastid ribosome	yes	29.2.1.1.1.2.29 protein.synthesis.ribosomal protein.prokaryotic.chloroplast.50S subunit.L29	Clr2(1) Rep_fac-A_C(1) Ribosomal_L29(2)	C	68	yes	2	yes	yes		17	11	7	3	1.13495	1.06061	17	21	30	33	33	35	35	3	6	1	4		3	6	3		7	5		4	7
AT5G65620.1			0.163	0.163	9	VMDGLFSLAK; YDINEEELRPYFSLPK; SASWDAAVQDMEDLKSFAK; ALLQHLEAELEELEK; YVPGGPESIYDVDQR; HYETGETLPEEVYKK; ESPDWSSLSEAR; FSENVLDATK; ASSGDLDNTAIIDQILK	AT5G65620.1				OOP protease (also named TOP1) (related to E. coli OpdA)	mitochondria; plastid stroma	yes	29.5.7.2.3* protein.degradation.metalloprotease.MA(M).M3	120_Rick_ant(2) FUSC-like(3) Peptidase_M3(1) Peptidase_M50B(1)	C	20	yes	0					4		1	0.258202	0.25	3	10	7	16	16	4	4		2			1		3	6			1			5
AT5G66190.1			0.564	0.564	21	EGQSIGVIPEGIDKNGKPHKLR; EMLMPKDPNATIIMLGTGTGIAPFR; MAEYAEELWELLKK; LRLYSIASSAIGDFGDSK; EKNPDNFRLDFAVSR; LVYTNDGGEIVK; QVTTDTTEAPPVKVVK; GIDDIMVSLAAK; DGIDWLEYKK; EGQSIGVIPEGIDKNGKPHK; LYSIASSAIGDFGDSKTVSLCVKR; ITGDDAPGETWHIVFTTEGEVPYR; DNTFVYMCGLK; LYSIASSAIGDFGDSK; AQVTTDTTEAPPVKVVK; DPNATIIMLGTGTGIAPFR; EGQSIGVIPEGIDK; MAEYAEELWELLK; VTTDTTEAPPVKVVK; NPDNFRLDFAVSR; GVCSNFLCDLKPGDEAK	AT5G66190.1		15		FNR-1	thylakoid-peripheral-stromal-side	yes	1.1.7 PS.lightreaction.ferredoxin reductase	FAD_binding_1(2) FAD_binding_6(1) N6_N4_Mtase(1) NAD_binding_1(1) NAD_binding_6(	C	126.2	yes	2	yes	yes		1	33.2	38	3	0.980521	1.33704	42.6	56.6	27	54	54	72.2	72.2	10	7	4		11.6	10	7	4	8	1	18.6	18	4	7
AT5G66570.1			0.307	0.307	8	GGSTGYDNAVALPAGGRGDEEELVK; GGSTGYDNAVALPAGGRGDEEELVKENVK; GTGTANQCPTIDGGSETFSFKPGK; GGSTGYDNAVALPAGGR; KFCFEPTSFTVK; SKPETGEVIGVFESLQPSDTDLGAK; QLDASGKPDSFTGK; NTAASVGEITLK	AT5G66570.1		61.5		psbO OEC33	thylakoid-peripheral-lumenal-side	yes	1.1.1.2 PS.lightreaction.photosystem II.PSII polypeptide subunits	MSP(1)	C	40	yes	2	yes	yes			12	9	2	0.923489	1.10526	8	10	22	19	19	21	21	2	2				4	4				5	1	2	7
ATCG00120.1			0.552	0.631	63	ATGKIAQIPVSEAYLGR; IAQIPVSEAYLGRVINALANPIDGRGK; LIESPAPGIISRR; QFAELEAFSQFSSDLDK; TAVATDTILNQQGQNVICVY; EAYPGDVFYLH; IEQYNREVTIVNTGTVLQVGDGIAR; EVTIVNTGTVLQVGDGIAR; ADEISNIIR; TLTAEAESFLKEGIQEQLE; VINALANPIDGRG; LELAQFAELEAFSQFSSDLDK; VTIRADEISNIIR; EQHTLIIYDDLSK; TLTAEAESFLKEGIQEQL; TLTAEAESFLKEGIQEQ; TNKPQFQEIIASTK; SQFSSDLDKATQNQLAR; QSQSAPLTVEEQIMTIYTGTNGYLDGLEIGQVRK; LIAIDSMIPIGR; IAQIPVSEAY…	ATCG00120.1		413.9		CF1a - atpA	thylakoid-peripheral-stromal-side	yes	1.1.4 PS.lightreaction.ATP synthase	ATP-synt_ab(2) ATP-synt_ab_C(1) ATP-synt_ab_N(1)	_	2679	yes	2	yes	yes		284	596	407	3	0.847946	0.924569	860	1072	747	1392	1392	1287	1287	120	266	74	86	176	138	136	284	106	129	255	162	100	219
ATCG00160.1			0.208	0.208	5	WLGGMLTNWSTTEK; LETYLGGIK; QLSRLETYLGGIK; YWNIDLEEMMR; FLSEACDLVFDAASR	ATCG00160.1		6		30S ribosomal protein S2	plastid ribosome	yes	29.2.1.1.1.1 protein.synthesis.ribosomal protein.prokaryotic.chloroplast.30S subunit	Ribosomal_S2(1)	_	20	yes	1		yes			4	6	2	0.743944	1	5	8	7	10	10	10	10	4					1	2	1			2	3	3
ATCG00170.1			0.112	0.112	9	GWLVQDAEQQSWILEK; SPTHGDLVELGEAVGIIAGQSIGEPGTQLTLR; NQDLGIGLVNR; GLKENVVLGGVIPAGTGFNK; ASLNTQSFISEASFQETAR; SIDSISLNLEKR; TFHTGGVFTGGTAEHVR; SISSLSVNNDQVSQK; IKFNEDLVHPTR	ATCG00170.1				rpoC2 RNA polymerase (PEP) beta	plastid nucleoid	yes	27.2 RNA.transcription	Peptidase_M23(1) RNA_pol_Rpb1_3(1) RNA_pol_Rpb1_4(1) RNA_pol_Rpb1_5(2)	_	21	yes	1		yes		4	6	6	3	2.43871	3.2	3	11	7	5	5	16	16				1		2		1		3	3	4		2
ATCG00380.1			0.483	0.483	8	INELLVVEYYSR; LGMALTIPQAR; QLVNHGHILVNGR; FHYGLTEHQLLK; TLVQNLLDSSAPEELPNHLTLHTFQYEGLVNQIIDR; GSTGQVLLQLLEMR; AKGSTGQVLLQLLEMR; LGALPGLTSK	ATCG00380.1		7		30S ribosomal protein S4	plastid ribosome	yes	29.2.1.1.1.1 protein.synthesis.ribosomal protein.prokaryotic.chloroplast.30S subunit	Ribosomal_S4(1) S4(1)	M	29	yes	2	yes	yes			12	8	2	1.61783	2.22222	8	14	7	9	9	20	20	4				1	3	3				8	3	2
ATCG00420.1			0.595	0.595	9	STDFQERESYDMLGITYDSHPR; KDYIAPNFYEIQDAY; KDYIAPNFYEIQ; IPSVFWVWK; ILMPESWIGWPLR; ESYDMLGITYDSHPR; ILMPESWIGWPLRK; SQCAYDVAPGGLLASVYHLTR; IEYGVNQAEEVCIK	ATCG00420.1		7		NDH J	thylakoid	yes	1.1.6 PS.lightreaction.NADH DH	Complex1_30kDa(1)	_	57	yes	2	yes	yes			8	11	2	0.459468	0.5	20	16	21	38	38	19	19	8	8				4	8	4			3	1	5	5
ATCG00470.1			0.629	0.629	8	IGNNEITILVNDAEKNSDIDPQEAQQTLEIAEANLR; TLNLCVLTPNR; EIILSTNSGQIGVLANHAPIATAVDIGILK; IGNNEITILVNDAEK; NSDIDPQEAQQTLEIAEANLR; PQEAQQTLEIAEANLR; LANQWLTMALMGGFAR; IGNNEITILVNDAEKNSDIDPQEAQQTLEIAEANLRK	ATCG00470.1		10		CF1e - atpE	thylakoid-peripheral-stromal-side	yes	1.1.4 PS.lightreaction.ATP synthase	ATP-synt_DE(1) ATP-synt_DE_N(1)	_	51	yes	2	yes	yes			16	12	2	1.19956	1.21739	14	19	18	23	23	28	28	2	7			2	3	5	4			7	3		5
ATCG00480.1			0.775	0.793	46	IFNVLGEPVDNLGPVDTRTTSPIHK; IFNVLGEPVDNLGPVDTR; GRDTLGQEINVTCEVQQLLGNNR; KGSITSIQAVYVPADDLTDPAPATTFAHLDATTVLSR; MPSAVGYQPTLSTEMGTLQER; FLSQPFFVAEVFTGSPGK; TVLIMELINNIAK; AHGGVSVFGGVGER; VVDLLAPYRR; DTLGQEINVTCEVQQLLGNNRVR; NVLGEPVDNLGPVDTR; YKELQDIIAILGLDELSEEDR; AVYVPADDLTDPAPATTFAHLDATTVLSR; FVQAGSEVSALLGR; EGNDLYMEMKESGVINEQNLAESK; DTLGQEINVTCEVQQLLGNNR; VLGEPVDNLGPVDTR; YKELQDIIAILGLDELSEEDRLT…	ATCG00480.1		74		CF1b - atpB	thylakoid-peripheral-stromal-side	yes	1.1.4 PS.lightreaction.ATP synthase	AAA(2) AAA_16(1) AAA_19(1) AAA_25(1) ABC_tran(1) ATP-synt_ab(1) ATP-synt_ab_N(1)	_	1261.7	yes	2	yes	yes		77	306	132	3	0.666875	0.689701	396	499	366.7	746.7	746.7	515	515	49	177	24	21	84	41	68	183	28	38	130	52	43	156.7
ATCG00490.1			0.603	0.741	58	GHYLNATAGTCEEMIKR; FTKDDENVNSQPFMR; AESSTGTWTTVWTDGLTSLDRYK; GGLDFTKDDENVNSQPF; SQAETGEIKGHYLNATAGTCEEMIKR; LSGGDHIHAGTVVGKLEGDRESTL; LTYYTPEYETKDTDILAAFR; LEDLRIPPAYTK; GPPHGIQVER; VTPQPGVPPEEAGAAVAAESSTGTWTTVWTDGLTSLDRYKGR; NEGRDLAVEGNEIIR; EITFNFPTIDK; FLFCAEAIYK; YLNATAGTCEEMIKR; LSGGDHIHAGTVVGKLEGDRESTLGFVDLLR; EACKWSPELAAACEVWK; DDENVNSQPFMR; WSPELAAACEVWK; RVTPQPGVPPEEAGAAVAAESSTGTWTTVWTDG…	ATCG00490.1		748		Rubisco large subunit (RBCL)	plastid stroma	yes	1.3.1 PS.calvin cycle.rubisco large subunit	RuBisCO_large(1) RuBisCO_large_N(1)	_	1787	yes	2	yes	yes		261	305	211	3	0.730843	0.769307	423	818	546	1010	1010	777	777	62	145	35	54	74	53	121	249	62	160	138	88	94	189
ATCG00500.1			0.305	0.305	12	AVPEGSQAAESLLRK; IFEIDNDFSDLEK; FMGGSMGSVVGEK; KGLLDAIVPR; SSYSSSYSNNVDLLVSSK; FIYDMDKNFYGWDER; KAVPEGSQAAESLLR; ISSVLCDYQSSK; NFISDDTFFVR; TTGLTDAVQTGTGQLNGIPVALGVMDFR; FFYSYCSSSYLNNR; AVPEGSQAAESLLR	ATCG00500.1				carboxyltransferase (CT) beta subunit - part of ACCase complex	plastid stroma	yes	11.1.1 lipid metabolism.FA synthesis and FA elongation.Acetyl CoA Carboxylation	Carboxyl_trans(1)	_	104	yes	2	yes	yes		9	20	16	3	0.624403	0.762712	30	43	31	59	59	45	45	3	9	3	4	8	3	7	10	6	5	8	7	4	10
ATCG00670.1			0.367	0.367	8	TGKPIWVISEDMER; SPGEGDTSWVDIYNR; SPGEGDTSWVDIYNRLYRER; SPGEGDTSWVDIYNRLYR; RSPGEGDTSWVDIYNR; VMIHQPASSFYEAQTGEFILEAEELLK; VMIHQPASSFYEAQTGEFILEAEELLKLRETITR; VPFRSPGEGDTSWVDIYNRLYR	ATCG00670.1		4		CLPP1 (R-ring)	plastid stroma	yes	29.5.5.8.1* protein.degradation.serine protease.SK.S14	CLP_protease(1)	_	70	yes	2	yes	yes		11	18	20	3	2.30053	2.33333	29	19	22	21	21	49	49	3	5	1	7	4	9	3	5	1	2	6	2	2
ATCG00770.1			0.448	0.448	6	ILLREGFIENVR; IGSTNITESIVK; DTIADIITSIR; ILGGIGIVILSTSQGIMTDR; GKDTIADIITSIR; ILGGIGIVILSTSQGIMTDREAR	ATCG00770.1		10		30S ribosomal protein S8	plastid ribosome	yes	29.2.1.1.1.1 protein.synthesis.ribosomal protein.prokaryotic.chloroplast.30S subunit	Ribosomal_S8(1)	_	47	yes	2	yes	yes		5	9	13	3	1.47777	1.35	12	21	14	20	20	27	27	4	1		2	1	4	4	6	2		5	4		3
ATCG00780.1			0.59	0.59	11	YAHIGDVIVAVIK; NNGTIIRYDDNAAVVIDQEGNPKGTR; YDDNAAVVIDQEGNPK; RYAHIGDVIVAVIK; IQPQTYLNVADNSGAR; YAHIGDVIVAVIKEAIPNTPLER; EAIPNTPLERSEVIR; YDDNAAVVIDQEGNPKGTR; MIQPQTYLNVADNSGAR; NNGTIIRYDDNAAVVIDQEGNPK; EAIPNTPLER	ATCG00780.1		8		50S ribosomal protein L14	plastid ribosome	yes	29.2.1.1.1.2 protein.synthesis.ribosomal protein.prokaryotic.chloroplast.50S subunit	Ribosomal_L14(1)	_	87	yes	2	yes	yes		13	17	16	3	1.13842	1.12195	27	34	26	41	41	46	46	6	6		5	3	7	12	5		6	8	3	6	6
ATCG00800.1			0.275	0.275	5	LGTTQSHHSLWFAQPK; ISNPYGDPNILAEFIAGQLKNR; ISNPYGDPNILAEFIAGQLKNRVSFR; RVEELQMNVQKELNCVNR; ISNPYGDPNILAEFIAGQLK	ATCG00800.1		25		30S ribosomal protein S3	plastid ribosome	yes	29.2.1.1.1.1 protein.synthesis.ribosomal protein.prokaryotic.chloroplast.30S subunit	KH_2(2) Ribosomal_S3_C(2)	M	85	yes	2	yes	yes		11	18	17	3	1.25715	1.17949	25	30	30	39	39	46	46	5	6		3	6	5	6	8		5	7	4	2	10
ATCG00830.1	80	ATCG01310.1 ATCG00830.1	0.372	0.372	7	NAYICLIHYGDGEK; NAYICLIHYGDGEKR; MGNALPLTDMPLGTAIHNIEITLGR; IVTIEYDPNR; LISKNCSATVGQVGNVGVNQK; GAIIGDTIVSGTEVPIK; KKPVTPWGYPALGR	ATCG00830.1				50S ribosomal protein L2A (identical to L2B)	plastid ribosome	yes	29.2.1.1.1.2.29 protein.synthesis.ribosomal protein.prokaryotic.chloroplast.50S subunit.L29	Ribosomal_L2(1) Ribosomal_L2_C(2)	C	19.5	yes	2		yes	yes	2	6.5	6.5	3	3.20119	3.33333	4.5	7.5	7.5	4.5	4.5	15	15	1.5					3	1.5			1	4	1		1.5
ATCG01110.1			0.478	0.509	20	GSIDIIMGEVDR; KPSPTFELSKQELYVRVEAPK; EREFVYDLFEAATGMR; IIQQALEGLPGGPYENLESR; IGGIAADLPYGWIDK; LSEMTESIKIIQQALEGLPGGPYENLESR; VEGVGIIGGEEAINWGLSGPMLR; EREFVYDLFEAA; EFVYDLFEAATGMR; NPEWNDFEYR; AIIQYLPYVTR; IRPPGFINLQILPELVK; LIVTLDGEDVVDCEPILGYLHR; KRNPEWNDFEYR; FISKKPSPTFELSKQELYVR; RNPEWNDFEYR; NPEWNDFEYRFISK; GELGIFLIGDQSGFPWR; IRPPGFINLQILPELVKR; KPSPTFELSKQELYVR	ATCG01110.1		21		NDH H (NDH-7)	thylakoid	yes	1.1.6 PS.lightreaction.NADH DH	Complex1_49kDa(1) NiFeSe_Hases(1)	_	181	yes	2	yes	yes		3	37	45	3	0.69559	0.885417	75	64	42	96	96	85	85	17	18	6	1	19	14	15	6	10	2	12	19	12	6
ATCG01120.1			0.511	0.511	7	IKNIVISFEEQKEESR; NIVISFEEQKEESR; GSVEFQVFSFTNK; VRYKELINQLNIR; IKNIVISFEEQK; YKELINQLNIR; YKELINQLNIRELK	ATCG01120.1				30S ribosomal protein S15	plastid ribosome	yes	29.2.1.1.1.1 protein.synthesis.ribosomal protein.prokaryotic.chloroplast.30S subunit	GBP_C(1) Ribosomal_S15(1)	_	24	yes	1		yes		2	5	5	3	0.748911	1	5	10	9	12	12	12	12	3	1				1	4			2	2	2	4
ATCG01310.1	80	ATCG01310.1 ATCG00830.1	0.372	0.372	7	KKPVTPWGYPALGR; GAIIGDTIVSGTEVPIK; IVTIEYDPNR; LISKNCSATVGQVGNVGVNQK; NAYICLIHYGDGEK; NAYICLIHYGDGEKR; MGNALPLTDMPLGTAIHNIEITLGR	ATCG01310.1				50S ribosomal protein L2B (identical to L2A)	plastid ribosome	yes	29.2.1.1.1.2.29 protein.synthesis.ribosomal protein.prokaryotic.chloroplast.50S subunit.L29	Ribosomal_L2(1) Ribosomal_L2_C(2)	C	19.5	yes	2		yes	yes	2	6.5	6.5	3	3.20119	3.33333	4.5	7.5	7.5	4.5	4.5	15	15	1.5					3	1.5			1	4	1		1.5
AT1G02150.1			0.376	0.427	18	MGDIEGAEKVYEEWLPVK; GIPDAEEFFLQLPENFKDR; RPIVQWNAIYK; RPIVQWNAIYKK; GIPDAEEFFLQLPENFKDRR; ISLMEKPELGAASVLNQWEK; SISQVYGYGTVDYER; NRIPYHYLLSLY; VYGSLLNAYVR; SVVPSIPNLGYHALVSSLVR; NAFSAEGSSNWRPK; EAVLELLR; ANQALEVYDWMNNRGER; LCEEESDVTSKEAVLELLR; IPNLLMNAYVK; GIPDAEEFFLQLPENFK; QSGDLEDKSYLALIDVDENR; LSASDAAIQLDLIGK	AT1G02150.1	Table 1			pentatricopeptide repeat (PPR) protein (6 or 7 repeats). Co-express with RNAse E/G At2g04270	plastid	yes	27.6* RNA.pentatricopeptide (PPR) repeat-containing protein	DUF2095(1) PPR(7) PPR_1(5) PPR_2(6) PPR_3(6) PPR_long(4) TPR_1(1) TPR_12(2) TPR_	M	123	yes	3	yes	yes	yes	21	48	28	3	3.65654	3.73077	34	62	27	26	26	97	97	3	5	2	4	12	8	2	10		14	23	13		4
AT1G19660.1			0.271	0.347	8	CVHNNPQGGNLPNYAPHSAIVLK; QTPASDGLLFTELDRPNGQPCFDTK; SSVLEAVEVK; LFSSHSDGTGSTAENFNENDEDYVK; FSSHSDGTGSTAENFNENDEDYVK; VHEAYFAELYLSK; SSHSDGTGSTAENFNENDEDYVK; NMMQAVDEERYDEAAEWR	AT1G19660.1	Table 1			UVR3 (DUF151 and UVR domain)	plastid	yes	35.2 not assigned.unknown	DUF151(1) Peptidase_C71(2) UVR(1)	C	20	yes	3	yes	yes	yes		6	14	2	16.055	20	5	7	8	0	1	20	20					1	4					3	4
AT1G23180.1			0.272	0.272	13	DITTVLDLALR; SFRPDLYSWPSLPDGINIEQTAK; NVLLELAKDEYYR; SESSSACEAAAGLIR; TIPSLVEQMSFSSSPETK; FGASELLLGLNVDKNVDDVDEAK; ESVAESGALEEITALLSRPSLATVVK; IGAIEFEKEIK; ILVIEEGVVPIPIIGADAYK; LLISFLEDDDVNVK; IVSEGVPESIQTLASQGGIEPLVK; AAESIADASINEDMR; VLEEPENEAEELEK	AT1G23180.1	Table 1			armadillo/beta-catenin repeat protein	plastid	yes	35.1.3 not assigned.no ontology.armadillo/beta-catenin repeat family protein	Arm(10) Cnd1(2) CTNNBL(3) HEAT(3) HEAT_2(6) HEAT_EZ(5) KAP(3) Proteasom_PSMB(2)	C	78	yes	3	yes	yes	yes	14	30	30	3	16.6075	18.5	22	37	19	4	4	74	74	1			5	7	9		2		6	14	15
AT1G27510.1			0.512	0.512	25	SQLEDAVEKEDFEEAVK; EDTQLNAGEPTEEGIK; MTNHGLFPEELGVLASYR; EDTQLNAGEPTEEGIKNVIK; QNLTISENSFSK; QAISEATVDDAVAEIMR; HFSEIEEVESVVSLLK; KEDTQLNAGEPTEEGIKNVIK; SSINDPSILDVR; VSANIMDTERDSFILHVPGR; DSEEPFGRIVHITPGVGR; LKQAISEATVDDAVAEIMR; DTDGGYVMQVVYVQHVK; SSINDPSILDVRGSELKVDK; QLQTAVNEERYHDASR; WDDAEGSNSSDIEFFEYVEAVK; LCNETGSGLVGWWVGLPR; IITPESNLDPFDGLYVGAFGPYGTEIVQLKR; QLVAEAAGTPLFEIFVIK; EQVTALAAQGLSD…	AT1G27510.1	Table 1		9	Executer 2 (EXE2)	thylakoid	yes	30.15* signalling.ROS	DUF3506(2) UVR(2) YqaH(1)	C	233	yes	3	yes	yes	yes	70	77	86	3	215.717	233	80	87	66	0	1	233	233				25	22	33				27	31	29
AT1G30680.1			0.185	0.185	9	ADGGLASADPIEKVER; TTGSYSDSPVTPGMPERR; GLVIDPYNELDHQR; VAGQIGDAYLCYDR; EAILDAEPYPILGLFSFK; NRDENAGPLDLVQIGVR; WLNDTFYPIR; NLDNLYSVVPGELTVVTGIPNSGK; QLQHWDGGAPNLYDISGSAHFINK	AT1G30680.1	Table 1			DNA primase-helicase - dually targeted mitochondria & plastid	mitochondria; plastid	yes	35.1 not assigned.no ontology	AAA_25(1) AAA_29(1) ATPase_2(1) DnaB_C(1) Toprim(1) Toprim_2(1) Toprim_4(1)	M	37	yes	3	yes	yes	yes	13	16	6	3	17.1317	17.5	9	20	8	2	2	35	35				4	3	2	2			7	9	2
AT1G32160.1			0.185	0.185	6	SYVTYLDSDTLQR; IQPEEYDPDEYAIQR; FEEPSPPYPLWDPDSLIR; IQPEEYDPDEYAIQRNEDESSSYGLR; THPHLLPVTVDEQLEK; ERFEEPSPPYPLWDPDSLIR	AT1G32160.1	Table 1			DUF760-1	plastid	yes	35.2 not assigned.unknown	DUF760(2)	C	23	yes	3	yes	yes	yes		12	7	2	4.37142	4.75	8	13	2	4	4	19	19	1	1			4	2	1	1			8	3
AT1G35340.1			0.275	0.275	6	LINSLNWAEDEPPVDFDESFVPSLQER; YLALLEESMKR; LSFSAFQPISGSTKSELSR; FLGADPYLSGEVRPIQDR; LSFSAFQPISGSTK; YGCLVLIENVER	AT1G35340.1	Table 1			LON-domain protein 2 (LON-like2)	plastid stroma	yes	29.5.5.7* protein.degradation.serine protease SJ.S16	LON_substr_bdg(1)	C	25	yes	3	yes	yes	yes	2	10	10	3	7.87296	7.33333	4	9	12	3	3	22	22	1	1				2		1			5	3
AT1G36180.1			0.308	0.316	44	AERPPWYLSVVGGALYK; GKEEAWTDDQLFFTWKDNVSNYEQK; LLNQLAEIGNSSDLQALPQGLANLLNK; VVPQAGQVWFPDSAAK; IIEEGPITVAPQETIK; FSALNHTNYSQLALK; EQLPLFIIANWR; IGSSVIAHEVKLPSGETR; SLVTVPEEIYK; SVAIANMVLALK; TVVLPDGSVNGAGSVNGYHSDVVPGR; WVIDTIVGKEDGLGVENLTGSGAIAGAYSR; SGGGIHEFSDSQFGHVFAFGESR; LGGIPIGVVAVETQTVMHVIPADPGQLDSHER; IGSSLIAQAADVPTLPWSGSHVK; MSNSEVVAEIHTLR; EQQIDDLVPYPR; AYANIELLQK; DLFEGILQAGSAIVENLR; KTSV…	AT1G36180.1	Table 1			acetyl-CoA carboxylase - ACC2	plastid	yes	11.1.1 lipid metabolism.FA synthesis and FA elongation.Acetyl CoA Carboxylation	ACC_central(1) ATP-grasp(1) ATP-grasp_3(1) Biotin_carb_C(1) Biotin_carb_N(1) Bio	C	147.1	yes	3	yes	yes	yes	53.8	38.1	55.2	3	137.408	147.1	52.8	71.5	22.8	0	1	147.1	147.1				21.1	7.9	23.8				21.7	19.4	30.4
AT1G48450.1			0.693	0.707	37	ASGDASTESIAPLQLK; ILPGGSDEGETSIEQAGRDVER; LKTYVMSFDGETLQR; SPVGQFLSQILVSHPHLVPAAVEQQLEQLQIDR; ALEEILYALVVQK; SPVGQFLSQILVSHPHLVPAAVEQQLEQLQIDRDAEEQSK; HTEALFGRPEIVITPQGTIDSSKDEHIK; DAEEQSKDASSVLGTDIV; LKTYVMSFDGETLQRYATIR; ASASGDASTESIAPLQLK; NFYEEAEETYQAVSSNQDVGSFVGGINASGGFSSDMK; GTIDSSKDEHIKISFK; NRTDDLTAVAQISK; SRESVGIIEKHTEALFGRPEIVITPQ; FMDANVTLVPSITSSSADPSGRVDTWPTLDGELER; DASSVLGTDIVLYRR; I…	AT1G48450.1	Table 1		1	DUF760-2	plastid	yes	35.2 not assigned.unknown	DUF760(2)	C	600	yes	3	yes	yes	yes	106	253	225	3	32.1391	36.5	187	281	132	16	16	584	584	1	2		32	80	72	4		2	54	119	102	3	4
AT1G62180.1			0.515	0.515	26	STLIAPEVEEKGGEVEDFEQLAK; ASTLIAPEVEEK; GLFSFYEDGHQECCR; NKGLFSFYEDGHQECCR; GGEVEDFEQLAK; QELQLGSFPTILLFPK; ADGEQKEFAKQELQLGSFPTIL; EFAKQELQLGSFPTIL; ASTLIAPEVEEKGGEVEDFEQLAK; ADGEQKEFAKQELQLGSFPTILLFPK; WNPLANVEGADVWNFLR; SEIPIVQVDPVFEGLDGGVGSLVK; GNIKEEDGAADSKPAAVQEIFESNNVV; DVDSLMSFVNLLR; GNIKEEDGAADSKPAAVQEIFESNNVVALSK; GGVENLLKLENRK; VFSLDTGRLNPETYR; IAPEVEEKGGEVEDFEQLAK; EFAKQELQLGSFPTILLFPK…	AT1G62180.1	Table 1		8	5'-adenylylsulfate reductase-2 (APR2)	plastid stroma	yes	14.2 S-assimilation.APR	AhpC-TSA(1) OST3_OST6(1) PAPS_reduct(1) Redoxin(1) Thioredoxin(1) Thioredoxin_2(	C	270.4	yes	3	yes	yes	yes	78.2	80.6	86	3	10.1547	9.5625	84.1	118.1	68.2	25.6	25.6	244.8	244.8	2	11.6	1	21.3	23.4	24.8	3	3		36.2	39.3	36.6	3	2
AT1G74850.1			0.101	0.101	6	NRDTFNAQIEAYK; GLGDEAEMVFR; LSLNDFALVFK; TMNDGGIVPDLTTYSHLVETFGK; SVFSYTALINAYGR; ILQYMTANDIVPSSK	AT1G74850.1	Table 1			pentatricopeptide (PPR) repeat (pTAC2)	plastid nucleoid	yes	27.6* RNA.pentatricopeptide (PPR) repeat-containing protein	Clathrin(3) ECSIT(5) Mtf2(5) PPR(16) PPR_1(14) PPR_2(15) PPR_3(10) PPR_long(5) R	C	25	yes	3	yes	yes	yes	3	16	6	3	19.7489	25	8	9	8	0	1	25	25				1	5	2				2	6	1
AT1G75380.1			0.295	0.403	10	VHEAYFAQLFLSK; MMQAVDEERYDEAAEWRDK; YDEAAEWRDKLGQFR; ISTPAPASDGLLFTEQDRPNGQACLDTK; RVHEAYFAQLFLSK; VFSSHSDGNGSTAENFNENDEEYVNSSVVEAVEVK; MMQAVDEERYDEAAEWR; SDGNGSTAENFNENDEEYVNSSVVEAVEVK; ISTPAPASDGLLFTEQDRPNGQACLDTKEFNILSK; CVHNNPQGGHLPDYAPHPAIVLK	AT1G75380.1	Table 1			UVR2 (DUF151 and UVR domain)	plastid	yes	35.2 not assigned.unknown	DUF151(1) Peptidase_C71(1) UVR(1)	C	34	yes	3	yes	yes	yes		17	16	2	28.417	33	9	18	7	1	1	33	33					6	3	1				11	6
AT2G03390.1			0.488	0.488	11	ALAFEKAEYAFR; ADLQNAIDSEDYGLAAK; GSNQPFYQVLVDVR; LTEVEEESIRLQEGK; THPDLLVAYVAEDNLLAPEKPDKER; FDHPYISFLYYGADTAGDFIPVK; VQYAMNLEQYDIAQQLR; LRDEISKLEAESLAVSAK; LTEVEEESIRLQEGKR; WPFQGGGEQGLDPSSER; LRADLQNAIDSEDYGLAAK	AT2G03390.1	Table 1			CLPF (adaptor)	plastid stroma	yes	29.5.5.30* protein.degradation.serine protease.regulator	HlyD_2(1) UVR(4) YccV-like(1)	C	76	yes	3	yes	yes	yes	8	25	33	3	5.62509	6.6	22	33	21	10	10	66	66	1	1		2	6	12	2			4	16	11	4	2
AT2G14910.1			0.36	0.438	16	KNAALQMQQFVGEEKNDLLDYLR; FPASEVPPTETVK; SSTTSSNNFSSNCGDDGFSLDDFTLHSDSR; KCVLSDLIQEIEPLDVSLIQK; VAELSEPAAPEVKETIHSVVHGLLATLSPK; DVPVTTLDAMKR; SLQPEKVAELSEPAAPEVK; RDSRTQNLSETIDEEGLGR; VAELSEPAAPEVK; MHSKFPASEVPPTETVK; NAALQMQQFVGEEKNDLLDYLR; TQNLSETIDEEGLGR; DSRTQNLSETIDEEGLGR; ETIHSVVHGLLATLSPK; VSSEAQEYILR; TQNLSETIDEEGLGRVSSEAQEYILR	AT2G14910.1	Table 1		5	DUF760-4	plastid	yes	35.2 not assigned.unknown	DUF1631(1) DUF760(2) I_LWEQ(1) RPOL_N(1)	C	103	yes	3	yes	yes	yes	21	40	40	3	42.9543	50.5	22	49	32	2	2	101	101				6	9	7				11	22	16	1	1
AT2G29630.1			0.148	0.158	6	VHLSGGEPAFDNYDTSGPQNVNAHIGLAK; YAEENGYGSAEEAIR; VNANIGNSAVASSIEEEVYK; TQMYYAKQGIITEEMLYCATR; QGIITEEMLYCATR; NSAVPVGTVPIYQALEK	AT2G29630.1	Table 1			thiamine biosynthesis (thiC family)	plastid stroma	yes	18.2 Co-factor and vitamine metabolism.thiamine	ThiC-associated(1) ThiC_Rad_SAM(1)	C	40	yes	3	yes	yes	yes	10	16	9	3	5.71078	7	9	17	14	5	5	35	35	1	1		2	3	2				5	8	4	3
AT2G35390.1			0.352	0.352	11	LSGGLLQEVIVTNTLPVAEK; KLSDAPLAIVDK; VTAVIPYFGYAR; KVTAVIPYFGYAR; SIPSEDLVVVSPDVGGVAR; LVANLITEAGADR; KLSDAPLAIVDKR; VHDDSSVSSIFL; EVYACCTHAVFSPPAIER; SGHNVAEVMNLIGDVR; LSDAPLAIVDKR	AT2G35390.1	Table 1			ribose-phosphate pyrophosphokinase 1 / phosphoribosyl diphosphate synthetase 1 (PRSI)	plastid	yes	23.1.3 nucleotide metabolism.synthesis.PRS-PP	Pribosyl_synth(2) Pribosyltran(1) Pribosyltran_N(1) UPRTase(2)	C	28.4	yes	3	yes	yes	yes	2	9.8	13.6	3	8.51191	8.46667	8.3	16.1	4	3	3	25.4	25.4				2	2.5	3.8	1				7.3	7.8		2
AT2G39670.1			0.164	0.164	4	LQSTLAVSLHAPNQSLR; HEIIEQVLAIEDVFK; SPIYQTVTATDGTIK; LEDNLLIETVGIPVQDDEKGITR	AT2G39670.1	Table 1			tRNA/rRNA RNA methyltransferase	plastid	yes	35.1 not assigned.no ontology	Fer4_12(1) Fer4_14(1) Radical_SAM(2)	C	21	yes	3	yes	yes	yes		13	8	2	16.5489	21	8	8	5	0	1	21	21					5	3					6	2
AT2G44530.1			0.523	0.538	15	EVYACTTHAVFSPPAISR; IFSGTANPILAQEISCYLGLDLGK; AISSEDLVVVSPDVGGVAR; GAALLHQEGAREVYACTTHAVFSPPAISR; VLACDLHSGQSMGYFDIPVDHVYGQPVILDYLASK; KLSDAPLAIVDK; TRLEDSIYQNTTR; FDGGNSAGFHLLTGDTVPASFSR; AADPYKFDGGNSAGFHLLTGDTVPASFSR; KLSDAPLAIVDKR; HGHNVAEVMNLIGDVK; LSDAPLAIVDKRR; TITAVIPYFGYAR; LSSGLFQEVIITNTIPLSEK; LSDAPLAIVDKR	AT2G44530.1	Table 1			ribose-phosphate pyrophosphokinase	plastid stroma	yes	23.1.3 nucleotide metabolism.synthesis.PRS-PP	NifU(1) Pribosyl_synth(2) Pribosyltran(1) Pribosyltran_N(1) UPRTase(2)	C	37.5	yes	3	yes	yes	yes	5	13.6	13.9	3	4.81951	6.5	7.7	22.8	7	5	5	32.5	32.5		1		1	3	2.7	1	1	1	4	10.6	5.2
AT2G44650.1			0.288	0.288	3	YLTGEIISVGSEVGQQVGPGK; YLTGEIISVGSEVGQQVGPGKR; VLFSDVSAYEVDLGTDAR	AT2G44650.1	Table 1		10	Cpn10-1	plastid stroma	yes	29.6 protein.folding	Cpn10(1)	C	19	yes	3	yes	yes	yes	6	11	2	3	17.2876	19	2	9	8	0	1	19	19				1	1					2	5	2
AT3G02060.1			0.092	0.092	6	TSVDVLTLSATPIPR; QAFLDVEKDLTER; LPSEYVNYLENPMEIIHEAEK; EKPELAESDSISLLNER; VIEAIKNELDR; DASLISTPPPER	AT3G02060.1	Table 1			DEAD/DEAH box helicase	plastid	yes	27.5* RNA.DEAD/DEAH BOX helicase	CarD_CdnL_TRCF(1) DEAD(2) Helicase_C(2) ResIII(2) TRCF(2)	C	18	yes	3	yes	yes	yes	3	7	8	3	13.8608	18	3	9	6	0	1	18	18					2	1				3	2	4
AT3G04260.1			0.255	0.255	15	NFEGGTVILHNAGNFEDPLSLYLR; IKLHEGDTEFWKR; TPLDPDASGFIYSNPIETSFK; ELGAGQRPLPETMIALVR; GKTPLDPDASGFIYSNPIETSFK; QAWLILVEELMR; INHLEDANKVFLK; IKLHEGDTEFWK; DTSGVSEVIYDMIAAGLSPGPR; MVVSELKEELEAQGLPIDGTR; LTFMDELMER; RGDGAENDDSLSFGSGEAVSALER; IVELIDALDAMR; GRPLWVPPIEEEEEEVDEEVDDLICR; FLGEGLIETSVESK	AT3G04260.1	Table 1			SAP domain-containing protein (pTAC3)	plastid	yes	28.3* DNA.plastid nucleoid interacting	CDC27(1) CDC45(1) DUF3368(2) NOA36(1) PPR(6) PPR_1(3) PPR_2(7) PPR_3(5) PPR_long	C	58	yes	3	yes	yes	yes	8	28	17	3	9.90494	10.6	16	27	15	5	5	53	53				3	7	6		2		5	12	8		2
AT3G07630.1			0.147	0.147	4	QIAFENLNDAAAVASEK; VLSHPQALAQCENTLTK; NYDLLLR; AVLPIENSLGGSIHR	AT3G07630.1	Table 1			ADT2 (AROGENATE DEHYDRATASE 2); arogenate dehydratase	plastid stroma	yes	13.1.6.3.1 amino acid metabolism.synthesis.aromatic aa.phenylalanine.arogenate dehydratase / prephenate dehydratase	ACT(2) PDT(1)	C	25.2	yes	3	yes	yes	yes	1	9.2	11	3	4.27936	5.3	5	8.2	12	4	4	21.2	21.2				1	1	3					6.2	2	2	2
AT3G10270.1			0.122	0.122	6	SSLETVLTVLHAGGK; GKPVTTLTCHVLPPESR; IIILTDADVDGAHIR; ITASFPGNASYNIQR; IRELAFLNPK; DYSSEHIQVLEGLDPVR	AT3G10270.1	Table 1			DNA gyrase B1 - dual targeted plastids and mitochondria	mitochondria; plastid nucleoid	yes	28.2 DNA.repair	DNA_gyraseB(1) DNA_gyraseB_C(1) HATPase_c(1) HATPase_c_3(1) Toprim(1)	M	23.5	yes	3	yes	yes	yes	10	6	4	3	6.71559	5.71429	4	14.5	5	3.5	3.5	20	20				2		2	1.5			5	6	2		2
AT3G10970.1			0.389	0.389	12	EGLRDWLDAVTTAR; LRLSEIYYDSLLK; YFQAVVSEEDGMESIAHR; VDVDFWNEKLQDGFLQR; LSEIYYDSLLK; LMLYAGADHVLR; QLAAEEGKEITEEVDIQR; LSEIYYDSLLKLTEPK; YAMKPDEAYGLIFSWDNVVADTR; FLSAAVKLDR; IPCAVVSNLDRK; IPCAVVSNLDR	AT3G10970.1	Table 1		7	PYRP2-related Haloacid dehalogenase (HAD) hydrolase	plastid	yes	35.1 not assigned.no ontology	HAD_2(1) Hydrolase(1)	C	54	yes	3	yes	yes	yes		22	32	2	43.1376	54	18	22	14	0	1	54	54					9	9					11	11
AT3G17800.1			0.437	0.437	16	VGQVYAASVMYGYFLKR; MGDLNSVAQISKLR; SYVMSFDAETLQR; TLEEILYALVVQK; VDTWPTKVEKLER; DSASVPGTDIVLYR; MGDLNSVAQISK; RTLEEILYALVVQK; DSQGQNKDSASVPGTDIVLYR; VGQVYAASVMYGYFLK; FMEANVSLVPSVSPSSDPSGRVDTWPTKVEK; RRTLEEILYALVVQK; HTEALFGKPEIVITPEGTVDSSKDEQIK; FMEANVSLVPSVSPSSDPSGR; TSVEQAEGTATYQAAVSSHPEVGAFAGGVSAK; ILPGGSDESKTSVEQAEGTATYQAAVSSHPEVGAFAGGVSAK	AT3G17800.1	Table 1		2	DUF760-6	plastid	yes	35.2 not assigned.unknown	DUF760(2)	C	180	yes	3	yes	yes	yes	18	81	80	3	142.185	179	60	84	36	1	1	179	179	1			5	27	27				11	39	34
AT3G21200.1			0.259	0.334	8	VSTTLDTPATASTHKPFPAEVSR; FGEEVKEDSLYVVAVDR; TPQCTIQGSIGRPGDDTVLKR; EKFGEEVKEDSLYVVAVDR; SALHVQLEQCGLR; SVSTTLDTPATASTHKPFPAEVSR; IPFPMEVTDEKGAK; FAVDKDGTPVLCLNR	AT3G21200.1	Table 1			PGR7 - GluTR binding protein (GBP)	thylakoid-peripheral-stromal-side	yes	19 tetrapyrrole synthesis	DUF2470(1)	C	24	yes	3	yes	yes	yes	2	9	10	3	5.15439	7	6	9	9	3	3	21	21					2	4	1			2	4	2	2
AT3G29240.1			0.413	0.517	20	SLSDSWKPLEDDADLFKDCVNNSTSDADWR; LVAGEQAATSEKDQPSWSNPDMVVDYQPSSSSLITIGSK; FFDGYCGWEKEQLK; GLYYGTRESVGLAAEMVKR; IHEPETGCLLIATEKLDGVHIFEK; LVAGEQAATSEKDQPSWSNPDMVVDYQPSSSSLITIGSKWAHK; DQPSWSNPDMVVDYQPSSSSLITIGSK; RLFFGGPLEEGLFLVSPR; IHEPETGCLLIATEK; PDMVVDYQPSSSSLITIGSK; LFFGGPLEEGLFLVSPR; ESVGLAAEMVKR; SLSDSWKPLEDDADLFKDCVNNSTSDADWREFR; FFDGYCGWEK; STILDMAGTFSDKRLFFGGPLEEGLFLVSPR; STILDMAGTFSDKR; S…	AT3G29240.1	Table 1		3	DUF179-3	plastid stroma	yes	35.2 not assigned.unknown	DUF179(1)	C	427	yes	3	yes	yes	yes	68	141	145	3	4.57644	4.84932	123	179	125	73	73	354	354	10	17	2	17	35	42	13	8	2	38	67	51	5	14
AT3G44720.1			0.361	0.361	8	VISHPQALAQTEHSLDVLTPHAAR; NYDLLLR; AVLPVENSLGGSIHR; EAFHDTAAAAEYISANDLHDTAAVASAR; AQNALAEVQEYTSFLR; VAYQGVPGAYSEAAAGK; AAELYNLQILADGIQDDPGNVTR; LAPAQPLTITDLSPAPLHGSSLR	AT3G44720.1	Table 1			arogenate dehydratase/ prephenate dehydratase (ADT4)	plastid stroma	yes	13.1.6.3.1 amino acid metabolism.synthesis.aromatic aa.phenylalanine.arogenate dehydratase / prephenate dehydratase	ACT(1) PDT(2)	C	33.7	yes	3	yes	yes	yes	4	14.3	14.8	3	50.301	55.1667	11.2	16.6	5.9	0.6	0.6	33.1	33.1				2	5.6	3.6	0.6			2	8.7	5.3
AT3G48500.1			0.132	0.132	8	VWLEDLDKDLR; GWAPWEEILTPEADFARK; GWAPWEEILTPEADFAR; GFSSDEFPVDETFLEK; QALGLPLEEPGR; ELDLEAALTER; SLNEGEEVPLQSPEAIEAFK; KSLNEGEEVPLQSPEAIEAFK	AT3G48500.1	Table 1			nucleoid protein (pTAC10)	plastid nucleoid	yes	28.3* DNA.plastid nucleoid interacting	Astro_capsid_p(1) S1(2)	C	54	yes	3	yes	yes	yes	11	19	18	3	10.8156	8	10	23	21	6	6	48	48				1	3	6		4		5	8	6		2
AT3G48870.1			0.746	0.748	279	AEGAIDAANILKPALAR; NTLLIMTSNVGSSVIEKGGR; AHPDVFNMMLQILEDGR; GTEQILLGLIGEGTGIAAK; MVGENNEVTASVGGGSSGNSK; AHPDVFNMMLQILEDGRLTD; GAAEGAIDAANILKPALARGELQCIGATTIDEYR; MERHTVSKLIGSPPGYVGYTEGGQLTEAVR; EEGKLDPVVGR; GSEHLLLGLLR; GSPPGYVGYTEGGQLTEAVR; IASGDVPETIEGK; CLIGEPGVGK; RLGHNFVGTEQILLGLIGE; TAIAEGLAQR; QSDEIILFIDEVHTLIGAGAAEGAIDAANILKPALAR; RPIASFIFSGPTGVGK; FVGTEQILLGLIGEGTGIAAK; TKNNPCLIGEPGVGKTA…	AT3G48870.1	Table 1			ClpC2 (also named HSP93-III) - highly similar to ClpC1	plastid stroma	yes	29.5.5.30* protein.degradation.serine protease.regulator	AAA(2) AAA_14(2) AAA_16(3) AAA_18(2) AAA_2(2) AAA_22(2) AAA_23(1) AAA_24(2) AAA_	C	1526.7	yes	3	yes	yes	yes	486.8	471.1	398.5	3	6.29371	7.96477	357.1	738.9	430.7	170.3	170.3	1356.4	1356.4	20.9	8.9	14.1	99.3	98.1	115.8	30.1	20	19.9	307.3	199.9	161.7	6.6	22.4
AT4G04020.1			0.654	0.654	13	AEISELITQLESK; ATDIDDEWGQDGVER; FEQGVIGTPQLTDSIEIPESVEVLGQK; FSLPSDNTQSWLLTTYLDKDLR; ISRGDGGSVYVLIKEGSSLLNP; VDEISQTIDSDSFTVQNSVR; RIEPLVKVDEISQTIDSDSFTVQNSVR; VFASSSTVSVADKAIESVEETER; FAGPFSTTSFSTNAK; TISNQPPLKFSLPSDNTQSWLLTTYLDKDLR; GLSVSSDTRAEISELITQLESK; SLADSLYGTDR; GLLTSVQDTASSVAR	AT4G04020.1	Table 1			fibrillin 1a (FBN1a)	plastoglobules	yes	26.31* misc.fibrillins	PAP_fibrillin(1)	C	73.9	yes	3	yes	yes	yes	12.7	21.7	25.5	3	3.67796	4.27857	20.1	30.8	23	14	14	59.9	59.9	3	2		3.7	6	5.4		3	2	7	11.3	7.5		2
AT4G04610.1			0.445	0.499	23	WNPVANVEGNDVWNFLR; ADGDQKEFAKQELQLGSFPTILVFPK; IEYMFPDSVEVQGLVR; SAVADIFKSENLVTLSR; AATMVAEIAEEVEVVEIEDFEELAK; GLFSFYEDGHQECCR; YGNDIAIAFSGAEDVALIEYAHLTGRPFR; SEIPVVQVDPVFEGLDGGVGSLVK; ELQLGSFPTILVFPK; KLENASPLEIMDK; ADGDQKEFAKQELQLGSFPTIL; EFAKQELQLGSFPTIL; VFSLDTGRLNPETYR; RDVESLTSFL; FFDAVEKHYGIR; SKGLFSFYEDGHQECCR; RDVESLTSFLNLVR; QELQLGSFPTILVFPK; PVFEGLDGGVGSLVK; PVANVEGNDVWNFLR; VAEIAEEVEV…	AT4G04610.1	Table 1		8	5'-adenylylsulfate reductase-1 (APR1)	plastid stroma	yes	14.2 S-assimilation.APR	AhpC-TSA(1) Glutaredoxin(2) OST3_OST6(1) PAPS_reduct(1) Redoxin(1) Thioredoxin(1	C	218.1	yes	3	yes	yes	yes	64	67.5	62.9	3	8.50624	8.20253	76	97.1	45	23.7	23.7	194.4	194.4	6	3.7		19.1	24	23.2	4	4		36.1	28.7	24.3	2	4
AT4G09730.1			0.196	0.196	7	LVDEEFQGIEHLR; FKDEEGDCPTLVCTDLAAR; NNESLESLTTDNVRR; AVDHYLSENQISTVNYHGEVPAEQR; LSGGEDKLEALLQVLEPSLAK; AVDHYLSENQISTVNYHGEVPAEQRVENLKK; ESAKPPQQRPSSVVGVEEESSIR	AT4G09730.1	Table 1			DEAD box RNA helicase, RH39 (nara12) 23S rRNA processing	plastid nucleoid	yes	27.5* RNA.DEAD/DEAH BOX helicase	DEAD(1) DNA_pol3_chi(1) Flavi_DEAD(1) HAD(2) Helicase_C(2) MEDS(2) ResIII(1) Zn_	M	27	yes	3	yes	yes	yes	2	19	5	3	26.4207	26	6	13	8	1	1	26	26		1			4	1				2	9	2
AT4G11570.1			0.416	0.491	16	ETLENAVGSIGIR; RLDELSIIDLK; GKPDPEMFIYAAQLLDFIPER; KFFSVIVASEDVYR; CIVFGNSNQTIEAAHDGR; HPIYELGAAELVVR; TWNYLDSGADDKPSLWPPENK; RLDELSIIDLKK; LRDGSQEFVNVLMNNKIPMALVSTRPR; ETLENAVGSIGIRK; YLDSGADDKPSLWPPENK; LADTDLTEFEPELEMEKEDERELPSSAV; LADTDLTEFEPELEMEKEDERELPS; FFSVIVASEDVYR; DGSQEFVNVLMNNK; ADKPSLHNPLLRQER	AT4G11570.1	Table 1		6	ARPP phosphatase AtcpFHy2 (high in clpc1, clps1)	plastid stroma	yes	18.3 Co-factor and vitamine metabolism.riboflavin	HAD_2(1) Hydrolase(1) Hydrolase_like(1)	_	84	yes	3	yes	yes	yes	4	34	46	3	68.9336	84	33	35	16	0	1	84	84				4	15	14					17	18
AT4G12060.1			0.44	0.515	9	SKELESFASESGFLDE; ILATLGFTDEKSK; ILATLGFTDEK; SLPTANPDLVVSDAK; YPNTGTEALLMGILIEGTSFTSK; ADMYFFSPEHPPLTEDAQR; ALDSALDQNLK; AGGIGEVMPAHILLGIWSEVESPGHK; SLPTANPDLVVSDAKKPK	AT4G12060.1	Table 1			CLPT2	plastid stroma	yes	29.5.5.30* protein.degradation.serine protease.regulator	Clp_N(2) Rv2175c_C(1)	C	38	yes	3	yes	yes	yes	6	10	16	3	5.3874	5.33333	5	14	19	6	6	32	32		1		1		3		1		2	4	7	2	2
AT4G15560.1			0.123	0.123	7	AYDQVVHDVDLQKLPVR; YIDHGAPADQLAEAGLMPSHIAATALNLIGAPR; TTGPVLIHVVTEK; QLSDELRSDVIFNVSK; QIGGPMHQLAAK; QVSLPTATLDGPSPPVGALSSALSR; AYDQVVHDVDLQK	AT4G15560.1	Table 1			1-deoxy-D-xylulose 5-phosphate synthase (DXS1) - CLA1 (CLOROPLASTOS ALTERADOS 1)	plastid stroma	yes	16.1.1.1 secondary metabolism.isoprenoids.non-mevalonate pathway.DXS	DXP_synthase_N(1) E1_dh(1) SeleniumBinding(2) TPP_enzyme_C(2) Transket_pyr(1) Tr	C	66	yes	3	yes	yes	yes	12	34	12	3	6.40111	7.25	5	36	25	8	8	58	58				2	3		1	2	2	4	18	9	1	2
AT4G21990.1			0.356	0.356	13	NKGLFSFYEDGHQECCR; LFDTVEKHYGIR; GLFSFYEDGHQECCR; RDVDSLTSFLNLVR; SEIPVVQVDPVFEGLDGGVGSLVK; ESIVASEVTEKLDVVEVEDFEELAK; VFSLDTGRLNPETYR; WNPVANVEGNDVWNFLR; DQSPGTRSEIPVVQVDPVFEGLDGGVGSLVK; ELQLGSFPTILVFPK; DVDSLTSFLNLVR; IEYMFPDAVEVQALVR; KELQLGSFPTILVFPK	AT4G21990.1	Table 1		8	5'-adenylylsulfate reductase-3 (APR3)	plastid	yes	14.2 S-assimilation.APR	AhpC-TSA(1) Glutaredoxin(2) OST3_OST6(1) PAPS_reduct(1) Redoxin(1) Thioredoxin(1	C	80.7	yes	3	yes	yes	yes	15.8	33.9	27.3	3	24.6559	20.8108	24.9	34	21.8	3.7	3.7	77	77		3.7		1.5	14.6	5.1				9.8	14	10.2
AT4G22240.1			0.439	0.439	9	FAGPLGTNSISTNAK; FSLPADNAQSWLLTTYLDKDIR; ATDTGEIGSALLAAEEAIEDVEETER; VDEISQTIDSDNFTVQNSVR; AEIGDLITQLESK; ATDTGEIGSALLAAEEAIEDVEETERLKR; GDGGSVFVLIK; SLVDSLYGTDR; GLLTSVQDTASSVAR	AT4G22240.1	Table 1			fibrillin 1b (FBN1b)	plastoglobules	yes	26.31* misc.fibrillins	PAP_fibrillin(1)	C	32.1	yes	3	yes	yes	yes	1.3	14.3	16.5	3	25.0709	32.1	6.9	13.2	12	0	1	32.1	32.1				1.3		5.6					8.7	4.5
AT4G25370.1			0.328	0.416	9	YPSTGTEAILMGILVEGTSTVAK; NKSDVDGELTTAYLLLGVWSQK; STVLNVPIAQPENGSSDKIPK; SDVDGELTTAYLLLGVWSQK; VRDETLSLLGK; STVLNVPIAQPENGSSDKIPKWSAR; SDMYFFSPEHPPLTEPAQK; KLKYPSTGTEAILMGILVEGTSTVAK; LKYPSTGTEAILMGILVEGTSTVAK	AT4G25370.1	Table 1			CLPT1	plastid stroma	yes	29.5.5.30* protein.degradation.serine protease.regulator	Clp_N(2)	C	24	yes	3	yes	yes	yes	2	10	12	3	18.2748	24	3	10	11	0	1	24	24				1		2				1	6	3
AT4G30720.1			0.277	0.277	10	IEHPQELINSIQYSDLANEVLK; SFDLFDGTIESVIGK; GLYPVGEGAGYAGGIVSAAVDGMFSGFAVAK; AAIMGGGDFTVPVQR; VSDSTNQLQTTSQNLK; ELPGFISEEALLHGVETR; LSETPLPPSSYR; INSETASGEYEPQIINGSGDPHHHGGGR; VSDSTNQLQTTSQNLKVDAVVLAVGHSAR; LGVPVGDDPGKDFLGISEGLLQAIAK	AT4G30720.1	Table 1			pigment defective 327 (PDE327) - oxidoreductase	plastid stroma	yes	35.2 not assigned.unknown	AlaDh_PNT_C(1) Amino_oxidase(2) ApbA(1) CoA_transf_3(1) DAO(2) FAD_binding_2(3)	C	43	yes	3	yes	yes	yes	2	20	12	3	4.05643	3.77778	17	19	7	9	9	34	34	1	4		2	7	3	1	3			9	6
AT4G31210.1			0.065	0.065	6	EIDGDLVHAYLAR; LNQLSISSEANAQDIEQR; KYEDVLFSLLPYPSR; RLNQLSISSEANAQDIEQR; VEFLGYQAVYEDPEAK; TDGLHIADEAIKDIQSLVAER	AT4G31210.1	Table 1			DNA-directed DNA polymerase- dually targeted mitochondria & plastid	plastid nucleoid	yes	28.1.5* DNA.synthesis/chromatin structure.synthesis	Topoisom_bac(1) Toprim(1) Toprim_3(1) Toprim_4(2) Toprim_C_rpt(2) zf-C4_Topoisom	C	30	yes	3	yes	yes	yes	8	7	11	3	9.18813	6.5	13	13	4	4	4	26	26		2		3	3	5		2		3	3	5
AT4G33630.1			0.342	0.342	18	DVGELLSLTLSQAQNR; SPANLESVENSSFYLRLEK; WVDGELVILDGK; SPANLESVENSSFYLR; FVIGDIVDRLSGNQPLK; FVIGDIVDRLSGNQPLKESLR; RIDVTPSLDPLDGLYIGAHGLYTSEVIHLK; KPTDIEFYEYVEAVK; NADIELESVTDEIIDNNGGR; HFDQVDDQDRLLSVLK; KPTDIEFYEYVEAVKLTGDPYVPAGK; FVIGDIVDR; LKVAIAATATNDAVGK; MLKDVGELLSLTLSQAQNR; GLIPEEFGVIAR; RIDVTPSLDPLDGLYIGAH; NADIELESVTDEIIDNNGGREIAVK; KEDTGNLAVESSEDEESDNSDDDSDLLEESSGFQSFLR	AT4G33630.1	Table 1			Executer 1 (EXE1)	thylakoid	yes	30.15* signalling.ROS	DUF3506(1) Hexokinase_1(1) UVR(2)	C	194	yes	3	yes	yes	yes	57	60	77	3	178.486	194	71	73	50	0	1	194	194				23	22	26				22	18	33
AT4G36390.1			0.166	0.205	9	DYPDELLYLMR; LNYFWFLKR; AQAHASLTTPETESESTLDSDIASK; DRHNICNLIHLPAQSGNSR; LLEEVDYGQK; NYTDDVPEEVKQR; ETTGPCYDSQVGSTQLVLVEGPNKR; NYTDDVPEEVK; GINTLLSLEETYADISPVR	AT4G36390.1	Table 1			radical SAM domain-containing protein / TRAM domain-containing protein	plastid	yes	15.2 metal handling.binding, chelation and storage	IKI3(1) Radical_SAM(1) TRAM(1) TRAM_2(1) UPF0004(1)	C	29	yes	3	yes	yes	yes	7	13	7	3	14.8657	13.5	5	12	12	2	2	27	27					3	2	2			2	5	3
AT5G13110.1	107	AT1G24280.1 AT5G13110.1	0.196	0.196	8	GGYFDNYGIIR; SDELDAAWSLFTPLLK; NTGSDLDQATNELVIR; IDHYLGKELVENLSVLR; FSNLIFEPLWSR; GSLTPTFAAAALFIDNAR; LLLDAIEGERR; GLKDEVLSALSQEAAK	AT5G13110.1	Table 1			glucose-6-phosphate dehydrogenase 2 (G6PD2)	plastid stroma	yes	7.1.1 OPP.oxidative PP.G6PD	G6PD_C(1) G6PD_N(1)	C	25.5	yes	3	yes	yes	yes	6.3	13.3	2.6	3	7.19316	6.72727	6.5	9.4	9.6	3.3	3.3	22.2	22.2		1		2.3	2.6	0.6				4	5.4			2.3
AT5G20720.1			0.719	0.719	16	TLGGILLPSTAQSKPQGGEVVAVGEGR; EDDIVGILETEDIKDLKPLNDR; EAEEKTLGGILLPSTAQSKPQGGEVVAVGEGR; TAGGLLLTETTK; YAGNDFKGKDGSNYIALR; ITPLPVSTGSTVLYSK; TIGKNKIDITVPTGAQIIYSK; IDITVPTGAQIIYSK; HLILKEDDIVGILETEDIKDLKPLNDR; YTSIKPLGDRVLVK; YAGTEVEFNDVK; EKPSIGTVIAVGPGSLDEEGKITPLPVSTGSTVLYSK; NKIDITVPTGAQIIYSK; EKPSIGTVIAVGPGSLDEEGK; VAEAEEKTAGGLLLTETTK; IKEAEEKTLGGILLPSTAQSKPQGGEVVAVGEGR	AT5G20720.1	Table 1	41		Cpn21 (also Cpn20)	plastid stroma	yes	29.6 protein.folding	Cpn10(2) TRAM(2) Trypsin(2)	C	89	yes	3	yes	yes	yes	35	24	21	3	10.3428	8.88889	18	33	38	9	9	80	80	1	2		8	1	6	2	1		15	11	4	1	2
AT5G24060.1			0.237	0.237	15	ERENSEEIFEGIGENESEILHVE; AQPDVIACASDGILTRLEEDGDKLTEALR; LEEDGDKLTEALR; IQLITAQGHQTEVEVEDVRK; IQLITAQGHQTEVEVEDVR; AQPDVIACASDGILTR; AIAEYLGSASDPK; ELLFASTPSKPQKPK; IAEYLGSASDPK; ERENSEEIFEGIGENESEILHVENSR; LIGIDSLGFDLR; IAEYLGSASDPKKPTGK; ENSEEIFEGIGENESEILHVENSR; NAIQYYKLEIIR; ENSEEIFEGIGENESEILHVE	AT5G24060.1	Table 1		16	HugZ-1 & PPR	plastid	yes	35.2 not assigned.unknown	Astro_capsid_p(1)	C	97.7	yes	3	yes	yes	yes	23.7	35	39	3	83.4823	97.7	24.7	42	31	0	1	97.7	97.7				8.7	6	10				11	16	15
AT5G26742.1			0.391	0.411	25	SLLSHEKGWVTLQLIRDPTNAR; YLDNPLNIDLVGDQDEK; GTDALAAALAHLSGFSQPPSSR; SVTGFLSDLYR; FTVLVATDVASR; DADEVSLALSNSIATEALHGDISQHQR; YLDNPLNIDLVGDQDEKLAEGIK; RLTEEAGDYTAFR; DVGCHFEFISPPTVGDLLESSADQVVATLNGVHPDSIK; GWVTLQLIR; AVATPNSVLSEEAFK; LTEEAGDYTAFRR; GITHLFPIQR; LTEEAGDYTAFR; LSLPQRLEESLEKR; QSMLFSATMPTWVK; TILSDLITVYAK; IQGAVFDLPEEIAK; KYLDNPLNIDLVGDQDEK; ELLEKDVPEGNSLSMITK; LYEEKGTDALAAALAHLSGFSQPPS…	AT5G26742.1	Table 1			DEAD box RNA helicase (RH3) (EMB1138; globular stage)	plastid nucleoid	yes	27.5* RNA.DEAD/DEAH BOX helicase	CMS1(1) DEAD(1) ERCC3_RAD25_C(1) GUCT(1) Helicase_C(1) ResIII(1) zf-CCHC(1) zf-C	C	244	yes	3	yes	yes	yes	53	91	79	3	12.6269	10.619	46	120	78	21	21	223	223		2		11	15	18	1	11	1	27	46	34		6
AT5G42390.1			0.198	0.198	17	DSEDDLFPSVLDALNEIAFHPK; VHVDGVGESDFNISPDEIIESVK; NPCFVPIPGSGLTK; SEEQLLEGGDRELQK; SLQSLNLESVK; LPAGLGGTFSNEK; IVHNIEAVFGK; SGLLAPIEAEPELEVPK; QPTAGLQFQQVFLK; SNAYWLNLLAHLQASSVPR; SSNPPFTSVELDHSDSGR; QPTAGLQFQQVFLKDTDER; SVWLEDAFDR; WGFTVDGDDLFQSVSK; SGLLAPIEAEPELEVPKELISQSQLK; ASHDSAKPPGSEPILFR; DNGMQAAFQLLHMVLER	AT5G42390.1	Table 1			stromal processing peptidase (SPP)	plastid stroma	yes	29.5.7.4.1* protein.degradation.metalloprotease.ME.M16	Peptidase_M16(2) Peptidase_M16_C(2)	C	63	yes	3	yes	yes	yes		34	19	2	5.56147	5.3	12	34	17	10	10	53	53					7	5	2	5			15	12		3
AT5G45930.1			0.27	0.27	11	SNLSAVQIDQDLK; VMNVATEINSVEQAK; DQVTAEDVGIVIPNCLR; ETYQEEQLKLQEQITTAR; VATEINSVEQAK; EFRETYQEEQLKLQEQITTAR; INMVDLPLGATEDRVCGTIDIEK; ALTEGVKAFEPGLLAK; FILIGSGNPEEGELRPQLLDR; SNLSAVQIDQDLKVK; FILIGSGNPEEGELRPQLLD	AT5G45930.1	Table 1			Mg-protoporphyrin IX chelatase - CHLI-2	plastid stroma	yes	19.1 tetrapyrrole synthesis.magnesium chelatase	AAA(1) AAA_14(1) AAA_16(1) AAA_22(1) AAA_29(1) AAA_5(2) AAA_7(1) AAA_lid_2(1) AB	C	24.3	yes	3	yes	yes	yes	2	13.3	6	3	8.31945	7.1	10.8	9.5	4	3	3	21.3	21.3		3		1	4	2.8					6.3	3.2
AT5G46580.1			0.277	0.277	15	SLSVGAAETALEEWMR; SGKVEEVLSLYER; TPSLSEQLKPLSATTLR; DNALLVLNSLR; FSQGLANSFALHLQQLSAPFR; QEELPELFLAQTGTGTHR; QSDRPGIFVATK; DALQLWEEMK; SEFLSLLDEIPHPPNR; LVINATQVEAR; AVATGWKPDAIAFSVLGK; RQEELPELFLAQTGTGTHR; LNSSIFTEKSEFLSLLDEIPHPPNR; SLFNEMLEAGLTPNEK; SMDVKPNVVVYNTLLEAMGR	AT5G46580.1	Table 1			pentatricopeptide repeat (PPR) protein SOT1	plastid nucleoid	yes	27.6* RNA.pentatricopeptide (PPR) repeat-containing protein	Clathrin(2) ECSIT(3) Mtf2(4) PPR(9) PPR_1(7) PPR_2(10) PPR_3(6) PPR_long(3) TPR_	C	82	yes	3	yes	yes	yes	6	43	18	3	4.00601	4.46667	25	36	21	15	15	67	67	2	2		3	11	7	3	3	1	3	18	8		3
AT5G51070.1			0.509	0.509	45	GELQCIASTTLDEFR; KAIDLIDEAGSR; ALVVEELKNYFRPE; AIDLIDEAGSR; GSGLDIANLLKPSLGR; PDKAIDLIDEAGSR; TAIAEGLAISIAEASAPGFLLTKR; NYFRPELLNR; NNPILLGEAGVGK; RPFTVVLFDEIEK; RLGANMNLLTAAALTR; VGLKDPDRPIAAMLFCGPTGVGK; ALAANYFGSEESMLR; VVGQDEAVAAISR; TVVLFDEIEK; VFEAAVEYSR; NVLEQFCVDLTAR; GRVVGQDEAVAAISR; GNKGSGLDIANLLKPSLGR; AQMMEILNLMLQDLK; FQPVLINEPSEEDAVK; AIDLIDEAGSRAR; TVQAMHEVVLSSR; TKNNPILLGEAGVGK; IDE…	AT5G51070.1	Table 1			CLPD (Erd1)	plastid stroma	yes	29.5.5.30* protein.degradation.serine protease.regulator	AAA(2) AAA_14(2) AAA_16(3) AAA_18(2) AAA_2(2) AAA_22(2) AAA_24(2) AAA_25(2) AAA_	C	574.9	yes	3	yes	yes	yes	144.3	178.5	140.9	3	3.77753	4.16996	171.3	227.1	176.5	111.2	111.2	463.7	463.7	12.2	10.3	2	51.6	51	44.2	13.8	15.6	10.5	61.1	67.4	58.7	19.6	17.7
AT5G51110.1			0.595	0.595	10	VAEASGHYPSLHLESPTQVR; DPYPEEIASQFGDK; VRDFGCGVELINR; SNLAQDFLGDFGARDPYPEEIASQFGDK; ILIPNASVLSLSQLQCSPVSSSQPPLSGDDAR; NLAQDFLGDFGAR; NLAQDFLGDFGARDPYPEEIASQFGDK; AELFTSSIGGLSMNDFIMAAK; VLGWSIVDNEAGGLKIR; VLGWSIVDNEAGGLK	AT5G51110.1	Table 1			Rubisco assembly factor 2 (RAF2)	plastid stroma	yes	35.2 not assigned.unknown	Pterin_4a(1)	C	33	yes	3	yes	yes	yes		16	9	2	3.37904	3.125	9	12	12	8	8	25	25		4			1	4	1	3			8
AT5G52920.1			0.128	0.128	4	AEVSDIAIAVR; GDLGAELPIEEVPILQEEIINLCR; KGEEIAIVQSGTQPIWR; VETEVIPVSPEDVPNREEQLER	AT5G52920.1	Table 1			pyruvate kinase-2 (typically homotetramer)	plastid stroma	yes	11.1.30 lipid metabolism.FA synthesis and FA elongation.pyruvate kinase	Cellulase(1) HpcH_HpaI(2) PK(1) PK_C(1)	C	30.5	yes	3	yes	yes	yes	9.5	12	4	3	5.72938	5.1	11	12.5	7	5	5	25.5	25.5		3		4	4					5.5	5	2		2
AT5G60600.1			0.372	0.404	29	RGIAMTEATDALIGLIK; GMVESAFEFAR; VSLTEPPEEEIDPCR; NIDATMILHDVPFTEDK; GIAMTEATDALIGLIK; GIAMTEATDALIGLIKEHGR; DITGTVDEVMR; GDEPYEELEILK; ELPPVDDQVAR; KLDYHNFVFSMK; TVMVGNVALGSEHPIR; NTSFNLLQGCR; ELQHIEQVFTPLVEK; LVVGMPFKDLATVDSILLR; DLATVDSILLR; VSLTEPPEEEIDPCRR; SNQGSDLAELQPASEGSPLLVPR; TGDLPVQKEGEEVDYRNVLHR; TLFDLQEISAEIREK; EGEEVDYRNVLHR; ASNPVIMVQAYR; AQFETIDYTEDEYQK; AQFETIDYTEDEYQKELQHIEQVFTP…	AT5G60600.1	Table 1	3		4-hydroxy-3-methylbutyl diphosphate synthase (HDS; also named GcpE, CLB4 or IspG)	plastid stroma; thylakoid-peripheral-stromal-side	yes	16.1.1.6 secondary metabolism.isoprenoids.non-mevalonate pathway.HDS	CopK(1) GcpE(1) Sgf11(2)	C	199	yes	3	yes	yes	yes	11	109	45	3	4.80507	4.85294	55	92	52	34	34	165	165	3	11		2	27	12	5	7	1	7	49	23		7
AT5G64840.1			0.16	0.16	10	TFEGNYSQYVISK; LQEQELIEKPFQR; LLDEFDLLQR; QDVPMVIISHDR; DIDSTKDLIAR; AIEGSVDDLDLMGR; AEWIETQNAAWEK; IITGQEEPDSGNVIK; QRQDEIESLFSK; VIEVEDGCLEDYAGDYNYYLEK	AT5G64840.1	Table 1			ABC transporter protein (ATGCN5)	plastid	yes	34.16 transport.ABC transporters and multidrug resistance systems	AAA(2) AAA_14(2) AAA_16(2) AAA_18(2) AAA_21(4) AAA_22(2) AAA_23(5) AAA_24(2) AAA	C	49	yes	3	yes	yes	yes	8	30	9	3	15.5837	23.5	6	25	18	2	2	47	47					6					5	14	6	2
AT5G66050.1			0.406	0.5	11	ASESRVGVLPIGLGFLR; LLDVPLQGHTEECPDQFQFVSAVVDK; NLQNSSSVVYNKGVETPESYE; LLDVPLQGHTEECPDQFQFVSAVVDKLGYEVK; QFKQPTIFLK; LKNLQNSSSVVYNKGVETPESYE; VGVLPIGLGFLR; IGYGGRPQSAKPVFNVILDSAPDGPDPLSEELKLVR; IGYGGRPQSAKPVFNVILDSAPDGPDPLSEELK; DGSSISGSGLGDPDLEFLQASVLVAETSMHYK; ISCDGDYLLPVIVGDAAVEK	AT5G66050.1	Table 1			UVR4 (DUF151 and UVR domain)	plastid	yes	35.2 not assigned.unknown	DUF151(1) Peptidase_C71(1) UVR(1)	C	60	yes	3	yes	yes	yes	6	22	32	3	46.7189	60	14	30	16	0	1	60	60				1	7	6				5	12	13
AT5G67030.1			0.189	0.189	11	EWFEDDDALER; YEGDLLVGADGIWSK; QSVETTTPVDVVSSLKR; QSVETTTPVDVVSSLK; VIYKDGAFFLMDLR; INGLVDGISGTWYVK; DGAFFLMDLR; SEATYSGYTCYTGIADFIPADIESVGYR; LREWFEDDDALER; AYLGVGLGPLSFLTK; MTLQQILAR	AT5G67030.1	Table 1			zeaxanthin epoxidase (LOS6/ABA1)(ZEP) (aba1 locus) (thylakoids, stroma; small amount in envelope)	plastid stroma; thylakoid-peripheral-stromal-side	yes	16.1.4 secondary metabolism.isoprenoids.carotenoids	AlaDh_PNT_C(1) DAO(2) FAD_binding_2(1) FAD_binding_3(2) FAD_oxidored(1) FHA(1) H	C	62	yes	3	yes	yes	yes	6	39	4	3	3.2097	3.76923	17	24	21	13	13	49	49	1	2	1	2	11			3		2	17	2	3	3
ATCG00180.1			0.141	0.141	7	YSIPLFFTTQGFDIFR; SVIVVGPSLSLHR; IGLVSPQQISAWATK; LGIQSFQPILVEGR; IIIENSLVEWK; LVQEAVDTLLDNGIR; NNTLTDLLTTSR	ATCG00180.1	Table 1			rpoC1 RNA polymerase (PEP) beta	plastid nucleoid	yes	27.2 RNA.transcription	RNA_pol_Rpb1_1(1) RNA_pol_Rpb1_2(2) RNA_pol_Rpb1_3(1)	M	41	yes	3	yes	yes	yes	10	18	10	3	16.4271	12.6667	12	20	9	3	3	38	38		2		1	5	4		1		5	10	4
ATCG00190.1			0.175	0.175	13	TGDPFEQPVIIGKPYILK; IGDWGSLESPFYELFEK; TNPLTQIVHGR; KLVFSELYEASK; SVADLLQDQLGLALAR; LNLNIPQNNIFLLPR; KLSYLGPGGLTGR; EGTSAIPGFNQIQFEGFYR; QVALDSGVPAIAEHEGK; ARQEVLGTTIIGGTIPKPEDAPESFR; IAPFDERYEQEASR; QTANPWVFEPEYPGK; FIDQGLIEELAK	ATCG00190.1	Table 1			rpoB RNA polymerase (PEP) beta chain	plastid nucleoid	yes	27.2 RNA.transcription	RNA_pol_Rpb2_1(1) RNA_pol_Rpb2_2(1) RNA_pol_Rpb2_3(1) RNA_pol_Rpb2_45(1) RNA_pol	_	35	yes	3	yes	yes	yes	9	9	14	3	12.583	10.6667	9	19	7	3	3	32	32		1		2	2	4				5	4	10		2
AT1G01220.1			0.129	0.129	8	SESLAESYTVSLVNDLLQKPTVEDLVK; GLLQISNGDESNENIAR; IASSTVTLAVPDPDGKR; IGSGAATLNAIYALAR; GSGLGTSSILAAAVVK; LQVVPLLASPQLISELEQR; VWGAVAEETASAVR; TPFEVNDPFR					L-fucokinase/GDP-L-fucose pyrophosphorylase		unassigned	29.4.1 protein.postranslational modification.kinase	Fucokinase(1) GHMP_kinases_C(1) GHMP_kinases_N(2)	M	18	yes	1		yes		2	4	5	3	1.4696	1.57143	7	9	2	7	7	11	11	2	1			1	3	2			2	3	2		2
AT1G01320.1			0.073	0.073	10	VDTKIDGIQATGLDK; LVADFGSLELSPVDGR; TQDAAAWLEYFESK; FGNLPYGFR; QSNVSEHLVEIPR; NLLSDAAFTR; AFDNAYSDLLK; TALDKGKLEDAVTYGTK; DTVVDEAGETSHSFPK; SYGDLAVFYYR					REDUCED CHLOROPLAST COVERAGE 1 (REC1) (Friendly family)	cytosol; nucleus	no	26.33* misc. tetratricopeptide repeat (TPR)	CLU(1) CLU_N(1) eIF3_p135(1) TPR_1(3) TPR_10(5) TPR_12(3) TPR_16(2) TPR_2(4) TPR	_	26	yes	1		yes		2	10	5	3	1.72711	1.88889	0	15	11	9	9	17	17								3		2	5	5	1	5
AT1G01900.1			0.14	0.14	5	TVTNVGSPTCEYMVHVEEPK; LSYTVTYDAEASR; GTAYGATAPMVAAFSSR; GPSVAGPEIAKPDIAAPGLNILAGWSPFSSPSLLR; GAAGAESAATAFAFGAGNVDPTR					subtilase SBT1.1 (target proPSK)		unassigned	29.5.5.4.1* protein.degradation.serine protease.SB.S8	fn3_6(1) Inhibitor_I9(1) PA(1) Peptidase_S8(1)	S	57	yes	2	yes	yes		12	4	10	3	0.564424	0.83871	19	25	13	31	31	26	26	4	1	7	5	1	1	4	3	4	7	2	5	4	1
AT1G01960.1			0.127	0.127	17	IFDYVRQDVDPSEDDSTDQR; LNSEAIIDFVK; SDSQSELSSGNSDALAIEQRR; LQELGSSLESQEAPLLR; ANKVGDSPEEIAAFLK; GIDDGKDLPEEYLR; VLENVAQPDFQQK; GELADGEVEKDDDSEVQIGNK; SESDPSTTQSVQGFITK; KGELADGEVEKDDDSEVQIGNK; SKLQELGSSLESQEAPLLR; ILLENAGAVFR; LAEEEGNYLQDAWEHILTCVSR; VGDSPEEIAAFLK; IMQDIDGVFNSANAK; APLVVAAIQTLGNMGESLFKK; SDSQSELSSGNSDALAIEQR					EDA10 (embryo sac development arrest 10); guanyl-nucleotide exchange factor		unassigned	30.5 signalling.G-proteins	DCB(2) DUF1981(3) Mon2_C(2) Sec7(1) Sec7_N(2)	_	83.5	yes	2	yes	yes		13	22.8	15	3	1.34139	1.55352	18.5	46	19	32.7	32.7	50.8	50.8	3	4	2.7	1	4.8	3	4	9	2	10	10	11	3	5
AT1G02020.1			0.109	0.109	3	LLDAFGADDLKR; VNPSSGNLHPTEAYLIAPPIPSLSQSAFVSHYAPK; TATRPEFEWTKPDGCPDNLPLYK					nitroreductase protein		unassigned	12.4 N-metabolism.misc	Nitroreductase(2)	C	9		1		yes		1	2		2	0.521933	0.5	3	4	2	6	6	3	3	2				1		1	1	1		1
AT1G02080.1			0.047	0.047	7	LGASNITQPSLSTR; FGSALNIETLVAAAER; SLPTSELNLAESSDAATK; EILSSFAPLGEATISR; STHPELVTVIEQALSR; SGSSESLQQLIDIIR; NPGIPTSSSTSTGFVRPAR					transcriptional regulator-related		unassigned	27.3.67 RNA.regulation of transcription.putative transcription regulator	CNOT1_CAF1_bind(2) CNOT1_HEAT(1) CNOT1_TTP_bind(1) DUF3819(1) Not1(1) vATP-synt_	C	19	yes	1		yes			3	5	2	0.475044	0.727273	3	13	3	11	11	8	8		1	1			1	2	2	2		3	4	3
AT1G02140.1			0.133	0.133	2	AAEEATEFYLR; IVSESEILKEDDNNWPEPDR					mago nashi protein	nucleus	no	35.1 not assigned.no ontology	Mago_nashi(1)	_	10		1		yes			4	1	2	0.676305	1	4	3	3	5	5	5	5	1	1	1			1		1			2		1
AT1G02500.1			0.489	0.489	20	DDPDFTWEVVKPLK; DLKEHVIKPVIPEK; TNMVMVFGEITTK; KIIIDTYGGWGAHGGGAFSGKDPTK; IIIDTYGGWGAHGGGAFSGK; METFLFTSESVNEGHPDK; VHTVLISTQHDETVTNDEIAR; VLVNIEQQSPDIAQGVHGHFTK; IIIDTYGGWGAHGGGAFSGKDPTK; TAAYGHFGRDDPDFTWEVVKPLK; KIIIDTYGGWGAHGGGAFSGK; AIGFVSDDVGLDADK; TAAYGHFGRDDPDFTWEVVKPLKWDKPQA; TQVTVEYYNDKGAMVPIR; YLDEKTIFHLNPSGR; DLKEHVIKPVIPEKYLDEK; FVIGGPHGDAGLTGRK; FVIGGPHGDAGLTGR; AIGFVSDDVGLDADKCK; II…					S-adenosylmethionine synthetase 1 (SAM1)	not plastid	no	13.1.3.4.11 amino acid metabolism.synthesis.aspartate family.methionine.S-adenosylmethionine synthetase	MSA_2(1) S-AdoMet_synt_C(2) S-AdoMet_synt_M(1) S-AdoMet_synt_N(1)	_	146.9	yes	2	yes	yes		24.2	28.9	13.2	3	0.69611	0.822581	47.8	70.4	28.7	80.6	80.6	66.3	66.3	5.4	14.2	5.1	11.1	11.3	0.7	6.4	15.6	13.1	13.1	13.6	8.6		15.1
AT1G02700.1			0.267	0.267	3	TAAEEIVDDTPRPSLEEQPLVPPK; TADPEIHAGNDGADPAIYPR; ATAHKLESTPVGHPSEPHFQQK					unknown protein		unassigned	35.2 not assigned.unknown	Latrophilin(1)	M	6		1			yes			6	1	4.82174	6	1	3	2	0	1	6	6						1						3
AT1G02920.1			0.201	0.201	3	VPAFEDGDFKLFESR; LFDERPHVSAWVADITSRPSAK; NPFGKVPAFEDGDFKLFESR					glutathione S-transferase (GSTF7)	cytosol	no	26.9 misc.glutathione S transferases	GST_C(1) GST_C_2(1) GST_C_3(1) GST_N(1) GST_N_2(1) GST_N_3(1)	_	7		1			yes	6			1	11.6074	6	1	4	2	1	1	6	6				1				1		3
AT1G02930.1			0.288	0.288	4	AITQYIAHEFSDK; VPAFEDGDFKIFESR; AITQYIAHEFSDKGNNLLSTGK; LFDERPHVSAWVADITSRPSAQK					glutathione S-transferase	not plastid	no	26.9 misc.glutathione S transferases	GST_C(1) GST_C_2(1) GST_C_3(1) GST_N(1) GST_N_2(2) GST_N_3(1)	_	7		0					5		1	2.36103	2.5	2	2	3	2	2	5	5		2									2
AT1G03130.1	74	AT1G03130.1 AT4G02770.1	0.221	0.221	3	AQVEEFYVITWNSPK; KAQVEEFYVITWNSPK; EAPVGFTPPQLDPNTPSPIFAGSTGGLLR					psaD-1 subunit II - stromal side-tight	thylakoid-peripheral-stromal-side	yes	1.1.2.2 PS.lightreaction.photosystem I.PSI polypeptide subunits	PsaD(1)	C	6		1		yes			3	1	2	1.84919	2	0	3.5	2.5	2	2	4	4							1	1			1.5
AT1G03230.1			0.311	0.311	10	SPEYFIGVTAIK; VASVKPFGACFSTK; FGFSSTLLGR; ALLLPVTKDPSTLQYTTVINQR; TPLVPASVVFDLGGR; GVAFFGNGPYVFLPGIQISR; DPSTLQYTTVINQR; ISSVNPYTVLESSIYK; TLPIDPTLLK; TPLLINPGTTVFEFSK					aspartic protease	not plastid	no	29.5.4.1.2* protein.degradation.aspartate protease.AA.A1B	I-EGF_1(1) TAXi_C(1) TAXi_N(1)	S	36	yes	2	yes	yes		10	9	3	3	1.15472	1.57143	12	17	7	14	14	22	22	3	2	2	2	2	1	3	2		8	4
AT1G03400.1			0.043	0.043	1	GLVDSGITEIPALFR					2-oxoglutarate (2OG) and Fe(II)-dependent oxygenase		unassigned	17.5.1 hormone metabolism.ethylene.synthesis-degradation	2OG-FeII_Oxy(1) DIOX_N(1)	_	3		0					1		1	0.574458	0.5	2	1	0	2	2	1	1		1			1		1
AT1G03680.1			0.089	0.218	2	EAQDTATGIPVVNDSTWDSLVLK; LNTDESPATPGQYGVR			8		thioredoxin m1	thylakoid-peripheral-stromal-side	yes	21.1 redox.thioredoxin	OST3_OST6(1) Redoxin(1) Thioredoxin(1) Thioredoxin_2(1) Thioredoxin_3(1) Thiored	C	4		0					2		1	0.721021	1	0	1	3	2	2	2	2							1						1
AT1G03880.1			0.53	0.62	24	QNNIFNGFAPEILAQAFK; GLPLEVITNGYQISPEEAK; VNGPFGVIRPP; QNNIFNGFAPEILAQAFKINVETAQQLQNQQDNRGNIVK; CTENLDDPSDADVYKPSLGYISTLNSYNLPILR; IEVWDHHAPQLR; INVETAQQLQNQQDNRGNIVK; FVIEPQGLFLPTFLNAGK; INVETAQQLQNQQDNR; FSTIETTLTHSSPMSYGRPR; GLPLEVITNGYQISPEEAKR; NLRPFLIAGNNPQGQEWLQGR; SEGGRIEVWDHHAPQLR; VIPGCAETFMESPVFGEGQGQGQSQGFR; LIAGNNPQGQEWLQGR; AADLASNQNQLDRNLRPFLIAGNNPQGQEWLQGR; VNGPFGVIRPPLR; VETAQQLQN…					cruciferin 2		unassigned	33.1 development.storage proteins	Cupin_1(3) Cupin_2(2)	S	95.4	yes	2	yes		yes			95.4	1	78.8132	95.4	21.6	39.6	34.2	0	1	95.4	95.4						21.6						39.6
AT1G03890.1			0.304	0.304	8	IHENIDDPERSDHFSTR; TNDNAYINTLSGQTSYLR; RGDVFASLAGVSQWWYNR; RFEDMHQKLENFR; IQVVDDNGQSVFNEQVGQGQIIVIPQGFAVSK; TAGETGFEWISFK; ANGPLHFVIPPPR; ISTLNSLNLPVLR					RmlC-like cupins protein		unassigned	33.1 development.storage proteins	Cupin_1(3) Cupin_2(3)	S	16		1			yes			16	1	13.5105	16	4	4	8	0	1	16	16						4						4
AT1G04080.1			0.137	0.137	6	LGNLDDAFSLYEQVIAVEK; AAYQLVHSEISPGLLEAVIK; EIDYLEPLVEK; SAEESAAAAVAVAGDASESAASESGEKADEGR; ILENPIQNLDR; ELAETRPLSELR					expressed protein		unassigned	35.1.41 not assigned.no ontology.hydroxyproline rich proteins	Suf(4) TPR_10(2) TPR_12(2) TPR_14(7) TPR_19(4) TPR_2(2) TPR_6(3) TPR_7(3)	_	32	yes	1		yes			7	10	2	0.822785	1.13333	10	15	7	15	15	17	17	3	1	1		3	2	2	1	5		2	5		2
AT1G04170.1			0.237	0.237	8	AYGSGKEDTPNCDVPGFENSK; VNQLIEIRPGIVTKDER; SFDVNKPGYEVDEIKGGVAGGSILR; QATINIGTIGHVAHGK; VNQLIEIRPGIVTK; YNIDVVCEYIVK; IDLIQENVAINQHEAIQK; KLDVTVLHPLSPEVISR					eukaryotic translation initiation factor 2 subunit 3, putative / eIF2S3	cytosol	no	29.2.3 protein.synthesis.initiation	Dynamin_N(1) eIF2_C(1) G-alpha(2) GTP_EFTU(1) GTP_EFTU_D2(1) MMR_HSR1(1) MMR_HSR	_	57	yes	2	yes	yes		11	14	5	3	0.87941	1.11111	20	26	11	27	27	30	30	2	3	4	4	4	3		8	4	7	7			4
AT1G04270.1	40	AT1G04270.1 AT5G09510.1	0.112	0.112	3	ADVEPEVAAAGVPKKR; ADVEPEVAAAGVPK; GVDLDALLDMSTDDLVK					40S ribosomal protein S15 (RPS15A)	cytosol	no	29.2.1.2.1.15 protein.synthesis.ribosomal protein.eukaryotic.40S subunit.S15	Ribosomal_S19(1)	_	5.5		2		yes	yes	2.5	1.5		2	3.13975	2.66667	0	3	2.5	1.5	1.5	4	4							1.5			1.5
AT1G04410.1			0.41	0.41	10	AKEPVRVLVTGAAGQIGYALVPMIAR; EFAPSIPEKNISCLTR; VLVTGAAGQIGYALVPMIAR; MELIDAAFPLLK; VLVVANPANTNALILK; NVIIWGNHSSSQYPDVNHAK; NGDWSIVQGLPIDEVSR; LSVPVSDVKNVIIWGNHSSSQYPDVNHAK; ELVKDDAWLDGEFISTVQQR; VLVVANPANTNALILKEFAPSIPEK			23		cytosolic malate dehydrogenase (cytMDH1)	cytosol	no	8.2.9 TCA / org.transformation.other organic acid transformations.cyt MDH	Ldh_1_C(1) Ldh_1_N(1) PTSIIB_sorb(1)	_	66	yes	2	yes	yes		4	10	6	3	0.35951	0.434783	30	20	16	46	46	20	20	9	12	2	2	5		5	2	2	2	5	4	5	7
AT1G04530.1			0.11	0.11	2	AVEASPNDSIILGEYAR; TVTIGDAIDGGEFSFAK					Tetratricopeptide repeat (TPR) protein		unassigned	26.33* misc. tetratricopeptide repeat (TPR)	BNIP2(1) Sel1(2) Spt5_N(1) TPR_1(3) TPR_12(2) TPR_14(3) TPR_15(3) TPR_16(3) TPR_	_	4		2		yes	yes		1	2	2	3.85279	3	2	0	2	1	1	3	3						2								1
AT1G04750.1	52	AT2G33120.1 AT1G04750.1	0.055	0.055	2	AQQSLIYSFVAR; IELLVDKTENLR					synaptobrevin protein (VAMP726)	plasma membrane	no	31.4 cell.vesicle transport	EMP24_GP25L(1) Longin(1) RNA_pol_RpbG(2) Sigma_reg_N(1) Synaptobrevin(1)	S	9		1		yes			2	3	2	1.19458	1.25	2	4	3	4	4	5	5	1					1	1	1			1	1		1
AT1G04810.1			0.185	0.185	12	AVESSEVVEIDPR; IVSLLSESYNPHVR; ANAASDEKEAESMQVDSTATTVEK; YQQAMGIAIECR; FSATAGLGVIHR; SLMAPYLPQGGAGGGGSPYSEGGALYALGLIHANHGEGIK; YGGMYALALAYSGTANNK; QLLHFAVSDVSDDVRR; MGAILASGILDAGGR; QLLHFAVSDVSDDVR; LAPSGFVLLR; RLDKLEEAIIK					26S proteasome regulatory subunit (RPN2b)	cytosol	no	29.5.11.20.2* protein.degradation.ubiquitin.proteasome.26S	GGA_N-GAT(2) HEAT(4) HEAT_2(6) HEAT_EZ(3) PC_rep(8) RPN2_C(1)	_	50.9	yes	2	yes	yes			15	5.5	2	0.480963	0.674342	11.7	23.2	16	30.4	30.4	20.5	20.5	1	2			8.7		6.9	3.5	1		6.3	5.5		5
AT1G04820.1	90	AT1G50010.1 AT1G04820.1	0.753	0.816	37	CGINYQPPTVVPGGDLAK; SKLGFTVYPSPQVSTSVVEPYNSVLSTH; QLISGKEDAANNFAR; AVGGGTGSGLGSLLLER; SLSIERPTYTNLNR; YMACCLMYR; LGFTVYPSPQVSTSVVEPYNSVLSTH; TVGGGDDAFNTFFSETGAGKHVPR; GDVVPKDVNAAVGTIK; HYTIGKEIVDLCLDR; GHYTIGKEIVDLCLDRIR; QLFHPEQLISGK; IDHKFDLMYAK; KLADNCTGLQGFLVFN; TIQFVDWCPTGFK; VFVDLEPTVIDEVR; AVFVDLEPTVIDEVR; RTIQFVDWCPTGFK; FDGALNVDVTEFQTNLVPYPR; TVGGGDDAFNTFFSETGAGK; AFHEQLSVAEITNSAFEPA; LA…			6.8		tubulin alpha-2/alpha-4 chain (TUA4)	not plastid	no	31.1 cell.organisation	Tubulin(1) Tubulin_3(2) Tubulin_C(1)	_	296.1	yes	2	yes	yes		51.7	51.2	52.6	3	0.970458	1.10597	105.1	129.5	61.5	140.6	140.6	155.5	155.5	14	31.4	11.9	11.2	20.1	16.5	15.9	16.7	19.7	26.2	23.1	27.9	4.5	12.9
AT1G05510.1			0.216	0.295	5	GGFLFMPGVPEAIQR; DGQLYPEMIKETEK; LIGLEYIVTEK; VYHFWQVDLGHQLPIGLPN; EVDIKPVESVPR					Protein is tyrosine-phosphorylated		unassigned	35.2 not assigned.unknown	DUF1264(1)	_	6		1			yes			6	1	5.37249	6	3	3	0	0	1	6	6						3						3
AT1G06000.1			0.06	0.06	2	IWTVGPLLPFK; LTAEQTAALAAALEK					UDP-glucoronosyl/UDP-glucosyl transferase protein		unassigned	26.2 misc.UDP glucosyl and glucoronyl transferases	GP44(2) UDPGT(2)	_	3		0				1			1	0.482368	0.5	1	2	0	2	2	1	1		1					1			1
AT1G06410.1			0.049	0.049	3	ALLNSDLIGFHTFDYAR; YVSTHDVAYWSR; TVLLGIDDMDIFK					glycosyl transferase family 20 protein / trehalose-phosphatase		unassigned	3.2.3 minor CHO metabolism.trehalose.potential TPS/TPP	Glyco_transf_20(1) Hydrolase_3(2) Trehalose_PPase(1)	C	4		1		yes			2	1	2	2.53105	3	1	3	0	1	1	3	3						1	1				2
AT1G06430.1			0.093	0.093	4	TPGFSGADLANLLNEAAILAGRR; TPGFSGADLANLLNEAAILAGR; AAEEVIFGESEVTTGAVSDLQQITGLAK; VQLPGLSQELLQK					FtsH8 (B-type) (FtsH1-2-5-8 complex)	thylakoid-integral	yes	29.5.7.2.4* protein.degradation.metalloprotease.MA(M).M41	AAA(1) AAA_16(2) AAA_17(1) AAA_18(1) AAA_2(1) AAA_22(2) AAA_24(1) AAA_25(2) AAA_	C	4.5		2		yes	yes	1.5		3	2	3.53334	4.5	0	1.5	3	0	1	4.5	4.5										1.5
AT1G06510.1			0.061	0.061	1	LSEAAENLREQAAVNVR					unknown protein		unassigned	35.2 not assigned.unknown	CENP-F_leu_zip(2) DUF1664(4) DUF1844(1) DUF4094(3)	C	3		0						2	1	1.7288	2	0	2	1	1	1	2	2							1					1
AT1G07140.1			0.154	0.154	3	LEEVAVTTGEEDEDAVLDLK; DFADGELKDELFCIR; ATNEPEHEHRDEEEAGANEDEDTGAQVAPIVR					Ran-binding protein 1a (RanBP1a)		unassigned	27.4 RNA.RNA binding	AnfO_nitrog(1) Ran_BP1(2) WH1(1)	_	10		1		yes			1	4	2	0.904826	1	2	5	3	5	5	5	5		2					3				1	1
AT1G07770.1	13	AT1G07770.1 AT3G46040.1 AT5G59850.1	0.515	0.515	6	ISVLNDALKSMYNAEKR; ISVLNDALK; FDVGVKEIEGWTAR; HGYIGEFEYVDDHR; QFGYIVLTTSAGIMDHEEAR; VRISVLNDALK			3		ribosomal protein 15A (RPS15A)	cytosol	no	29.2.1.2.1.515 protein.synthesis.ribosomal protein.eukaryotic.40S subunit.S15A	Ribosomal_S8(1)	_	13.1		1		yes		1.5	2.2	1.7	3	0.694506	0.701299	3.5	4.9	4.7	7.7	7.7	5.4	5.4		2.5				1	0.7	2		1.5	0.7		1.5	1
AT1G07890.1			0.484	0.488	8	YAADEDAFFADYAEAHMK; ALLDDPVFRPLVEK; SGFEGAWTSNPLIFDNSYFK; LAWHSAGTFDCQSR; QMGLSDKDIVALSGAHTLGR; FDAEQAHGANSGIHIALR; RFDAEQAHGANSGIHIALR; ELLSGEKEGLLQLVSDK			19		L-ascorbate peroxidase 1, cytosolic (APX1)	cytosol	no	21.2.1 redox.ascorbate and glutathione.ascorbate	peroxidase(1)	_	29	yes	1		yes			9	3	2	0.607332	0.705882	9	11	9	17	17	12	12	2	5			1	1	4	3			4		3
AT1G07920.1	6	AT5G60390.1 AT1G07940.1 AT1G07930.1 AT1G07920.1	0.548	0.55	30	DGQTREHALLAFT; SVEMHHESLLEALPGDNVGFNVK; KVGYNPDKIPFVPISGFEGDNMIER; STNLDWYKGPTLLEAL; MTPTKPMVVETFSEYPPLGR; PLRLPLQDVYK; RPSDKPLRLPLQDVYK; AANFTSQVIIMNHPGQIGNGYAPVLDCHTSHIAVK; EHALLAFTLGVK; GPTLLEALDQINEPK; FHINIVVIGHVDSGK; YYCTVIDAPGHR; VVTFAPTGLTTEVK; LPLQDVYK; STNLDWYKGPTLLEALDQINEPK; NMITGTSQADCAVLIIDSTTGGFEAGISK; IGGIGTVPVGR; YDEIIKEVSSYLK; STNLDWYKGPTLL; ARYDEIIKEVS; MTPTKPMVVETFSEYPPLGRF; S…			19.8		elongation factor 1-alpha / EF-1-alpha	cytosol	no	29.2.4 protein.synthesis.elongation	AAA_22(1) GTP_EFTU(1) GTP_EFTU_D2(1) GTP_EFTU_D3(1) GTP_EFTU_D4(1) MMR_HSR1(1) S	_	308.6	yes	2	yes	yes		31	55.7	38.6	3	0.591365	0.683579	106.1	119.7	82.8	183.3	183.3	125.3	125.3	21.9	29	12.8	11.6	17.4	13.4	19.4	30.2	16.6	14.6	22.7	16.2	15.4	25.5
AT1G07930.1	6	AT5G60390.1 AT1G07940.1 AT1G07930.1 AT1G07920.1	0.548	0.55	30	STNLDWYKGPTLLEAL; KVGYNPDKIPFVPISGFEGDNMIER; SVEMHHESLLEALPGDNVGFNVK; DGQTREHALLAFT; VVTFAPTGLTTEVK; LPLQDVYK; YYCTVIDAPGHR; EHALLAFTLGVK; GPTLLEALDQINEPK; FHINIVVIGHVDSGK; AANFTSQVIIMNHPGQIGNGYAPVLDCHTSHIAVK; RPSDKPLRLPLQDVYK; PLRLPLQDVYK; MTPTKPMVVETFSEYPPLGR; YDEIIKEVSSYLKK; VETGMIKPGMVVTFAPTGLTTEVK; GAANFTSQVIIMNHPGQIGNGYAPVLDCHTSHIAVK; MTPTKPMVVETFSEYPPLGRF; SFKYAWVLDK; STNLDWYKGPTLL; ARYDEI…			19.8		elongation factor 1-alpha (E-Tu)	not plastid	no	29.2.4 protein.synthesis.elongation	AAA_22(1) GTP_EFTU(1) GTP_EFTU_D2(1) GTP_EFTU_D3(1) GTP_EFTU_D4(1) MMR_HSR1(1) S	_	308.6	yes	2	yes	yes		31	55.7	38.6	3	0.591365	0.683579	106.1	119.7	82.8	183.3	183.3	125.3	125.3	21.9	29	12.8	11.6	17.4	13.4	19.4	30.2	16.6	14.6	22.7	16.2	15.4	25.5
AT1G07940.1	6	AT5G60390.1 AT1G07940.1 AT1G07930.1 AT1G07920.1	0.548	0.55	30	DGQTREHALLAFTLGVK; IGGIGTVPVGRVETG; STNLDWYKGPT; ARYDEIIKEVSSYLK; YYCTVIDAPGHRDFIK; STNLDWYKGPTLLEALDQINEPK; NMITGTSQADCAVLIIDSTTGGFEAGISK; YDEIIKEVSSYLK; IGGIGTVPVGR; MTPTKPMVVETFSEYPPLGRF; SFKYAWVLDK; ARYDEIIKEVS; STNLDWYKGPTLL; YDEIIKEVSSYLKK; VETGMIKPGMVVTFAPTGLTTEVK; GAANFTSQVIIMNHPGQIGNGYAPVLDCHTSHIAVK; AANFTSQVIIMNHPGQIGNGYAPVLDCHTSHIAVK; RPSDKPLRLPLQDVYK; PLRLPLQDVYK; MTPTKPMVVETFSEYPPLGR…			19.8		elongation factor 1-alpha / EF-1-alpha	not plastid	no	29.2.4 protein.synthesis.elongation	AAA_22(1) GTP_EFTU(1) GTP_EFTU_D2(1) GTP_EFTU_D3(1) GTP_EFTU_D4(1) MMR_HSR1(1) S	_	308.6	yes	2	yes	yes		31	55.7	38.6	3	0.591365	0.683579	106.1	119.7	82.8	183.3	183.3	125.3	125.3	21.9	29	12.8	11.6	17.4	13.4	19.4	30.2	16.6	14.6	22.7	16.2	15.4	25.5
AT1G08200.1			0.288	0.288	6	VLALDVYNDKIK; MDFIPGIDGPSEGVPR; TSLWDLLESTLTYQHTTYAEAIKK; VSGETAIESPTIDVSSK; LVYAEGAENGLEFTIVRPFNWIGPR; ANGHIFNVGNPNNEVTVR					AXS2 (UDP-D-APIOSE/UDP-D-XYLOSE SYNTHASE 2)	not plastid	no	10.1.3 cell wall.precursor synthesis.AXS	3Beta_HSD(1) Epimerase(1) GDP_Man_Dehyd(1) NAD_binding_10(1) NAD_binding_4(1) Po	_	8		0				1			1	0.147008	0.142857	6	2	0	7	7	1	1	1	5						1		1
AT1G08250.1			0.189	0.189	5	AQNALAEVQEFTSFLR; NYDLLLR; VAYQGVPGAYSEAAAGK; AAEIYGLEILEDGIQDDVSNVTR; AVLPVENSLGGSIHR					arogenate dehydratase/ prephenate dehydratase (ADT6)	plastid stroma	yes	13.1.6.3.1 amino acid metabolism.synthesis.aromatic aa.phenylalanine.arogenate dehydratase / prephenate dehydratase	ACT(2) PDT(1)	C	5.7		1			yes		4.7		1	3.38312	4.7	3.2	2.5	0	1	1	4.7	4.7	1				2.2						2.5
AT1G08360.1			0.139	0.139	3	KYHAFLASESVIK; FPTLVSHQESLESK; AGKFPTLVSHQESLESK					60S ribosomal protein L10A (RPL10aA)	cytosol	no	29.2.1.1.3.2.510 protein.synthesis.ribosomal protein.prokaryotic.unknown organellar.50S subunit.L10A	2Fe-2S_thioredx(3) Ribosomal_L1(1)	_	5		1			yes			5	1	3.96701	5	0	0	5	0	1	5	5
AT1G08450.1			0.196	0.196	5	ESEKELFAEAEKER; IEQDIECGGAYIK; AGSIFDNILICDDPAYAR; SIVDDYFAQHR; KPEDWDDREYIDDPNDVKPEGFDSIPR					calreticulin 3		unassigned	30.3 signalling.calcium	Calreticulin(2)	S	13		1		yes		6	2		2	1.28673	1.6	2	10	1	5	5	8	8				2				2	2	4	2		1
AT1G08510.1			0.187	0.187	6	VGLPGSVDIVRTDTETSSHPAPR; KVGLPGSVDIVRTDTETSSHPAPR; IPEEVRGEIEPYFVNSDPVLAEDSR; RSDMLVDPFGIGR; IPEEVRGEIEPYFVNSDPVLAEDSRK; WSDLDVNQHVNNVK					fatty acyl-ACP thioesterases B	plastid	yes	11.1.7 lipid metabolism.FA synthesis and FA elongation.ACP thioesterase	4HBT_2(2) Acyl-ACP_TE(2) Acyl-thio_N(1)	C	11		2		yes	yes	3	5	3	3	8.03453	11	2	9	0	0	1	11	11					1	1				3	4	2
AT1G08830.1			0.184	0.184	1	AVVVHADPDDLGKGGHELSLATGNAGGR					superoxide dismutase (Cu-Zn) (SODCC)(CSD1) (this is not the chloroplast protein)	not plastid	no	21.6 redox.dismutases and catalases	aRib(1) Sod_Cu(1)	_	6		1		yes		1		1	2	0.533563	0.5	4	2	0	4	4	2	2	2	1		1			1					1
AT1G09100.1			0.312	0.312	9	DSYLILDTLPSEYDSR; LAGPQLVQMFIGDGAK; AVCVEAGMLALRR; DATEVNHEDFNEGIIQVQAK; QIQELVEAIVLPMTHK; TMLELLNQLDGFSSDDRIK; AVCVEAGMLALR; GVLLYGPPGTGK; AMEVDEKPTEDYNDIGGLEK					26S protease regulatory subunit (RPT5b)	cytosol	no	29.5.11.20.2* protein.degradation.ubiquitin.proteasome.26S	AAA(1) AAA_11(2) AAA_14(1) AAA_16(2) AAA_18(1) AAA_2(1) AAA_22(2) AAA_24(1) AAA_	_	15.2		1		yes		4	2.6		2	0.663275	0.767442	6.1	5.6	3.5	8.6	8.6	6.6	6.6		1.8		2.8	1.5			1.2	2.1	1.2	1.1		2
AT1G09430.1			0.16	0.16	5	VLSSTENFIHGLDEKTSASLK; VLSSTENFIHGLDEK; LDLAEVADFVK; WGDIEFPLPFGR; SAQVTESTDFTELTNQESWLSSTK					ATP-citrate lyase A3 (ACLA-3)	cytosol	no	8.2.11 TCA / org.transformation.other organic acid transformations.atp-citrate lyase	ATP-grasp_2(1) Citrate_bind(1)	_	38.7	yes	2	yes	yes		4	12	2	3	0.836722	0.869565	17.7	15	6	20.7	20.7	18	18	2	8.7	1	2	4		3	3		2	5	2		3
AT1G09490.1			0.174	0.174	4	VILTSSTAAVLSR; ILAENAAWQFAK; YIIDGPNMSVNDIIDILR; SSLRDTIVSLKEK			3		cinnamyl-alcohol dehydrogenase family / CAD family		unassigned	26.11 misc.alcohol dehydrogenases	3Beta_HSD(1) adh_short(1) Epimerase(1) GDP_Man_Dehyd(2) KR(1) NAD_binding_10(1)	S	7		0					2		1	0.354233	0.4	4	3	0	5	5	2	2	1	2			1		2				1
AT1G09620.1			0.416	0.416	31	TGPPSTYADKVFENDMNIALR; TEWLPTEIIPIINIPEFGDK; SLIRPQQMNDEVWEYLFCDGPYPK; GTGIVTSVPSDAPDDYMALQDLIK; GFTEGTMLIGEFFGR; LPFGEIEVLQSNKDLIR; NPQEPSCLVELTGYDLIGLPLR; LIVPICPHFADYVWR; FCLADAGDGVDDANFAFETANAAILR; EIEQFGNPPVFTAEDTTKVPEVQEESSDTIALPIPGQFK; LIETGEAIIYSEPEKPVMSR; ATGEGVQPQEYTLIK; GANVLLPFGFHCTGMPIK; DEAISIGTQALNLR; LPFGEIEVLQSNKDLIRR; SANKYLQDSIVLMR; TKLIETGEAIIYSEPEKPVMSR; AALNLAYQNFSK; YGAYEIS…					Leu-tRNA synthetase	cytosol	no	29.1.4 protein.aa activation.leucine-tRNA ligase	Anticodon_1(1) tRNA-synt_1(2) tRNA-synt_1e(1) tRNA-synt_1g(3)	_	187	yes	2	yes	yes		5	41	37	3	0.656805	0.798077	74	78	35	104	104	83	83	15	24	7	2	11	15	6	21	8	3	21	19	5	11
AT1G09640.1			0.256	0.256	7	AKNPLDLLPPSPMVLDDWKR; VPVLETPEGSVFESNAIAR; VSQMIEDAEPFEGEALLDAK; YNDENMVSFVTLNK; NPLDLLPPSPMVLDDWKR; MGFMPYSAPAEEGAISTLKR; YFWTVVNQPNFTK					elongation factor 1B-gamma, eEF-1B gamma	cytosol	no	29.2.4 protein.synthesis.elongation	EF1G(1) GST_C(1) GST_C_2(1) GST_C_3(1) GST_C_6(1) GST_N(1) GST_N_2(1) GST_N_3(1)	_	26.7	yes	1		yes		3.9	5.5		2	0.517609	0.543353	11.3	10	5.4	17.3	17.3	9.4	9.4	1.6	1.3	2	3.9	2.5		3	4			3		3	2.4
AT1G09750.1			0.076	0.134	3	VAGKPKPTSVPVASGNQLHIGNYVVR; FAQPVYEAIRDEFRK; QNANAVLNVIANLQQQNLR					aspartic protease		unassigned	29.5.4.1.1* protein.degradation.aspartate protease.AA.A1	Asp(1) TAXi_C(1) TAXi_N(1)	S	11		1		yes		5		2	2	1.95647	1.75	4	3	4	4	4	7	7	1	1		2						3				2
AT1G09780.1			0.291	0.291	9	GWDAQVLGEAPHK; GIYVVTADHGNAEDMVKR; SGYFNEKLEEYVEIPSDSGISFNVQPK; YLVSPPEIDR; LQILTSHTLKPVPIAIGGPGLAQGVR; DAILSGKFDQVR; YAGMLQYDGELKLPSR; AHGTAVGLPSEDDMGNSEVGHNALGAGR; ALEYEDFDKFDR					Phosphoglycerate mutase	cytosol	no	4.11 glycolysis.phosphoglycerate mutase	iPGM_N(1) Metalloenzyme(1)	_	26.2	yes	1		yes		2.7	2		2	0.181068	0.218605	4	13.7	8.5	21.5	21.5	4.7	4.7		4					3	6		2.7	2		5	3.5
AT1G09795.1			0.116	0.116	4	QYVAQIPQLPNTEVWFQRPK; SVLNGATDSVSVVGR; VATGFTYLGPK; AVGGSGVLVSPVTYIFHEETPR					ATP phosphoribosyl transferase (ATP-PRT2) (HISN1A)	plastid stroma	yes	13.1.7.1 amino acid metabolism.synthesis.histidine.ATP phosphoribosyl transferase	HisG(1) HisG_C(1)	C	9.5		1		yes			3	4	2	1.7788	2.8	4	3.5	2	2.5	2.5	7	7			1		3		1.5					2
AT1G09830.1			0.098	0.098	3	EYIQEQGAPIVIK; VFHAGTGLDSEGNVVATGGR; AGILTFGPSSQAAALEGSK					phosphoribosylamine--glycine ligase (PUR2)	plastid stroma	yes	23.1.2.2 nucleotide metabolism.synthesis.purine.GAR Synthetase	ATP-grasp(1) ATP-grasp_2(1) ATP-grasp_3(1) ATP-grasp_4(1) ATP-grasp_5(1) ATPgras	C	6		0							0	0.230556	0.166667	1	3	2	6	6	0	1		1					1	2						2
AT1G10290.1			0.047	0.047	4	IALVDTLASQIR; MEAIDELSQLSDSMK; EVVAIASAALDGFKNEAK; LGEQLVNSAEGTR					dynamin-like protein (ADL6)	golgi	no	26.17 misc.dynamin	AIG1(1) Dynamin_M(2) Dynamin_N(1) GED(1) GTP_EFTU(1) MMR_HSR1(1) PH(1) PH_11(1)	_	6.5		0					4.5		1	2.8193	2.25	3.5	1	2	2	2	4.5	4.5		1			2.5			1
AT1G10310.1			0.062	0.062	1	GVPDIIVNNAGTINK					NAD(P)-binding Rossmann-fold protein	plastid stroma	yes	26.22 misc.short chain dehydrogenase/reductase (SDR)	adh_short(1) adh_short_C2(1) ApbA(1) DUF1776(1) Epimerase(1) F420_oxidored(1) GD	C	4		0							0	0.290735	0.25	0	2	2	4	4	0	1							1	1					1	1
AT1G10430.1			0.173	0.173	4	AILVEEYNVQPVK; QITQVYGFYDECLRK; GAGYTFGQDIAAQFNHNNGLSLISR; QITQVYGFYDECLR					protein serine/threonine phosphatase 2a-a (PPA-2)		unassigned	29.4 protein.postranslational modification	Metallophos(1) STPPase_N(1)	_	12.5		0						4.9	1	0.646655	0.644737	6.5	4	2	7.6	7.6	4.9	4.9	3	1.8				1.7	2	0.8				1.2
AT1G10490.1			0.028	0.028	2	INFPEVDLTGNSPDGFLK; VSLLEEQIKPR					unknown protein with DUF1726 & DUF699		unassigned	35.2 not assigned.unknown	AAA_22(2) AAA_30(2) Acetyltransf_1(1) DEAD(1) DUF1726(2) GNAT_acetyltr_2(1) Heli	_	4		0						2	1	0.962658	1	0	4	0	2	2	2	2							1	1				2
AT1G10670.1			0.147	0.147	4	LDFADVATFVK; WGDIEFPLPFGR; SVQINETTDLNELVEKEPWLSSEK; VMSPTESFIHGLDEK					ACLA-1 (ATP-citrate lyase A-1)	cytosol	no	8.2.11 TCA / org.transformation.other organic acid transformations.atp-citrate lyase	ATP-grasp_2(1) Citrate_bind(1)	_	5.3		0							0	0.212312	0.188679	5.3	0	0	5.3	5.3	0	1	3	2.3
AT1G10700.1			0.073	0.073	2	ISAYVTHGIFPR; KFDDGFPNLFIQNAQGIR					ribose-phosphate pyrophosphokinase 3 / phosphoribosyl diphosphate synthetase 3 (PRS3)		unassigned	23.1.3 nucleotide metabolism.synthesis.PRS-PP	Pribosyl_synth(1) Pribosyltran(1) Pribosyltran_N(2)	C	3		1		yes			2	1	2	2.21871	3	1	2	0	0	1	3	3						1					2
AT1G10840.1			0.086	0.086	3	LSDSFMELYR; KSAGEEPLPEEDPSNPIFK; SAGEEPLPEEDPSNPIFK					eukaryotic translation initiation factor 3 - eIF-3 gamma / eIF3h (TIF3H1)		unassigned	29.2.3 protein.synthesis.initiation	JAB(1) ssDNA_DBD(1)	_	4		1		yes		1	2		2	1.22444	3	2	2	0	1	1	3	3			1	1							2
AT1G11650.1			0.219	0.219	5	QTGQVEGYGFIEFASHAAAER; VLQTFNNAPIPSFPDQLFR; LNWASLSSGDKR; NVFSQYGEIVHVK; NKQTGQVEGYGFIEFASHAAAER					ATRBP45B; RNA binding		unassigned	27.3.99 RNA.regulation of transcription.unclassified	Nup35_RRM_2(2) RRM_1(3) RRM_3(2) RRM_5(3) RRM_7(3)	_	30	yes	1		yes		1	15		2	1.13433	1.14286	9	14	7	14	14	16	16	2	3		1	3			6			8			3
AT1G11720.1			0.061	0.067	6	KTGGLFDTVFDVDHDKER; RKEIETLAAENLAR; EIETLAAENLAR; IQNDFVNLANQLHSSHGDR; VGGLGDVVTSLSR; MAPIAKVGGLGDVVTSLSR					starch synthase 3 (SS3)	plastid stroma	yes	2.1.2.2 major CHO metabolism.synthesis.starch.starch synthase	CBM_25(2) CBM53(3) Glyco_trans_1_4(1) Glyco_trans_4_4(1) Glyco_transf_4(1) Glyco	M	15		1		yes			9	2	2	2.72286	2.75	5	9	1	4	4	11	11		2			3			1			6	2		1
AT1G11790.1			0.143	0.143	3	AANIYGLDILAENIQDDVNNVTR; AVLPIENSVGGSIHR; SSDELGLTQETQSLSFHR					arogenate dehydratase/ prephenate dehydratase (ADT1)	plastid stroma	yes	13.1.6.3.1 amino acid metabolism.synthesis.aromatic aa.phenylalanine.arogenate dehydratase / prephenate dehydratase	ACT(1) PDT(1)	M	4		1			yes		4		1	3.32192	4	2	0	2	0	1	4	4					2
AT1G11840.1			0.23	0.23	6	GGGSVIAFVKDPDGYTFELIQR; VGDLDRTIEFYTEVFGMK; TVLVDNKDFLKELE; AEASDLLEWPK; GGGSVIAFVKDPDGYTFE; IVSFLDPDGWK					glyoxalase I-2, putative (lactoylglutathione lyase)	peroxisome	no	13.2.3.2 amino acid metabolism.degradation.aspartate family.threonine	CppA_N(2) DUF2059(2) Glyoxalase(2) Glyoxalase_2(2) Glyoxalase_3(2) Glyoxalase_4(	_	10		1			yes			8	1	3.48613	4	3	5	2	2	2	8	8	1					2	1					4
AT1G11860.1			0.265	0.316	12	RAEGGFLGADVILQQLKDGPTIR; AEGGFLGADVILQQLKDGPTIR; SHSEVHDESGNKIGEITSGGFSPNLKK; VGFFSSGPPAR; ASEADLKKTALYDFHVAHGGK; SHSEVHDESGNKIGEITSGGFSPNLK; AEGGFLGADVILQQLK; IGEITSGGFSPNLKK; RAEGGFLGADVILQQLK; SLLALQGPLAAPVLQHLTKEDLSK; SLLALQGPLAAPVLQHLTK; TGYTGEDGFEISVPDEHAVDLAK			22		Glycine cleavage T-protein	not plastid	no	13.2.5.2 amino acid metabolism.degradation.serine-glycine-cysteine group.glycine	GCV_T(1) GCV_T_C(1)	M	59	yes	2	yes	yes		11	6	5	3	0.631059	0.594595	24	24	11	37	37	22	22	5	11		3	3	2	9	2	1	6	3	3	6	3
AT1G11910.1			0.423	0.423	19	EPVFSFWLNR; VFDLAPEEYVLK; CYFSLACLLHPK; ILNYVNELCER; LGDSGDADVVVLK; FDGILGLGFQEISVGK; QGLIKEPVFSFWLNR; GPLWILGDVFMGK; NADEEEGGELVFGGVDPNHFKGK; NYLDAQYYGEIAIGTPPQK; VGEGPVAQCISGFIALDVAPPR; YHTVFDFGNEQVGFAEAA; TVVDQYGQTILDLLLSETQPK; FTVVFDTGSSNLWVPSSK; YHTVFDFGNEQVGF; NADEEEGGELVFGGVDPNHFK; TVFDFGNEQVGFAEAA; TVVDQYGQTILDLLLSETQPKK; YYGEIAIGTPPQK					aspartic protease	vacuole	no	29.5.4.1.1* protein.degradation.aspartate protease.AA.A1	Asp(1) SapB_1(1) SapB_2(1) TAXi_C(1) TAXi_N(1)	S	195	yes	2	yes	yes		9	37	68	3	1.15275	1.40741	71.4	76.6	47	81	81	114	114	13	18	6	4	10	20.4	13	8	5	5	23	22.6	7	8
AT1G12000.1			0.35	0.383	12	IVEGPASSAAGNPDEIAK; LFDLLPEAIQEQLMLERDPHGNVQVAK; DKIETPDQFKQAEETAK; YISPGPIQFTGPGSDSLSH; DLTAVGSPENAPAK; GQFMGQSHFFGYEGR; LFPGLYGQPSVAVVPDQDAPSSAPK; AMVELEGAPFKK; YVELNAEYIQPYR; EVPTSFGFDTACK; TGLISSVGNLAAPVEEWTVGGTALTALMDVER; MLIQMVETELEK					pyrophosphate--fructose-6-phosphate 1-phosphotransferase beta /kinase	not plastid	no	4.5 glycolysis.pyrophosphate-fructose-6-P phosphotransferase	PFK(1)	C	58.4	yes	2	yes	yes		3	16.4	4	3	0.641103	0.668571	10.5	24.5	23.4	35	35	23.4	23.4	1.5	6.5	1		1.5		4.6	8.4	2		7.5	2	4	6
AT1G12050.1			0.14	0.14	5	ASSIVISGTDIIRPR; GPENAINPNWFR; ILSSNEPILR; DIQAWEYVPLGPFLGK; ILSSNEPILRDNDVLR					fumarylacetoacetase, putative		unassigned	13.2.6.2 amino acid metabolism.degradation.aromatic aa.tyrosine	FAA_hydrolase(1) FAA_hydrolase_N(1)	_	38	yes	1		yes		4	5	5	3	0.543857	0.583333	9	20	9	24	24	14	14	1	5		1	1	1	5	7		3	3	2	2	2
AT1G12230.1			0.099	0.099	2	VLQSLKDSPAIPDDEKYSFVR; NKQDLFSLLGVDYVIAPLK					transaldolase	plastid stroma	yes	7.2.2 OPP.non-reductive PP.transaldolase	TAL_FSA(1)	C	4		0					1		1	0.373003	0.333333	4	0	0	3	3	1	1	1	2			1
AT1G12350.1			0.101	0.101	3	IVCVTSGGTTVPLEQR; DSNKPESIVEDNLIR; RIVCVTSGGTTVPLEQR					DNA/panthothenate metabolism flavoprotein		unassigned	35.1 not assigned.no ontology	DFP(2) NmrA(3)	C	3		0					3		1	1.7249	3	0	3	0	0	1	3	3											3
AT1G12770.1			0.091	0.091	4	QTILVSATVPFSVIR; TLAYLLPILSEIGPLAEK; SFEELGLPDSLLDSLER; QLKDVVYKLEAR					DExD box RNA helicase (RH47) (EMB1586; globular stage)	plastid nucleoid	yes	27.5* RNA.DEAD/DEAH BOX helicase	CMS1(1) DEAD(1) Helicase_C(1) ResIII(1)	M	8		2		yes	yes	1	6		2	6.35757	7	2	6	0	1	1	7	7		1			1					1	5
AT1G12840.1			0.488	0.488	13	VAEYNNIRGQLNAINRK; DFEQSVEAQETR; YWVVSLPVKDSASSLWNR; GFQVRDFEQSVEAQETR; YSQKDWLACYETLTDYVVPR; VAEYNNIRGQLNAINR; DLSNLVKPEDIVESEHLVTLLAVVPK; ISGVESNALTVDGVPVDSYLTR; KLFEDNEYALYTVTLFTR; YGLPPAFLACVLSPAVK; VGTLDSLLALGDDLLK; YWVVSLPVK; EVVDNIQSQVAK					V-ATPase subunit C (VATC) (DET3)	vacuole	no	34.1 transport.p- and v-ATPases	V-ATPase_C(1)	M	53	yes	2	yes	yes			7	11	2	0.442014	0.514286	18	21	14	35	35	18	18	2	10	1		3	2	3	4	1		4	9	3	9
AT1G12920.1	65	AT3G26618.1 AT1G12920.1	0.111	0.111	3	QSVLSAITSAQQR; YFEEISQDTGKYVFGVEDTLK; HFGKDQESDTSNFHDSETNAELEVQEK					eukaryotic release factor 1 protein / eRF1 protein,		unassigned	29.2.5 protein.synthesis.release	acVLRF1(1) baeRF_family10(1) eRF1_1(1) eRF1_2(1) eRF1_3(1)	_	4		1		yes		2	2		2	2.85792	4	0	3	1	0	1	4	4										2	1
AT1G13180.1			0.049	0.049	1	TGGEITSQPVEVNVVSHPVQR					Actin-like ATPase		unassigned	31.1 cell.organisation	Actin(1) FtsA(1) MreB_Mbl(2) Porin_6(2)	_	7		1		yes		1	1	1	3	0.884717	0.75	4	2	1	4	4	3	3		2		1		1		1	1
AT1G13320.1			0.175	0.196	9	ILPVIVNFSQDK; SMVDEPLYPIAVLIDELKNDDIQR; TDIMSMFEDLTQDDQDSVR; ILNPELAIQHILPCVK; ESDLVEHFTPLAK; SMVDEPLYPIAVLIDELKNDDIQRR; VSACGIFHIAYPSAPDVLK; YMVANQLYELCEAVGPEPTR; SALASVIMGMAPVLGK					protein phosphatase type 2A regulator (PP2AA3/PR65)		unassigned	29.4 protein.postranslational modification	Adaptin_N(3) Arm(3) CLASP_N(4) Cnd1(4) HEAT(13) HEAT_2(9) HEAT_EZ(7) HEAT_PBS(3)	_	22.1	yes	1		yes		1.3	7.7	1	3	0.681593	0.826446	8.1	10.2	3.8	12.1	12.1	10	10	2.3	4.4			1.4		3	1	1.4	1.3	2.5	1
AT1G13440.1			0.775	0.775	41	AGIALSDKFVK; VPTVDVSVVDLTVR; LVSWYDNEWGYSSR; MKGILGYTEDDVVSTDFVGDNR; VLPSLNGKLTGMSFR; DAPMFVVGVNEHEYK; VVLQRDDVELVAVND; NPEDIPWGEAGADFVVESTGVFTDKDKA; VINDRFGIV; DDVELVAVNDPFITTEYMTYMFK; VVISAPSKDAPMFVVGVNEHEYK; NPEDIPWGEAGADFVVESTGVFTDKDKAAAHLK; TLLFGEKPVTVFGIR; VINDRFGIVEGLM; VINDRFGIVEGLMTTV; VVDLIVHMSKA; VINDRFGIVEGLMTTVHSIT; GILGYTEDDVVSTDFVGDNRSSIFDAK; NPEDIPWGEAGADFVVESTGVFTDK; LVSWYDNEWGYS…			102		glyceraldehyde-3-phosphate dehydrogenase C-2 (GAPC-2)	nucleus	no	4.9 glycolysis.glyceraldehyde 3-phosphate dehydrogenase	2-Hacid_dh_C(1) DapB_N(1) Gp_dh_C(1) Gp_dh_N(2)	_	775.8	yes	2	yes	yes		15	200	148.4	3	0.761918	0.881183	285.5	296.2	194.1	412.4	412.4	363.4	363.4	52.9	88.8	25.3	7.5	56.2	54.8	50.4	72.3	21.7	6.5	93.5	51.8	18	71.5
AT1G14610.1			0.029	0.029	3	ILQEFDFFEK; ILQEFDFFEKESAR; VETMLGDTAIAIHPDDAR					Val-tRNA synthetase (ValRS1) - TWN2 (TWIN 2) - also cytosol	mitochondria	no	29.1.9 protein.aa activation.valine-tRNA ligase	Anticodon_1(1) DUF737(3) RNR_N(1) tRNA-synt_1(1) tRNA-synt_1_2(2) tRNA-synt_1e(3	M	4		0							0	0.335075	0.25	2	2	0	4	4	0	1	1	1						2
AT1G14830.1			0.112	0.112	5	VVSEADGYQPHLIAPEQGYRR; VVSEADGYQPHLIAPEQGYR; FPTLASDIAAAANEALER; LQHPWVGIVNR; RKEQEYFETSPEYGHLASR					dynamin ADL1-thylakoid	thylakoid-peripheral-stromal-side	yes	26.17 misc.dynamin	AAA_16(3) Dynamin_M(2) Dynamin_N(1) GED(1) MMR_HSR1(1)	_	15.7		0					5		1	0.303264	0.46729	1	9.4	5.3	10.7	10.7	5	5		1					3.4	1	3		2		2.3
AT1G14930.1			0.09	0.181	2	SWNYTLDGKPEVIK; SLVADMDDHILKGQ					Polyketide cyclase/dehydrase and lipid transport protein; Major latex protein type 2 (MLP2)		unassigned	20.2.99 stress.abiotic.unspecified	Bet_v_1(1)	_	4		1			yes			4	1	3.72436	4	2	0	2	0	1	4	4						2
AT1G14940.1			0.206	0.206	2	AMSGTYVAEVPLKGSAEK; SWNITCDGKPEVFK					Polyketide cyclase/dehydrase and lipid transport protein; Major latex protein type 3 (MLP3)		unassigned	20.2.99 stress.abiotic.unspecified	Bet_v_1(1)	_	5		1			yes			5	1	4.09969	5	1	2	2	0	1	5	5						1						2
AT1G14950.1			0.187	0.187	5	SWNYTCDGKQEVFK; ATSGTYVTEVPLKGSAK; FVTSLAADMDDHILK; ATSGTYVTEVPLKGSAKN; ATSGTYVTEVPLK					Polyketide cyclase/dehydrase and lipid transport protein; Major latex protein type 1 (MLP1)		unassigned	20.2.99 stress.abiotic.unspecified	Bet_v_1(1) Ilar_coat(1)	_	13		1			yes			13	1	11.059	13	4	5	4	0	1	13	13						4						5
AT1G15060.1			0.033	0.033	1	LLGEPDGPHYAHYDLVGGR					alpha/beta hydrolase	plastid stroma	yes	26.57* misc.alpha/beta-Hydrolase family	Abhydrolase_1(2) Abhydrolase_3(1) Abhydrolase_5(2) Abhydrolase_6(2) DLH(2) DUF90	C	3		0					1		1	0.309999	0.5	3	0	0	2	2	1	1	1		1		1
AT1G15140.1			0.085	0.085	1	VVPVLSQPDDGWKGETGYVQAAFAR					FERREDOXIN-NADP+ OXIDOREDUCTASE -LIKE (FNRL)	plastid stroma	yes	26.7 misc.oxidases - copper, flavone etc.	FAD_binding_6(1) NAD_binding_1(1) NAD_binding_6(2)	C	4		0							0	0.308883	0.25	2	2	0	4	4	0	1	1	1					1	1
AT1G15730.1			0.214	0.214	7	FVFQGVHEIFEGSPDR; VDLDYVLGIGGFDLER; LDGVVTLVDAK; IPATIITGFLGSGK; LHLDEVKPEGYVNEAVEQIA; TTLLNHILTGDHGKR; LHLDEVKPEGYVNEAVEQIAYADR					PRLI-interacting factor L, putative	plastid	yes	31.1 cell.organisation	AAA_16(1) AAA_22(1) AAA_23(1) AAA_29(1) ATPase_2(1) cobW(1) CobW_C(1) GTP_EFTU(2	C	17.6		2		yes	yes		10.9	4	2	6.01025	5.51852	3.4	6.8	7.4	2.7	2.7	14.9	14.9		1.4			1	1		1.3			4.5	1
AT1G15820.1			0.07	0.07	1	TAENFANYTGDQGYPGGR					LHCII-6 - CP24	thylakoid-integral	yes	1.1.1.1 PS.lightreaction.photosystem II.LHC-II	Chloroa_b-bind(1)	M	4		0						1	1	0.511638	0.333333	2	1	1	3	3	1	1		1				1		1						1
AT1G16030.1			0.178	0.204	10	IINEPTAAAIAYGLDKK; NQVALNPQNTVFDAKR; SLGLETAGGVMTVLIPR; DAGAISGLNVLR; NAVVTVPAYFNDSQR; IINEPTAAAIAYGLDK; NQVALNPQNTVFDAK; TTPSYVAFTDTER; SINPDEAVAYGAAVQAAILTGEGSEK; FSDPSVQSDILHWPFK					Hsp70B or HSP70-5	not plastid	no	29.6 protein.folding	DDR(2) DUF4795(2) FGGY_C(1) GLE1(2) HSP70(1) Hydantoinase_A(2) MreB_Mbl(2) PG_bi	_	13		1			yes			12.6	1	31.9431	31.5	3.7	9.1	0.2	0.4	0.4	12.6	12.6						3.7	0.2					8.9		0.2
AT1G16350.1			0.363	0.39	12	GFVVLEKEGETVNVVTKDDVER; TGAAQIEGGIHGLVSYEK; VGMGSGSICTTQEVCAVGR; IAQGVVGAVADKGSVLK; VSTLAAQHGVPVIADGGISNSGHIVK; NTYPELDVVGGNVVTMYQAENLIK; EGETVNVVTKDDVER; AGANVVVLDSSQGNSIYQLEMIK; SLQVPIASDAVFK; QGFQDLGASSLQSAHELLR; FIDFSTDAVSLSTR; TGAAQIEGGIHGLVSYEKK					inosine-5'-monophosphate dehydrogenase (IMPDH)		unassigned	23.1.2.30 nucleotide metabolism.synthesis.purine.IMP dehydrogenase	BATS(2) DUF561(2) FMN_dh(1) His_biosynth(1) IMPDH(1) NanE(1) NMO(2) PK(1) ThiG(1	_	84.9	yes	2	yes	yes		6	26.2	10	3	0.932741	0.98829	27.6	32.1	25.2	42.7	42.7	42.2	42.2	1	9.8		3	10.8	3	4	10.3	3.8	3	7	4	3	7.8
AT1G16470.1	84	AT1G16470.1 AT1G79210.1	0.204	0.204	4	GDSQYSFSLTTFSPSGK; LVQIEHALTAVGSGQTSLGIK; LYKEPIPVTQLVR; KLPSILVDEASVQK					20S proteasome alpha subunit B (PAB1)	cytosol	no	29.5.11.20.1* protein.degradation.ubiquitin.proteasome.20S	Proteasome(2) Proteasome_A_N(2)	_	3.5		0							0	0.349678	0.285714	2	0	1.5	3.5	3.5	0	1	1	1												1.5
AT1G16850.1			0.105	0.105	1	SAAEVVSDTAEAVKEK					unknown protein		unassigned	35.2 not assigned.unknown	YtxH(2)	S	4		1			yes			4	1	3.30629	4	1	2	1	0	1	4	4						1						2
AT1G16890.2			0.222	0.235	3	SNEAEAVETAKEWTR; SNEAEAVETAKEWTRLY; LLSEPAPGISASPSEENMR					ubiquitin-conjugating enzyme, E2	not plastid	no	29.5.11.3 protein.degradation.ubiquitin.E2	Prok-E2_B(1) RWD(1) UEV(1) UQ_con(1)	_	3		0							0	0.407422	0.333333	3	0	0	3	3	0	1	1	2
AT1G17050.1			0.122	0.122	3	GNITAPVIFALENEPR; KPISLETLFEVVADDLQR; ATAELAGLKELTVEHRR					solanesyl diphosphate synthase 2 (SPS2) - specific for PQ9/PC8 synthesis	plastid stroma	yes	16.1 secondary metabolism.isoprenoids	HEPPP_synt_1(1) polyprenyl_synt(1) Urm1(1)	C	14		0						10	1	1.74902	2.5	3	8	3	4	4	10	10						3	1		2			5	1
AT1G17100.1			0.345	0.345	5	QFSGFVSDDSIGEQAAALDSSLK; NQPDPAPSENLHIQKWNSR; KNQPDPAPSENLHIQKWNSR; QFSGFVSDDSIGEQAAALDSSLKGTAWANAIAK; SKEDGGVGSDSAYTVAQYNSPFEFSGR					SOUL heme-binding protein (HBP1)	cytosol	no	35.1 not assigned.no ontology	SOUL(1)	S	42	yes	2	yes	yes		7	11	8	3	1.42193	1.625	11	12	19	16	16	26	26	2	4	1	1		3	1	1	1	4	5		2	3
AT1G17290.1			0.383	0.383	16	ALAVINPGNPTGQVLSEENQRDVVK; QVPGTWHFR; TNKDAYPFDEIIYCNIGNPQSLGQQPITFFR; GGYMEVTGFTSDVREQIYK; SASDSSSSLPVTLDTINPK; ATGIVVVPGSGFR; DLALVSFQSVSK; GLRDAIADGIEAR; LTAFHQSFMDEFRD; QEGLVLLADEVYQENVYVPDKK; GGYMEVTGFTSDVR; EVLALCSYTALLDESATHGLFSSDSIER; ILDQIPGR; SMGYGEKDLALVSFQSVSK; TLEEALNKLEGVTCNR; ALAVINPGNPTGQVLSEENQR					alanine aminotransferase (AlAAT1)	mitochondria	no	13.1.1.3.1 amino acid metabolism.synthesis.central amino acid metabolism.alanine.alanine aminotransferase	Aminotran_1_2(1) Aminotran_MocR(1)	M	61.3	yes	2	yes	yes		7	15.3	4	3	0.824591	0.751429	22.3	23	16	35	35	26.3	26.3	2	9	1	4	5.3	1	1	11		3	6	2		11
AT1G17370.1			0.11	0.11	4	HFHSLGAGVIEEVR; SSYGFVHYFDRR; NQQDAQTAIDEITGK; NQQDAQTAIDEITGKWLGSR					UBP1B (OLIGOURIDYLATE BINDING PROTEIN 1B); mRNA 3'-UTR binding		unassigned	35.1 not assigned.no ontology	Cas_Cas2CT1978(3) PHM7_cyt(3) RRM_1(3) RRM_5(2) RRM_7(3) RRM_occluded(3)	M	9.8		0					3		1	0.364021	0.441176	2.8	2	5	6.8	6.8	3	3		2.8					2						2
AT1G17470.1			0.138	0.138	3	ENATVDDFIDVIEGNRK; IQLLDLPGIIEGASEGK; TQLLEPPKGASGGGEGFEVTK					GTPase Drg1-2 (DRG1-2)	cytosol	no	34.5 transport.ammonium	AAA_22(1) ABC_tran(1) Dynamin_N(2) FeoB_N(1) MMR_HSR1(1) MMR_HSR1_Xtn(1) Roc(2)	_	4		2		yes	yes		2	2	2	3.27515	4	2	2	0	0	1	4	4					2							2
AT1G17720.2			0.13	0.13	5	VFGASQGSTEAATLEASKNPMR; VFGASQGSTEAATLEASK; LPVVTSQETNLVAR; DLEQTDYPVRHPEFR; SFFTEIIASISDIK					serine/threonine protein phosphatase 2A kDa regulatory subunit B beta (ATB BETA)		unassigned	29.4 protein.postranslational modification	WD40(7)	_	10		1		yes			2	1	2	0.372254	0.428571	4	5	1	7	7	3	3		3			1			2	2		1
AT1G17760.1			0.071	0.071	5	ADKYIVEEAEALAK; LYENILGASTNSLAHIQYLR; FIQFEQTYGDLASILK; ADKYIVEEAEALAKR; ALSTLPVEDSAEVWKR					Cleavage stimulation factor subunit 77 (CSTF77)		unassigned	35.1 not assigned.no ontology	A-2_8-polyST(1) DUF3808(1) NRDE-2(6) Suf(4) TPR_12(2) TPR_14(6) TPR_15(2) TPR_16	_	16		2		yes	yes	6	3	5	3	7.89713	7	3	7	6	2	2	14	14				2	1		2			2		3
AT1G17890.1			0.232	0.232	5	ISLKDGLSQTYEWYLENVVQK; LVWDTTKPDGTPR; KLQDQGFTNLVLR; ANNADEVVVWGSGSPLR; LLFLGSSCIYPK					GER2; catalytic		unassigned	10.1.8 cell wall.precursor synthesis.GER	3Beta_HSD(1) CofC(1) Epimerase(1) GDP_Man_Dehyd(2) Polysacc_synt_2(1) RmlD_sub_b	_	6		0					3		1	0.933035	1	2	2	2	3	3	3	3		1			1						2			2
AT1G18060.1			0.15	0.15	3	KVAADEILAAFSAIEK; VAADEILAAFSAIEK; IDPSTFLETLGGPESPGR					fibrillin-like (FBN-like)	thylakoid-peripheral-stromal-side	yes	35.2 not assigned.unknown	PAP_fibrillin(1)	C	14		1		yes			5	4	2	1.80365	1.8	2	7	5	5	5	9	9		2					1	2			2	2
AT1G18080.1			0.526	0.526	11	FSPNTLQPTIVSASWDKTVK; SIVEDLKVDLKAEAEK; AEGLVLKGTMR; STLAGHTGYVSTVAVSPDGSLCASGGK; LYSLEANSVIHALCFSPNR; DGVVLLWDLAEGKK; YTISEGGEGHRDWVSCVR; DVLSVAFSLDNR; LWDLAAGVSTR; FSPNTLQPTIVSASWDK; AHTDMVTAIATPIDNADIIVSASR			17		ATARCA (Homolog of the Tobacco ArcA); nucleotide binding WD-40, RACK1A	not plastid	no	27.3.99 RNA.regulation of transcription.unclassified	ANAPC4_WD40(5) Cytochrom_D1(2) Ge1_WD40(3) Nup160(5) WD40(7) WD40_like(2)	_	44	yes	2	yes	yes		2	21	7	3	2.19177	2.14286	21	20	3	14	14	30	30	1	7	1	1	8	3		5			11	4
AT1G18270.1			0.068	0.068	7	SLPFPVPLLAVAR; SLPAEWPSDPTTDIHR; FENAGGLAANSPAEVTK; NHIPLLLKDDIEGR; QVEELQSQHNQNLR; VSSALVEVVSQISTRPR; LSGTEDGLTVEDYEAK					ketose-bisphosphate aldolase class-II protein		unassigned	35.1 not assigned.no ontology	2-Hacid_dh_C(2) 3HCDH_N(3) CutC(1) F_bP_aldolase(1) F420_oxidored(2) IlvN(2) IMP	S	17		1		yes			6	3	2	1.09799	1.125	3	12	2	8	8	9	9		2			1			4			5	3		2
AT1G18450.1			0.132	0.132	3	FKVPDVMFNPSIVQTIPGMEK; AVVSSPLGGEFLTDCLLK; AGEFQVEDVDIPDTTESYK					actin-related protein 4 (ARP4)		unassigned	31.1 cell.organisation	Actin(1) FtsA(2) MreB_Mbl(2) Ppx-GppA(1)	_	13		1		yes		2	4		2	0.789603	0.857143	4	5	4	7	7	6	6	1	3						1		2	2			2
AT1G18590.1			0.107	0.107	2	AYQANPDQILFLK; TINDVVVSESNHELASSSPSEFEK					sulfotransferase protein		unassigned	35.1 not assigned.no ontology	Sulfotransfer_1(1) Sulfotransfer_3(2)	_	3		0					2		1	0.840319	2	0	3	0	1	1	2	2									1		2
AT1G18660.1			0.13	0.13	4	ADLRELTTSAASFAR; ANSIKPLDPIVLGNR; LLYEPATTPCGHTFCR; DTILSGLQIDPFSGPLR					zinc finger (C3HC4-type RING finger) protein		unassigned	29.5.11.4.2 protein.degradation.ubiquitin.E3.RING	LON_substr_bdg(1) Prok-RING_4(1) TPR_1(2) TPR_11(1) TPR_2(2) TPR_8(2) U-box(1) z	_	33	yes	2	yes	yes		6	4	8	3	1.13413	1.2	13	15	5	15	15	18	18	2	3	1	2	2	3	3	4	2	4		2
AT1G19570.1			0.249	0.249	3	AAVGAPDHLGDCPFSQR; LYHLQVALGHFK; SKDSNDGSEHALLVELEALENHLK			34		dehydroascorbate reductase-1 (DHAR1) - monomeric-cytosol & peroxisome	cytosol; peroxisome	no	21.2.1 redox.ascorbate and glutathione.ascorbate	Glutaredoxin(1) GST_C(1) GST_C_2(1) GST_C_3(1) GST_C_5(1) GST_N(1) GST_N_2(1) GS	_	3		0							0	0.342812	0.333333	2	1	0	3	3	0	1	2						1
AT1G19670.1			0.37	0.549	10	GSLPTTEIPVDPVENDSTAPPKPVR; LIVKDPSVSPAKLDPSPELEEASG; TDPHILTYKPESFELDIPVAVVGTGLGPK; TPAAFEIGSLPTTEIPVDPVENDSTAPPKPVR; VVTPAAFEIGSLPTTEIPVDPVENDSTAPPKPVR; SFVGGIVVAFLK; AHLPTSVNANGKYTSLVGHSR; ITCPTVAGTYPVVLFFHGFYLR; LLPPGGQVEVDDAGSVINWASENLK; YSLWGEKAEIR					chlorophyllase 1 (CLH1) (also ATHCOR1)	cytosol	no	19.50* tetrapyrrole synthesis.tetrapyrrole degradation	Abhydrolase_1(3) Abhydrolase_6(1) Alpha-amylase_C(2) AXE1(2) Chlorophyllase(1) C	_	59	yes	2	yes	yes		2	12	19	3	1.02579	1.26923	19	29	11	26	26	33	33	4	5	1		5	4	5	3	3	2	7	9	3	2
AT1G19730.1			0.16	0.16	1	AGEVVDKLVGANKEDLQAK					ATTRX4 (thioredoxin H-type 4); thiol-disulfide exchange intermediate	not plastid	no	21.1 redox.thioredoxin	AhpC-TSA(2) DIM1(1) DUF3148(1) DUF953(1) Glutaredoxin(1) HyaE(1) OST3_OST6(1) Re	_	9		0					3		1	0.362551	0.5	4	4	1	6	6	3	3	2	2					2				2
AT1G19740.1			0.353	0.353	10	NTLNYLTAASAVKD; VMMQTLLQSDLR; NTLNYLTAASAVK; EQQALLELEDTAAR; ERETLRNTLNYLTAASAVK; ETLRNTLNYLTAASAVKDVFPSQP; SFFVGSTFEGAPMEQQALLELEDTAAR; NTLNYLTAASAVKDVFPSQP; NQFPTPFSFFVGSTFEGAPMEQQALLELEDTAAR; VTWLEDRPSGEENLDELANEVEVLMK					LON-domain protein 1 (LON-like1)	plastid	yes	29.5.5.7* protein.degradation.serine protease SJ.S16	bZIP_1(2) DUF3958(2) LON_substr_bdg(1)	C	14.9		2		yes	yes	2.3	4.2	6.4	3	5.88519	6.45	4.2	4.4	6.3	2	2	12.9	12.9	1	1				2.2				2.3	2.1
AT1G19920.1			0.151	0.151	5	LLEMGYKNPVLLLHPLGGFTK; NPVLLLHPLGGFTK; NPVHNGHALLMNDTR; INAGANFYIVGR; SSLIDPDGGELVELIVPETEIGVK					ATPsulfurylase-2 (APS2)	cytosol; plastid	yes	14.1 S-assimilation.APS	ATP-sulfurylase(1) DUF4585(2) PUA_2(1)	C	11.1		0					1.1		1	0.146157	0.11	4.1	4	3	10	10	1.1	1.1		3			1.1			4						3
AT1G20010.1			0.71	0.746	34	MMLTFSVFPSPK; FPGQLNSDLR; YSGDTADLQLER; FWEVICDEHGIDSTGR; NSSYFVEWIPNNVK; GHYTEGAELIDAVLDVVRK; AVLMDLEPGTMDSIR; KLAVNLIPFPR; RVSEQFTAMFR; EYPDRMMLTFSVFPSPK; SGPFGQIFRPDNFVFGQSGAGNNWAK; YLTASAIFR; MAATFVGNSTSIQEMFRR; LHFFMVGFAPLTSR; MAATFVGNSTSIQEMFR; IREEYPDRMMLTFSVFPSPK; LSTPSFGDLNHLISATMSGVTCSLR; LHFFMVGFAPLT; GSQQYISLTVPELTQQMWDSK; GHYTEGAELIDAVLDVVR; EAENCDCLQGFQVCHSLGGGTGSGMGTLLISK; SLTVPELT…			5.7		tubulin beta-5 chain (TUB5)	not plastid	no	31.1 cell.organisation	Misat_Tub_SegII(1) Tubulin(1) Tubulin_2(1) Tubulin_3(1) Tubulin_C(1)	_	572.4	yes	2	yes	yes		80.9	130.7	112.1	3	1.20493	1.30157	192.8	214.3	165.3	248.7	248.7	323.7	323.7	36	36.1	13.3	33.6	40.7	33.1	21.4	38.1	20.1	24.5	54.4	55.8	20.8	47.7
AT1G20110.1			0.022	0.022	1	IALTAEDNAPQVR					RING/FYVE/PHD zinc finger protein		unassigned	27.3.99 RNA.regulation of transcription.unclassified	FYVE(2) FYVE_2(2) NMD3(1) PTB(1)	_	8		1		yes			1	3	2	0.644751	1	0	5	3	4	4	4	4							2		1			2
AT1G20200.1			0.506	0.506	19	TQDVEMKDNNTPSQSIISSSTSTMQNLK; IAFCLNMHNEAVR; HDELGQETLLNLLLR; QKLTGSVLSSFLDFALVPGSEAHSR; TIQLEYTDAKESLLQAAR; YNLYDQAEKLR; LTGSVLSSFLDFALVPGSEAHSR; ALRPYFELTNAVR; LNSENPVADAESIVAK; GDEHDMEVDTASSATQAAPSK; NYLHYNLYDQAEKLR; ETGDIYSTNEPQTAFNSR; GTLLALHHSATLR; DGAIDATIDHKNGCMVSK; EIAALIDTGSYTK; LSSFVPKGDEHDMEVDTASSATQAAPSK; FLDTFAQDRTHNLIVR; FLDTFAQDR; NYLHYNLYDQAEK					26S proteasome regulatory subunit S3 (RPN3a)	cytosol	no	29.5.11.20.2* protein.degradation.ubiquitin.proteasome.26S	PCI(1) Rpn3_C(1) TPR_2(4)	_	255.1	yes	2	yes	yes		39	58.8	43.7	3	1.07631	1.2456	84	94.8	76.3	113.6	113.6	141.5	141.5	17.2	11.4	10	11.7	20.7	13	12.3	15.7	10	18.3	21.3	17.2	12	19
AT1G20260.1	64	AT1G20260.1 AT1G76030.1	0.655	0.655	26	TVSGVAGPLVILDKVK; KDHSDVSNQLYANYAIGK; RGYPGYMYTDLATIYER; AVVQVFEGTSGIDNKFTTVQFTGEVLK; IFNGSGKPIDNGPPILPEAYLDISGSSINPSER; TPVSLDMLGR; HVLVILTDMSSYADALR; AVVQVFEGTSGIDNK; NIFQSLDLA; GYPGYMYTDLATIYER; IALTTAEYLAYECGK; AVVGEEALSSEDLLYLEFLDKFER; GQVLEVDGEKAVVQVFEGTSGIDNK; DHSDVSNQLYANYAIGK; TYPEEMIQTGISTIDVMNSIAR; RGQVLEVDGEKAVVQVFEGTSGIDNK; GQKIPLFSAAGLPHNEIAAQICR; AYLDISGSSINPSER; NIFQSLDLAWTLLR; TV…					vacuolar H+-ATPase subunit B	vacuole	no	34.1.1 transport.p- and v-ATPases.H+-transporting two-sector ATPase	ATP-synt_ab(1) ATP-synt_ab_N(1) HAS-barrel(1)	_	162.1	yes	2	yes	yes		26.2	35.2	19	3	0.751642	0.984088	56.2	72.4	33.5	81.7	81.7	80.4	80.4	11.9	13.5	8	8.5	10.8	3.5	11	15.3	8.5	17.7	12.4	7.5	2	1
AT1G20340.1			0.168	0.168	2	IVFKNNAGYPHNVVFDEDEIPSGVDVAK; NNAGYPHNVVFDEDEIPSGVDVAK			3		plastocyanin-1 (PC-1)	thylakoid-peripheral-lumenal-side	yes	1.1.5.1 PS.lightreaction.other electron carrier (ox/red).plastocyanin	Copper-bind(1) Cupredoxin_1(1)	C	6		1		yes		2	1		2	1.15113	1	4	2	0	3	3	3	3	1	1		2			1				1
AT1G20580.1	97	AT1G20580.1 AT1G76300.1	0.214	0.214	3	VSQLEHVFIR; DGKVSQLEHVFIR; LLHEASGHIVTVELK					small nuclear ribonucleoprotein, putative / snRNP, putative / Sm protein, putative		unassigned	27.1 RNA.processing	LSM(1)	_	3		0							0	0.421377	0.333333	0	1	2	3	3	0	1							1							2
AT1G20620.1			0.604	0.604	29	NLTDEEAKVVGGANHSHATKDLHDAIASGNYPEWK; APGVQTPVIVR; LFIQTMDPADEDKFDFDPLDVTKIWPEDILPLQPVGR; VVGGANHSHATKDLHDAIASGNYPEWK; DEEINYYPSKFDPVR; LFIQTMDPADEDKFDFDPLDVTK; GGAPVSNNISSLTIGER; YRPSSAYNAPFYTTNGGAPVSNNISSLTIGER; TNIQEYWR; TIDNFFNETEQLAFNPGLVVPGIYYSDDK; SAYNAPFYTTNGGAPVSNNISSLTIGER; GPVLLEDYHLIEK; YRPSSAYNAPFYTTNGGAPVSNNISSLTIGERGPVLLEDYHLIEK; WVEILSEPR; PADEDKFDFDPLDVTK; GFFEVTHDISNLTCADFLR; GFF…			50.2		catalase 3 (CAT3)	peroxisome	no	21.6 redox.dismutases and catalases	Catalase(1) Catalase-rel(1)	_	787.2	yes	2	yes	yes		76.5	219.5	82.2	3	0.792502	0.924694	200.7	342.4	244.1	409	409	378.2	378.2	38	62.2	12.7	16.1	51.6	20.1	42	90.4	29.5	47.4	100.3	32.8	44.3	60.9
AT1G20630.1			0.262	0.262	12	SIWISYWSQADK; GPGVQTPVIVR; DGMKFPDMVHALKPNPK; FPDMVHALKPNPK; PILLEDYHLLEK; GFFEVTHDITQLTSADFLR; IWPEDILPLQPVGR; DEEVNYFPSR; HRLGPNYLQLPVNAPK; EGNFDLVGNNFPVFFVR; GPILLEDYHLLEK; LGPNYLQLPVNAPK					catalase 1 (CAT2)	peroxisome	no	21.6 redox.dismutases and catalases	Catalase(1) Catalase-rel(1)	_	21.7	yes	1		yes			9.7	4.2	2	1.75418	1.78205	3.1	11.9	6.7	7.8	7.8	13.9	13.9		1.6			1.5		1.5	3.3			5.5	1.6		1.4
AT1G20950.1			0.443	0.443	23	VELGDGTTVAEAADSHTMAR; AFPHTLGQPLAHFLR; KLQEYLDQVR; KQLLLHPESDDSAQLSQIETEK; ETAQVPDAHIITELPSVR; FLMEDLYR; LQEYLDQVR; STLLGFLGGSEGLFAQK; HWSQDASYTLTSIGR; SQYKPELPPCLQGTTVR; AVSLCVEDQDYMGR; NPGPLQYDGPGADAK; TLEITDDILQTYK; QLLLHPESDDSAQLSQIETEK; MDSDFGIPR; TLEITDDILQTYKNQGGYDLLGR; FNAICHFFGYQAR; QLLLHPESDDSAQLSQIETEKLLAYLVETEMNKR; HWSQDASYTLTSIGRPAIHPAMVDLK; QAPGGHNVIWGLFEALK; VNSQLISNACTDALSAEKYYYFI…					pyrophosphate--fructose-6-phosphate 1-phosphotransferase beta /kinase	not plastid	no	4.5 glycolysis.pyrophosphate-fructose-6-P phosphotransferase	PFK(1)	_	267.5	yes	2	yes	yes		26	72.9	30	3	0.763831	0.930014	73.7	101.7	92.1	138.6	138.6	128.9	128.9	19	14.8	9	6	15.9	9	18.8	17	14	10	30.9	11	18	16
AT1G20960.1			0.025	0.025	5	VTLSAHVQPITR; RLPQNPNYYNLQGVSHR; LPQNPNYYNLQGVSHR; LITDFQEGGDSGGGR; MSDAQLLDIAR					ATP-dependent helicase (EMB1507)	nucleus	no	27.1 RNA.processing	AAA_11(3) AAA_19(2) AAA_22(2) AAA_7(2) DEAD(2) Helicase_C(2) Helicase_PWI(1) Ist	M	13		2		yes	yes	2	6	3	3	5.00771	5.5	0	9	4	2	2	11	11										2	4	3		2
AT1G21640.1			0.031	0.031	2	GVPDEQTDKVSEINEVDSR; VFDVLNEIVVDR					NADK2 - NADPH synthesis	plastid stroma	yes	18.21* Co-factor and vitamine metabolism.NAD/NADP	DUF4836(1) NAD_kinase(1) PTPlike_phytase(2) TraG-D_C(2)	C	6		0					2		1	0.419127	0.5	0	4	2	4	4	2	2								2			2			2
AT1G21680.1			0.344	0.344	15	RLTHNSYEDGTPAWAPR; AILPENGPLTTESVTIQR; LTHNSYEDGTPAWAPR; VTPPGVHAFTPATSPNNHEFVAVATR; SPLLFLENIQTTTR; GMAFSTAWDPVRPGIVYSSSGPTFATER; MPGVFVVKPDGSGQR; RSPLLFLENIQTTTR; GWTGEVEELRTDIYVFLTR; NNAFPWPSPDGKR; TEVDVISIDVDAADKSSSVR; SLVFTSDYAGISAEPISNPHHYQPYGDIFTVK; IDGSFPSFSPGGDR; SHHLNPFLSPDSSR; ASWTAVYSTELK					unknown protein Dipeptidyl peptidase IV (DPP IV) N-terminal region with PD40 domains		unassigned	35.1 not assigned.no ontology	DPPIV_N(5) PD40(10) Pectate_lyase22(2)	S	90	yes	2	yes	yes		23	5	15	3	0.815785	0.914894	19	39	32	47	47	43	43	6	2	4	5		2	10	4	7	10	2	6	3	3
AT1G21720.1	45	AT1G21720.1 AT1G77440.1	0.25	0.25	3	DMKPETFASLVSAILYEKR; LGVQLQTIATDFQR; VFIGLSGLATDVQTLYQR					20S proteasome beta subunit C (PBC1)	cytosol	no	29.5.11.20.1* protein.degradation.ubiquitin.proteasome.20S	FimA(2) Proteasome(1)	S	5		0					2		1	0.585454	0.666667	1	4	0	3	3	2	2		1						2			2
AT1G21750.1			0.271	0.271	9	SQPIPAENNEPVKVVVSDSLDDIVLNSGK; TNVEVDQIESWVK; EAEGIVTYLKK; AASALSSNVPPVVLAK; LFKPFDEQFVDSKDFDGEALEK; VVVSDSLDDIVLNSGK; TNVEVDQIESWVKDFKDGK; IDASEETNREFATQYEVQGFPTIK; LSGSEFDSFMAIAEK					PDI Calsequestrin and thioredoxin domain	ER	no	21.1 redox.thioredoxin	AhpC-TSA(3) ERp29_N(3) Glutaredoxin(2) Glyco_hydro_72(1) NIBRIN_BRCT_II(3) OST3_	S	27.5	yes	1	yes					21.5	1	2.81908	3.58333	6	12.5	9	6	6	21.5	21.5	2					4	2					10.5	2
AT1G22300.1			0.5	0.5	12	DNLTLWTSDLNEEGDERTKGADEPQDEN; DNLTLWTSDLNEEGDER; DSTLIMQLLR; VCNDILSVIDKHLIPSSNAVESTVFFYK; AAVAAAENGLAPTHPVR; QAFDDAIAELDSLNEESYK; VCNDILSVIDK; NLVSVGYKNVIGAR; HLIPSSNAVESTVFFYK; EAADQSLEAYKAAVAAAENGLAPTHPVR; QAFDDAIAELDSLNEESYKDSTLIMQLLR; DNLTLWTSDLNEEGDERTK			14.2		14-3-3 protein GF14 epsilon (grf10)	not plastid	no	30.7 signalling.14-3-3 proteins	14-3-3(1) Ca_bind_SSO6904(1) DUF4710(1) Protoglobin(2) Sec8_exocyst(3) TPR_8(2)	_	46.4	yes	2	yes	yes			7	12.4	2	0.598813	0.718519	12.1	18	16.3	27	27	19.4	19.4	3	5				4.1	6	1	2		6	3	5	5
AT1G22530.1			0.083	0.083	3	DSPFTVEDGVTEAVVK; EFTAPPPPPAPVKEEKVEEK; VVPVETTPAAPVTTETKEEEK					SEC14 cytosolic factor protein / phosphoglyceride transfer protein	not plastid	no	34.99 transport.misc	CRAL_TRIO(1) CRAL_TRIO_2(1) CRAL_TRIO_N(2)	_	10		1		yes		1		2	2	0.370721	0.428571	6	2	2	7	7	3	3	2	2	1			1				1		1		2
AT1G22780.1	16	AT1G34030.1 AT1G22780.1 AT4G09800.1	0.204	0.204	3	AGELSAAEIDNLMTIVANPR; QFKIPDWFLNR; SLVANEEFQHILR			3.4		40S ribosomal protein S18 (RPS18A)	cytosol	no	29.2.1.2.1.18 protein.synthesis.ribosomal protein.eukaryotic.40S subunit.S18	DUF2746(1) FbpA(1) HHH_6(1) Ribosomal_S13(1)	_	17.4		1		yes		3.4	1.7	2.4	3	0.758045	0.757576	4.4	8	5	9.9	9.9	7.5	7.5	1	1.3	0.7	0.7		0.7	2	2.3		2	1	0.7	1.3	1.3
AT1G22920.1			0.21	0.21	4	ISDDHVSEYQTIPLNK; IQQEKPWASDPNYFKR; QYYSLDITYFK; KTWELENNILPVEPTDSASDSIFHYDDASQAK					COP9 signalosome 5A		unassigned	33.99 development.unspecified	CSN5_C(1) JAB(1) Prok-JAB(1) UPF0172(1)	_	12		2		yes	yes		4	6	2	4.49473	5	5	5	2	2	2	10	10	1	1			1	2					3	2
AT1G23130.1			0.2	0.2	2	ERIEAVDQEKNLLVLR; VGSVIFWNYAIDGQPK					Bet v I allergen protein	not plastid	no	20.2.99 stress.abiotic.unspecified	Bet_v_1(1) PMAIP1(1) Polyketide_cyc2(1)	_	6		0							0	0.186475	0.166667	3	2	1	6	6	0	1		2	1					2						1
AT1G23190.1			0.52	0.52	21	VSTVSTSPIDGQKPGTSGLRK; SDTGGEPPEFGAAADGDADR; FTFCYDALHGVAGAYAHR; IFVEELGAQESALLNCTPK; LVSVEDIVR; FFVTPSDSVAIIAANAIGAIPYFSSGLK; FFEVPTGWK; VFKQPNYLENFVQATFNALTAEK; SDTGGEPPEFGAAADGDADRNMILGK; ATGAFILTASHNPGGPTEDFGIK; RFFVTPSDSVAIIAANAIGAIPYFSSGLK; ESQEALSPLVDLALK; SIFDFEAIRK; LYIEQYEKDASK; VSTVSTSPIDGQKPGTSGLR; SDTGGEPPEFGAAADGDADRNMILGKR; SMPTSAALDVVAK; SDVASVASADEFEYKDPVDGSISK; NTLLSTPAVSAVIR; Y…			4		phosphoglucomutase-3 (PGM-3)	cytosol	no	4.2 glycolysis.PGM	PGM_PMM_I(1) PGM_PMM_II(1) PGM_PMM_III(1) PGM_PMM_IV(1)	_	150.4	yes	2	yes	yes		2.5	57.4	14.5	3	0.790499	0.978947	28.4	71.1	50.9	76	76	74.4	74.4		14.2	1		12.2	1	10.4	17	4.5	2.5	27.7	9	7.1	15.8
AT1G23290.1			0.212	0.212	3	SSKDNVPLIDVTQHGFFK; ILFDKYHPGYFGK; DNVPLIDVTQHGFFK					RPL27A (RIBOSOMAL PROTEIN L27A); regulated by TCP20.	cytosol	no	29.2.1.2.2.527 protein.synthesis.ribosomal protein.eukaryotic.60S subunit.L27A	DUF5026(1) Ribosomal_L27A(1)	_	4.5		1		yes			1	2	2	1.5898	2	0	3.5	1	1.5	1.5	3	3							1.5				1	1
AT1G23310.1			0.586	0.622	35	LVLLGDEVYQQNIYQDERPFISSKK; AMVIINPGNPTGQCLSEANIR; TTILPAEDEMPEIMDSFKK; IIFTNVGNPHALGQK; AKHYLSLTSGGLGAYSDSR; KALDYDTLNENVK; AMVIINPGNPTGQCLSEANIREILK; PELIFLTDGASK; KVLMEMGSPFSK; QVVALCQAPFLLDDPNVGMLFPADAIAR; VLMEMGSPFSK; TTILPAEDEMPEIMDSFK; ALDYDTLNENVK; QAGKVPDVFYCLK; TNVGNPHALGQKPLTFPR; KIIFTNVGNPHALGQKPLTFPR; LLEATGISTVPGSGFGQK; ALDYDTLNENVKK; VMQILNCVIR; RDGYPSDPELIFLTDGASK; FNDEFMTQYDNNFGYS…			20.5		alanine 2-oxoglutarate amino transferase 1 (GGT1; GGAT1; AOAT1)	peroxisome	no	1.2.3 PS.photorespiration.aminotransferases peroxisomal	Aminotran_1_2(2) Beta_elim_lyase(1) Synaptonemal_3(2)	_	544.6	yes	2	yes	yes		46.7	111.7	39	3	0.535468	0.568548	164.3	240.5	139.8	347.2	347.2	197.4	197.4	21.5	68.8	15	18	31	10	28	101.6	18	26.2	49.7	17	18	68.3
AT1G23410.1	1	AT2G36170.1 AT2G35635.1 AT3G52590.1 AT1G23410.1 AT1G55060.1 AT4G05320.1 AT5G20620.1 AT4G02890.1 AT1G31340.1 AT4G05050.1 AT3G62250.1 AT5G03240.1 AT1G65350.1 AT3G09790.1 AT5G37640.1 AT2G47110.1	0.308	0.314	5	QLEDGRTLADYNIQK; TLADYNIQKESTLHLVLR; LAVLQFYKVDGSGK; TITLEVESSDTIDNVK; KTITLEVESSDTIDNVK					ubiquitin extension protein, putative / 40S ribosomal protein S27A (RPS27aA)	cytosol	no	29.2.1.2.1.27 protein.synthesis.ribosomal protein.eukaryotic.40S subunit.S27	DUF2407(1) Plexin_cytopl(2) Rad60-SLD(1) Rad60-SLD_2(1) Ribosomal_S27(1) TBK1_UL	_	4		0							0	0.120668	0.111111	0	2.9	1.1	3.6	3.6	0.4	0.4								2.6		0.1	0.1	0.1		1
AT1G23740.1			0.249	0.249	6	FKATDSPLPTVPGYDVAGVVVK; NIDFAQAAGLPLAIETADEGLVR; ATDSPLPTVPGYDVAGVVVK; VGSAVKDLKEGDEVYANVSEK; VADAFSYLETNHATGK; VAATASTEKLELVR			7		NADPH dependent ketone reductase (AOR)	plastid stroma	yes	26.7 misc.oxidases - copper, flavone etc.	ADH_N(2) ADH_zinc_N(1) ADH_zinc_N_2(1) Methyltransf_25(1)	C	9		0				3			1	0.422616	0.5	1	4	4	6	6	3	3				1			2			2			4
AT1G23900.1			0.142	0.142	7	HRVTILECVKDPDASIR; DITNSAYQPEYDVAGITDPFLHIR; VLGQGDADASDLMTDILAQVATK; KVPDLAENFVNAAASLLK; AIEYNSIVDR; SVLTYSEQETLVR; ALELVTLLVNENNVTQLTK					GAMMA-ADAPTIN 1; clathrin binding		unassigned	31.4 cell.vesicle transport	Adaptin_N(1) Alpha_adaptinC2(1) Arm(4) Cnd1(3) HEAT(2) HEAT_2(3) Nipped-B_C(2) T	M	36	yes	1		yes		5	8	2	3	0.632664	0.714286	13	14	9	21	21	15	15	4	4	1	2	2		4	3		3	4		2	3
AT1G24020.1			0.406	0.406	5	TAHEIDDPHVIKDFAVK; LITYGEGSPLVK; TIQVLAGDGNAPGSIR; AFPNDYKTIQVLAGDGNAPGSIR; NFKEIDEYLLK					Bet v I allergen protein	not plastid	no	20.2.99 stress.abiotic.unspecified	Bet_v_1(1) Polyketide_cyc2(1)	_	21	yes	1		yes		1	5		2	0.422906	0.4	4	6	11	15	15	6	6		3		1			1	3			2			8
AT1G24180.1			0.046	0.046	2	SVETSSEEILAFFR; SVETSSEEILAFFRDMAR					pyruvate dehydrogenase E1 component alpha subunit, mitochondrial (PDHE1-A)	mitochondria	no	8.1.1.1 TCA / org.transformation.TCA.pyruvate DH.E1	DXP_synthase_N(2) E1_dh(1) TPP_enzyme_C(1) YadA_anchor(2)	M	8		0					1		1	0.156556	0.142857	5	1	2	7	7	1	1	2	2			1		1							2
AT1G24340.1			0.02	0.02	1	SLQLQFPAEDLGFR					FAD/NAD(P)-binding oxidoreductase protein		unassigned	26.7 misc.oxidases - copper, flavone etc.	DAO(2) FAD_binding_2(1) FAD_binding_3(1) HI0933_like(1) Lycopene_cycl(3) NAD_bin	M	4		0					1		1	0.29648	0.333333	2	1	1	3	3	1	1	1				1		1						1
AT1G24510.1			0.447	0.447	20	KQEQQYFDEMVQK; HKVDIDTVEKFETLR; VGGKLEDTELIYGILIDK; MLQGPDGDITITNDGATILEQMDVDNQIAK; LEDTELIYGILIDKDMSHPQMPK; SIVYGGGAAEIACSLAVDAAADKYPGVEQYAIR; QQQILLATQVVK; AVLAVADLERR; VGGKLEDTELIYGILIDKDMSHPQMPK; EQNVFETLIGK; LEDTELIYGILIDK; DVNLDLIKVEGK; QIEDAHIAILTCPFEPPKPK; ALAFDEFGRPFIILR; ALAFDEFGRPFIILREQDQK; VDIDTVEKFETLR; SQDYEIGDGTTGVVVMAGALLEQAER; RDVNLDLIKVEGK; AVLAVADLER; AFAEALDSVPMALAENSGLQPIETL…					TCP-1-epsilon, putative / chaperonin		unassigned	29.4 protein.postranslational modification	Cpn60_TCP1(1)	_	170	yes	2	yes	yes		12	44	17	3	0.642104	0.752577	57	66	47	97	97	73	73	11	16	4	4	14	8	17	16	6	8	16	3	8	13
AT1G25490.1			0.27	0.27	13	LLAVEGCAALGK; SALASVIMGMAPILGK; LLQSLIPIVDQSVVDK; LLNPELAIQHILPCVK; ATYSQLCKDDMPMVR; IGSQMKENDLVESFVPLVK; YFANQALNSIDGSTAAQS; FLPVVVEASK; ENDLVESFVPLVK; QCLVDLSEDPDVDVR; LLQSLIPIVDQSVVDKTIR; FLPVVVEASKDRVPNIK; ILPVIVNFSQDK					serine/threonine protein phosphatase 2A (PP2A) regulatory subunit A (RCN1),	not plastid	no	29.4.5 protein.postranslational modification.phosphatase	Adaptin_N(2) Arm(2) CLASP_N(5) Cnd1(3) Ecm29(4) HEAT(13) HEAT_2(9) HEAT_EZ(7) HE	_	100.1	yes	2	yes	yes		11.3	24.5	9	3	0.645514	0.810127	34.7	38.5	26.9	55.3	55.3	44.8	44.8	11.2	3.3	5	4	10.2	1	6.5	5.6	7.6	3.9	7.9	7	7.8	4.3
AT1G26220.1			0.208	0.208	3	TTEGLNLDQLNSVFAAVGFPR; KPPSYSISDEDLESRGFLLR; KPPSYSISDEDLESR					GCN5-related N-acetyltransferase 1 (GNAT1) - low NTA activity; K acetylase	plastid	yes	26.24 misc.GCN5-related N-acetyltransferase	Acetyltransf_1(1) Acetyltransf_10(1) Acetyltransf_7(1) FR47(1)	C	4		2		yes	yes	1	2		2	3.08909	3	1	1	2	1	1	3	3				1			1
AT1G26230.1			0.061	0.061	2	VISAGTNPIQVAR; IVNDGETVLKEIELEDPLENVGVK					Cpn60-beta-4	plastid	yes	29.6 protein.folding	Cpn60_TCP1(1)	C	4		2		yes	yes		2	1	2	3.18539	3	1	0	3	1	1	3	3		1
AT1G26460.1			0.127	0.127	5	INAYASLGNLQK; SPIPNTPSFNQSLVPLGFLNQAPAPR; SALTVVDDMIK; TFEATNVFEHLVSIGVKPDSR; NMLFNIDYSR					Pentatricopeptide repeat (PPR) protein		unassigned	27.6* RNA.pentatricopeptide (PPR) repeat-containing protein	CCDC106(1) Ferritin(2) MSA-2c(3) PPR(6) PPR_1(5) PPR_2(7) PPR_3(6) PPR_long(4) T	M	9		0					5		1	0.655619	1.25	3	3	3	4	4	5	5			1		2				1		2		2
AT1G26630.1			0.296	0.296	5	SDDEHHFEASESGASKTYPQSAGNIR; LEDIVPSSHNCDVPHVNR; KLEDIVPSSHNCDVPHVNR; VDYQLIDITEDGFVSLLTDSGGTKDDLK; SDDEHHFEASESGASKTYPQSAGNIRK			12		eukaryotic translation initiation factor 5A, putative / eIF-5A (FBR12)	not plastid	no	29.2.3 protein.synthesis.initiation	EFP_N(1) eIF-5a(1)	_	8		2		yes	yes	3	4		2	3.51393	7	0	3	5	1	1	7	7										3
AT1G27450.1			0.296	0.296	4	LGETSLFVLVK; AIIIDDLIATGGTLAAAIR; VISEEYSLEYGTDTIEMHVGAVEPGER; GFIFGPPIALAIGAK					Adenine phosphoribosyltransferase-1 (APT1)	cytosol	no	23.3.1.1 nucleotide metabolism.salvage.phosphoribosyltransferases.aprt	Pribosyltran(1) UPRTase(1)	C	21.5	yes	1		yes		5	2		2	0.525662	0.482759	2.5	10	9	14.5	14.5	7	7		2.5						5		5				7
AT1G29150.1			0.401	0.401	13	LFENALRDYK; DYKAQLEDDPIVHR; TAANAIYVPPAQQGTIDLQSGILHAEEK; TAANAIYVPPAQQGTIDLQSGILHAEEKDYK; IMVSQADDVAGIISSK; IKEQAITNLCDRLTEEK; VEIAHIAELIGLPLDHVEKK; HLSSLYDTLLEQNLCR; LRPFFSLIPK; VEIAHIAELIGLPLDHVEK; AGLQYVGPDLDAMK; LFENALRDYKAQLEDDPIVHR; LAALLMENKEYVEALALLSTLVK					26S proteasome regulatory subunit (RPN6)	cytosol	no	29.5.11.20.2* protein.degradation.ubiquitin.proteasome.26S	DUF410(2) PCI(1) RPN6_C_helix(1) RPN6_N(1) TPR_19(3) TPR_2(3) TPR_21(2)	_	80	yes	2	yes	yes		12	23	16	3	1.47885	1.75862	23	32	25	29	29	51	51	1	7	1	4	7	3	4	3	3	8	8	6	3	5
AT1G29250.1	18	AT2G34160.1 AT3G04620.1 AT1G29250.1	0.5	0.5	8	KPLFFYVNLAK; SEKFDELMAAANEEKEAAEAQEQN; MEEITEGVNNMNLAVDTQKK; IQVSNTKKPLFFYVNLAKR; IQVSNTKKPLFFYVNLAK; SEKFDELMAAANEEK; MEEITEGVNNMNLAVDTQKKNR; KPLFFYVNLAKR			20.2		nucleic acid binding	not plastid	no	35.2 not assigned.unknown	Alba(1) DUF1947(2) OsmC(1) Rpp20(1)	_	41.5	yes	2	yes	yes		10	4	6.5	3	0.727016	0.97619	22	11.5	8	21	21	20.5	20.5		4	7	6		5		1	2	4	3	1.5		5
AT1G29670.1			0.377	0.377	11	NYQTTVSQVVQLLGDETR; QILSGVNYASAAAGIR; RSYNAQSASDAYPMDISR; SLVDQLNNNHPDAK; QFTPEQYANDLISR; SYNAQSASDAYPMDISR; NAYVFWDAFHPTEAANVIIAR; YSTQLNALYNYGAR; SNYFPYGIDFGGPTGR; YSTQLNALYNYGARK; QILSGVNYASAAAGIREETGR			4		GDSL-motif lipase/hydrolase protein	not plastid	no	26.28 misc.GDSL-motif lipase	Lipase_GDSL(1)	S	31	yes	1		yes		4	8	5	3	0.906537	1.21429	12	15	4	14	14	17	17	4		1	1	4	2	4		1	3	4	3	3	1
AT1G29880.1			0.184	0.184	8	GTVNNETLGYFIGR; VREFTLAEIEHFVDPENK; AAELKDVLAVMEDFSPEQLGAK; ASGHVDKFTDLMVKDEK; VFTPSVIEPSFGIGR; AAKPEIDAAIEQLNK; KLPFAAAQIGQAFR; IYSGVAGLFDYGPPGCAIK					Gly-tRNA synthetase (GlyRS-1). Also cytosol	mitochondria	no	29.1.14 protein.aa activation.glycine-tRNA ligase	HGTP_anticodon(2) tRNA-synt_2b(2) WHEP-TRS(1)	M	16		0					3		1	0.207849	0.230769	4	10	2	13	13	3	3	1	2			1		1	6	1		2			2
AT1G30070.1			0.063	0.063	3	AEEVGLDLEELR; VLNLINSEISNLEK; AEEVGLDLEELRQLQNIAK					SGS domain-containing protein		unassigned	35.1 not assigned.no ontology	CS(1) SGS(1) Siah-Interact_N(1) Sigma70_r3(2)	_	5		0					3		1	1.25678	1.5	1	2	2	2	2	3	3	1							1			1
AT1G30120.1			0.116	0.116	4	SENPVILFEHVLLYNLK; GYDPEVIDIR; TLVNKGYDPEVIDIR; SLKPFDLHTIGNSVK					Plastidial Pyruvate Dehydrogenase E1 -beta subunit	plastid	yes	11.1.31 lipid metabolism.FA synthesis and FA elongation.pyruvate DH	Transket_pyr(1) Transketolase_C(1)	C	13.5		1		yes			1	5.5	2	0.82971	0.928571	4	5	4.5	7	7	6.5	6.5	1	2			1		1					4	1	2
AT1G30230.1			0.325	0.325	4	WYNHIDALLR; SYITGYQASKDDITVFAALAKPPTSQYVNASR; AAFPNLNSDAGLKKLDEHLLTR; ISGVSAEGSGVIVEGSAPITEEAVATPPAADSK			3		elongation factor 1-beta / EF-1-beta	not plastid	no	29.2.4 protein.synthesis.elongation	DUF3752(1) EF1_GNE(1)	_	8		1		yes		1	2	2	3	1.64544	1.66667	4	3	1	3	3	5	5	1			1	2		2					1
AT1G30580.1			0.119	0.119	3	TYVVQDGDIIFFK; GAHEGQGLGNNFLSHIR; SEIPAFLEIHDIAGLVR					GTPase ENGD-1 (dual targeted plastid-mito)	mitochondria; plastid	yes	30.5 signalling.G-proteins	AAA_14(2) ABC_tran(1) FeoB_N(1) MeaB(1) MMR_HSR1(1) TGS(1) Transcrip_act(1) YchF	_	10		0				2			1	0.540804	0.25	5	1	4	8	8	2	2	3	2					1							2
AT1G30630.1			0.455	0.455	9	ASMAGPDHLFNLR; RAASAEDNFERALQSFA; DAKDPETLANLVVCSLHVGK; AYIALGSYQLVISEIDEAAATPLQAVK; AASAEDNFERALQSFA; EWLADPTVGNNAIIR; LIAGTIFMHEEDYNEALK; ESTISSLREWLADPTVGNNAIIR; NHFYLGAYQAAINNSEIPNLSQEDIVER					coatomer protein epsilon subunit protein (COPE)	golgi	no	31.4 cell.vesicle transport	ANAPC3(1) Coatomer_E(1) SRP_TPR_like(2) TPR_1(4) TPR_11(3) TPR_12(3) TPR_14(2) T	_	23	yes	3	yes	yes	yes	5	5	11	3	11.8157	10.5	6	10	7	2	2	21	21		2		1		3				4	2	4
AT1G31280.1			0.037	0.037	2	NGPSGGEIIGNFGLK; KPQVPSDSASPSTSTTVVSEPVR					Argonaute protein		unassigned	33.99 development.unspecified	ArgoL1(1) ArgoL2(1) ArgoMid(1) ArgoN(1) PAZ(1) Piwi(1)	_	7		1		yes		2	2		2	1.16513	1.33333	1	5	1	3	3	4	4				1			1	1		1	2		1
AT1G31340.1	1	AT2G36170.1 AT2G35635.1 AT3G52590.1 AT1G23410.1 AT1G55060.1 AT4G05320.1 AT5G20620.1 AT4G02890.1 AT1G31340.1 AT4G05050.1 AT3G62250.1 AT5G03240.1 AT1G65350.1 AT3G09790.1 AT5G37640.1 AT2G47110.1	0.378	0.385	6	TITLEVESSDTIDNVK; KTITLEVESSDTIDNVK; TLTGKEIEIDIEPTDTIDR; QLEDGRTLADYNIQK; TLADYNIQKESTLHLVLR; QLEDGRTLADYNIQKESTLHLVLR					RUB1 (RELATED TO UBIQUITIN 1)	not plastid	no	29.5.11 protein.degradation.ubiquitin	DUF2407(2) DUF3861(2) DUF4361(2) Plexin_cytopl(2) Rad60-SLD(2) Rad60-SLD_2(2) Ra	_	4.5		0							0	0.0842568	0.097561	3	1.4	0.1	4.1	4.1	0.4	0.4	1	2					1	0.1		0.1	0.1	0.1
AT1G31730.1			0.129	0.129	8	LLEAAADAISK; LIAEGFGEDDDDADSKLR; LSAVESYLQLISEPK; SPSSVSHLVSNFR; LCDVADAYSSDETVK; KVDVLPECQSLIEELLASHSTDLQQR; KSPSSVSHLVSNFR; LINEETIPAVLPQVVELLNHQK					epsilon-adaptive (AP-4)		unassigned	31.4 cell.vesicle transport	Adaptin_N(1) Cnd1(2) DNA_alkylation(3) HEAT(3) HEAT_2(3) HEAT_EZ(4) MMS19_N(2) N	_	23	yes	1		yes		1	9	1	3	0.617453	0.916667	4	12	7	12	12	11	11	1	1			2		4	1		1	5	1	3
AT1G31780.1			0.062	0.062	2	YVGDMLGWLHQALASER; TDSPDLVASLNALSSFYDENSAHAR					Glgi domain COG6		unassigned	35.1 not assigned.no ontology	COG6(1) PBP_GOBP(1) T2SSF(4)	_	3		0							0	0.342812	0.333333	2	1	0	3	3	0	1	2						1
AT1G32070.1			0.105	0.105	1	ATSDHAFNATIWDVLVDPEYQGQGLGK					GCN5-related N-acetyltransferase (GNAT) protein 2 (GNAT2) (NSI) - Nt & K acetylase	plastid stroma	yes	26.24 misc.GCN5-related N-acetyltransferase	Acetyltransf_1(1) Acetyltransf_10(1) Acetyltransf_15(1) Acetyltransf_7(1) Acetyl	C	3		1		yes		1	1		2	2.11151	2	1	1	1	1	1	2	2		1								1
AT1G32380.1			0.31	0.31	11	LSDAPLAIVDKR; VHDDSSVSSIFL; EVYACCTHAVFSPPAIER; HGHNVAEVMNLIGDVK; KLSDAPLAIVDKR; LVANLITEAGADR; KVTAVIPYFGYAR; VTAVIPYFGYAR; KLSDAPLAIVDK; SISSEDLVVVSPDVGGVAR; LSSGLLQEVIVTNTLPVAEK					ribose-phosphate pyrophosphokinase 2 / phosphoribosyl diphosphate synthetase 2 (PRS2)	plastid stroma	yes	23.1.3 nucleotide metabolism.synthesis.PRS-PP	Pribosyl_synth(2) Pribosyltran(1) Pribosyltran_N(1) UPRTase(2)	C	11.2		2		yes	yes		7.6	3.6	2	8.51797	11.2	4.1	5.1	2	0	1	11.2	11.2					2.5	1.6					5.1
AT1G32440.1			0.088	0.088	4	GDLGAELPIEEVPLLQEEIIRR; GDLGAELPIEEVPLLQEEIIR; AEVSDIAIAVR; EGQHVTLVQSGSQPIWR					pyruvate kinase (typically homotetramer)	plastid stroma	yes	11.1.30 lipid metabolism.FA synthesis and FA elongation.pyruvate kinase	Cellulase(1) HpcH_HpaI(2) IMPDH(2) PK(1) PK_C(1)	C	5.5		0				3.5			1	1.31759	1.75	1	2.5	2	2	2	3.5	3.5				1						2.5			2
AT1G33120.1	70	AT1G33140.1 AT1G33120.1	0.634	0.634	12	TILSSETMDIPDSVTIK; TALSHVDNLISGVTR; HLNLDFQLIKDPETGK; HLNLDFQLIKDPETGKK; VKDEIVLDGNDIELVSR; KFLDGIYVSEK; DFKHLNLDFQLIKDPETGK; FLDGIYVSEK; FVYAHFPINASIGGDGK; SEKVKDEIVLDGNDIELVSR; KVEMLDGVTIVR; LKIDSWFGTRK					60S ribosomal protein L9 (RPL90B)	cytosol	no	29.2.1.2.2.9 protein.synthesis.ribosomal protein.eukaryotic.60S subunit.L9	Ribosomal_L6(2)	_	28.5	yes	1		yes			2	10	2	0.792429	0.727273	9	11	8.5	16.5	16.5	12	12	2	4.5				2.5	2.5	5				3.5		2.5
AT1G33140.1	70	AT1G33140.1 AT1G33120.1	0.634	0.634	12	SEKVKDEIVLDGNDIELVSR; FVYAHFPINASIGGDGK; LKIDSWFGTRK; KVEMLDGVTIVR; TILSSETMDIPDSVTIK; VKDEIVLDGNDIELVSR; HLNLDFQLIKDPETGK; TALSHVDNLISGVTR; HLNLDFQLIKDPETGKK; DFKHLNLDFQLIKDPETGK; KFLDGIYVSEK; FLDGIYVSEK					60S ribosomal protein L9 (RPL90A/C)	cytosol	no	29.2.1.2.2.9 protein.synthesis.ribosomal protein.eukaryotic.60S subunit.L9	Ribosomal_L6(2)	_	28.5	yes	1		yes			2	10	2	0.792429	0.727273	9	11	8.5	16.5	16.5	12	12	2	4.5				2.5	2.5	5				3.5		2.5
AT1G33590.1			0.168	0.168	4	LGNNLLTGTIPLGVANLK; NGFSGNLPPSIASLAPILR; LSGTLPANIGALSQLEAFSLEGNR; GIESLDLSYNQFHLNTIPK					disease resistance protein-related / LRR protein-related	not plastid	no	20.1.7 stress.biotic.PR-proteins	LRR_1(12) LRR_4(10) LRR_6(11) LRR_8(9) LRRNT_2(1)	S	4		1			yes	4			1	3.07502	4	0	4	0	0	1	4	4										4
AT1G33811.1			0.081	0.081	3	ANYRPYGIDFPQGTTGR; TYVDALAQILGFR; QPQQQAQVPCLFIFGDSLVDNGNNNR					GDSL-motif lipase/hydrolase protein		unassigned	26.28 misc.GDSL-motif lipase	Lipase_GDSL(1)	S	9		1		yes			1	1	2	0.231658	0.285714	7	2	0	7	7	2	2	1	2	2		1	1	1		1
AT1G34030.1	16	AT1G34030.1 AT1G22780.1 AT4G09800.1	0.204	0.204	3	QFKIPDWFLNR; SLVANEEFQHILR; AGELSAAEIDNLMTIVANPR			3.4		40S ribosomal protein S18 (RPS18B)	cytosol	no	29.2.1.2.1.18 protein.synthesis.ribosomal protein.eukaryotic.40S subunit.S18	DUF2746(1) FbpA(1) HHH_6(1) Ribosomal_S13(1)	_	17.4		1		yes		3.4	1.7	2.4	3	0.758045	0.757576	4.4	8	5	9.9	9.9	7.5	7.5	1	1.3	0.7	0.7		0.7	2	2.3		2	1	0.7	1.3	1.3
AT1G34220.1			0.123	0.123	6	EFVAAASELKPDSGVNR; KISDGDLQDVLMAAQAAADSAER; NYSPPSIDAVGPIPTK; KNYSPPSIDAVGPIPTK; EFVAAASELKPDSGVNRK; SASYEHTSHDLPFDSENAGVEK					Regulator of Vps4 activity in the MVB pathway protein		unassigned	35.2 not assigned.unknown	Ist1(2)	_	11		1		yes			5	1	2	1.01442	1.2	1	7	3	5	5	6	6		1					1	1			4	1		2
AT1G35160.1			0.528	0.528	10	DNLTLWTSDMQDESPEEIKEAAAPKPAEEQKEI; QAFDEAIAELDTLGEESYK; LAEQAERYEEMVEFMEK; LVPASANGDSKVFYLK; AAPPASSSAREEFVYLAK; DSTLIMQLLR; NLLSVAYKNVIGAR; VAEAVDKDELTVEER; AVDKDELTVEERNLLSVAYK; AAQDIANAELAPTHPIR			5.5		14-3-3 protein GF14 phi (grf4) - cytosol& nucleus	cytosol; nucleus	no	30.7 signalling.14-3-3 proteins	14-3-3(1) TPR_19(3)	_	108.9	yes	2	yes	yes		4	18.1	23.9	3	0.557604	0.73132	20.5	42.8	45.6	62.9	62.9	46	46	4.7	3.5	2.3	1	4.5	4.5	11.6	6.4	7	3	7.5	7.3	5.4	13.4
AT1G35720.1			0.319	0.319	8	SLEEGDDDDKFLALLR; QAYHETYGEDLLK; SLEEDVAHHTTGDFRK; TLDKELSNDFER; STIQCLTRPELYFVDVLR; SAINKTGTDEGALTRI; VSDSVPAPSDDAEQLR; AILLWTLEPGERDALLANEATKR					Annexin - AnnAt1, involved in Golgi-mediated secretion	cytosol	no	31.1 cell.organisation	Annexin(4) EF-G-binding_N(1) Myb_DNA-bind_7(3) PI-PLC-X(1)	_	39	yes	1		yes			7	7	2	0.331466	0.56	8	16	15	25	25	14	14	1	1	3		2	1	3		4		5	4	4	4
AT1G36160.1			0.149	0.149	20	RVEVNAEDEETTVEMILEEAAR; SGGGIHEFSDSQFGHVFAFGESR; IGSSLIAQAADVPTLPWSGSHVK; TSVVAFPFDFDKAQSIRPK; DLFEGILQAGSTIVENLR; TAQALMDFNREELPLFILANWR; LDQPIILTGFSTLNK; ASATSAAVVSDYVGYLEK; IIEEGPITVAPPETVK; KGPLHETPISDQYKPLGYLDR; QYYVEEPLLR; KLPLIYLAANSGAR; QSEAYANIELLQQQIK; IVDIVLSHQGIK; VVPQAGQVWFPDSAAK; LIQDWFCNSDIAK; FYGIEHGGGYDSWR; LLNQLAEIGNSSDLQALPQGLANLLNK; AERPPWYLSVVGGALYK; FSTLNHTNYSELALK			878		acetyl-CoA carboxylase - ACC1	cytosol	no	11.1.1 lipid metabolism.FA synthesis and FA elongation.Acetyl CoA Carboxylation	ACC_central(1) ATP-grasp(1) ATP-grasp_3(2) Biotin_carb_C(1) Biotin_carb_N(1) Bio	_	42	yes	2	yes	yes		6.2	6.9	9.9	3	1.02199	1.21053	28.3	10.5	3.2	19	19	23	23	7	5	4	3.9	2.1	6.3		2		2.3	2.6	3.6		1
AT1G42960.1			0.173	0.173	3	FIYDEEKALEKTR; FIYDEEKALEK; IAQLNSAIDDVSSQLK					Hp17	thylakoid	yes	35.2 not assigned.unknown	YtxH(1)	C	6		0					1		1	0.209563	0.2	1	5	0	5	5	1	1					1		2	2	1
AT1G43170.1			0.152	0.152	6	SLNTVWAQHLSEEVRR; SLNTVWAQHLSEEVR; FIDTASIFGHGR; QIPIEAVFQKDEMIDIIGVTK; VDFAYSFFEK; QYDSEDGKKGIQAQLEK					60S ribosomal protein L3 (RPL3A)	cytosol	no	29.2.1.2.2.3 protein.synthesis.ribosomal protein.eukaryotic.60S subunit.L3	Ribosomal_L3(1)	_	51	yes	2	yes	yes		8	12	15	3	2.04481	2.1875	17	18	16	16	16	35	35	2	3		3	3	6	2	1		5	5	5	4	4
AT1G43190.1			0.215	0.215	7	HPNITPGTDSHDYVNSNLNR; NVGHEISENDLLQLFQPF; AKNQALLQMQDVSSAVSALQFFTNVQPTIR; QALVQFENEEEAAEALVCK; NQALLQMQDVSSAVSALQFFTNVQPTIR; NVGHEISENDLLQLFQPFGVITK; SAGFQALIQYQVQQCAASAR					polypyrimidine tract-binding protein 3		unassigned	27.1 RNA.processing	DUF1797(1) DUF3587(2) Nup35_RRM_2(1) RL(4) RRM_1(4) RRM_3(2) RRM_5(4) RRM_7(3) R	_	30	yes	1		yes		3	8	3	3	0.879175	0.875	3	22	5	16	16	14	14	1	1			1		1	10		3	5	3		3
AT1G43560.1			0.18	0.18	3	YQIEALPTFILFK; LWDRFEGALPANQLVER; FEGALPANQLVER			3		thioredoxin y2 (Trx Y2)	plastid stroma	yes	21.1 redox.thioredoxin	AhpC-TSA(1) DIM1(1) HyaE(1) KaiB(1) Redoxin(2) Thioredox_DsbH(1) Thioredoxin(1)	C	3		0					3		1	1.7249	3	0	3	0	0	1	3	3											3
AT1G43670.1			0.141	0.141	3	ALDLVPEKIHER; LIGLAGETNIQGEEQK; TSVLVSEEDEEATFVEPSKR					D-fructose-1,6-bisphosphate 1-phosphohydrolase (FBPase)	not plastid	no	2.1.1.3 major CHO metabolism.synthesis.sucrose.FBPase	FBPase(1) FBPase_C(1) Inositol_P(1) zf_CCCH_4(2)	_	13		1		yes		4		1	2	0.787688	0.625	3	4	6	8	8	5	5	2			1			3			1			3
AT1G44446.1			0.062	0.062	3	VVTELDKPSSSTTASAVELDR; MSLDFAPILK; VVTELDKPSSSTTASAVELDREK					chlorophyll a oxygenase (CAO)	envelope-inner; thylakoid	yes	19.16 tetrapyrrole synthesis.chlorophyll b synthase	DUF3461(1) Lebercilin(1) PaO(1) Rieske(1) VanA_C(2)	C	5		2		yes	yes	1	2	2	3	3.36279	5	0	5	0	0	1	5	5										1	2	2
AT1G45000.1	57	AT1G45000.1 AT5G43010.1	0.431	0.431	17	HGEIDYEAIVK; TLMELLNQLDGFDQLGKVK; VGIKPPKGVLLYGPPGTGKTLLAR; GVLLYGPPGTGKTLLAR; SLQSVGQIIGEVLRPLDNER; KIEIPLPNEQSR; AIASNIDANFLKVVSSAIIDKYIGESAR; AIASNIDANFLK; VGIKPPKGVLLYGPPGTGK; ELRESIELPLMNPELFLR; ESIELPLMNPELFLR; EFNKTEDDLKSLQSVGQIIGEVLRPLDNER; VVSSAIIDKYIGESAR; LHEDPGNISYSAVGGLGDQIR; TLMELLNQLDGFDQLGK; EVDPVVYNMLHEDPGNISYSAVGGLGDQIR; GVLLYGPPGTGK					26S proteasome regulatory complex subunit (RPT4b)	cytosol	no	29.5.11.20.2* protein.degradation.ubiquitin.proteasome.26S	AAA(1) AAA_11(1) AAA_14(1) AAA_16(2) AAA_18(1) AAA_2(1) AAA_22(2) AAA_24(1) AAA_	_	57.3	yes	2	yes	yes		7.6	13.6	11.4	3	1.14904	1.31984	20.1	26.7	10.5	24.7	24.7	32.6	32.6	6	4.3		1.3	5.5	3	3.5	3.7	2.5	4.8	6.6	5.6	3.7
AT1G45145.1			0.254	0.254	3	AGEGEVIACHTLEVWNEK; FIAPVFAEMAK; EGNIIDRVVGAAKDEINEK					thioredoxin H-type 5 (TRX-H-5) (TOUL)	cytosol	no	21.1 redox.thioredoxin	AhpC-TSA(1) DIM1(1) DUF953(1) Glutaredoxin(1) HyaE(1) OST3_OST6(1) PEPCK_ATP(1)	_	15		0						4	1	0.36302	0.363636	5	6	4	11	11	4	4	3	2					2	4
AT1G45201.1			0.1	0.1	4	VGDEDFGEFMK; FVYNNDVVPR; ENISLLHQYAYYTIR; VPFDDKYLFSYK			3		lipase class 3 protein		unassigned	11.9.2 lipid metabolism.lipid degradation.lipases	Abhydrolase_5(1) Abhydrolase_6(1) DUF2974(1) Hydrolase_4(1) Lipase_3(1)	S	5		0					3		1	0.534241	1.5	3	2	0	2	2	3	3			2		1						2
AT1G47128.1			0.249	0.273	10	NSWGKSWGESGYLR; KAVAHQPISIAIEAGGR; VVTIDSYEDVPTYSEESLKK; AVAHQPISIAIEAGGR; VVTIDSYEDVPTYSEESLK; DELPESIDWR; DELPESIDWRK; NAKVVTIDSYEDVPTYSEESLKK; NGGIDTDKDYPYKGVDGTCDQIR; AFQLYDSGIFDGSCGTQLDHGVVAVGYGTENGKDYWIVR			28		papain-like cysteine protease (RD21A) / thiol protease	vacuole	no	29.5.3.1.1* protein.degradation.cysteine protease.CA.C1	Granulin(1) Inhibitor_I29(1) Peptidase_C1(1) Peptidase_C1_2(2)	S	135	yes	2	yes	yes		19	22	30	3	0.871568	1.10938	45	57	33	64	64	71	71	7	8	8	8	6	8	9	6	10	8	13	11	7	6
AT1G48030.1			0.292	0.341	11	TPFTSGLDLEK; ASSGSDENDVVIIGGGPGGYVAAIK; IVSSTGALSLSEVPK; VSSVEVDLPAMLAQK; LTVEPAEGGEQSILEADVVLVSAGR; IVSSTGALSLSEVPKK; HGHVDYDKVPGVVYTHPEVASVGK; FLSNVPGVYAIGDVIPGPMLAHK; EAAMATYDKPIHI; KIVSSTGALSLSEVPK; FISPNEVSVETIDGGNTIVK			3.5		E3-1 dihydrolipoamide dehydrogenase 1 (mtlpd1)	mitochondria	no	8.1.1.3 TCA / org.transformation.TCA.pyruvate DH.E3	3HCDH_N(2) AlaDh_PNT_C(2) Amino_oxidase(2) DAO(4) FAD_binding_2(2) FAD_binding_3	M	47.8	yes	1		yes		4	11.8		2	0.508873	0.49375	16	18	13.8	32	32	15.8	15.8	2	9		2	3		1	10		2	5		3	7
AT1G48130.1			0.356	0.356	8	IATPVNWKPDQPV; PGITLGDTVPNLEVETTH; IATPVNWKPDQPVVISPAVSDEEAKK; IATPVNWKPDQPVVISPA; PGITLGDTVPNLEVETTHDKFK; PGITLGDTVPNLEVETTHDK; VNYPIIADPNKEIIPQLNMIDPIENGPSR; IATPVNWKPDQPVVISPAVSDEEAK					1-Cys peroxiredoxin (1-Cys Prx)		unassigned	21.5 redox.periredoxins	1-cysPrx_C(1) AhpC-TSA(1) AhpC-TSA_2(1) ISPD_C(1) Redoxin(1)	_	15		1			yes			15	1	12.3704	15	3	5	7	0	1	15	15						3						5
AT1G48410.1			0.043	0.043	4	SVSIVPPAYYAHLAAFR; ADLHHLGMFLEGK; INLLDEEVGAGGQRR; INLLDEEVGAGGQR					AGO1 (ARGONAUTE 1)	cytosol	no	27.3.36 RNA.regulation of transcription.Argonaute	ArgoL1(1) ArgoL2(1) ArgoMid(1) ArgoN(1) DUF3577(2) Gly-rich_Ago1(1) PAZ(1) Piwi(	_	11		0				4			1	0.642365	0.571429	2	5	4	7	7	4	4	2						2			3			1	2
AT1G48600.1			0.465	0.482	18	AGEVIALDFIESAIQK; VFGEGYVSTGGFETTKEFVAK; NQNQICWIWQK; DASGNSFELSMVGCK; MIGWVKPGGYIFFR; DAGFDDVIAEDRTDQFVQVLR; DAGFDDVIAEDR; MEHSSDLTVEAMMLDSK; FTGELAQKAGEVIA; ASDLDKEERPEVLSLIPPYEGK; GYDLHDVQAYGQMLK; TYPDNSFDVIYSR; FMCADVTSPDLK; AGEVIALDFIESAIQKNESVNGHYK; EKEEFISDFSEEDYNDIVGGWSAK; DTILHIQDKPALFR; SAETPSPEFAEYIK; VFGEGYVSTGGFETTK			3		phosphoethanolamine N-methyltransferase 2, putative (NMT2)	not plastid	no	11.3 lipid metabolism.Phospholipid synthesis	CheR(3) CMAS(2) DOT1(1) Fibrillarin(2) FtsJ(2) Met_10(2) Methyltransf_11(2) Meth	_	159.9	yes	2	yes	yes		18.3	34.1	26.8	3	0.837186	0.981413	43.3	75	41.6	80.7	80.7	79.2	79.2	5.8	9.4	8.6	5.6	7.1	6.8	8.4	20.8	8.1	8.7	16	13	5	11.3
AT1G48630.1			0.23	0.23	4	YTISEADGHKEWVSCVR; LYSLEAGSIIHSLCFSPNR; DVLSVAFSTDNR; NTLAGHSGYLNTVAVSPDGSLCASGGK					guanine nucleotide-binding protein / activated protein kinase C receptor, putative (RACK)		unassigned	30.5 signalling.G-proteins	ANAPC4_WD40(5) Cytochrom_D1(2) eIF2A(3) Nup160(4) WD40(7) WD40_like(2)	_	4		1			yes		4		1	3.66208	4	4	0	0	0	1	4	4					4
AT1G48650.1			0.028	0.028	2	IIGALDDDENLTPLGK; ALQPPEALSVQNAVEYLK					helicase domain-containing protein	plastid	yes	28.99 DNA.unspecified	AAA_19(1) AAA_22(1) AAA_30(1) ATPase(2) DEAD(1) dsrm(1) HA2(1) Helicase_C(1) NAC	C	4		2		yes	yes	2	1	1	3	3.79998	4	2	1	1	0	1	4	4				1		1				1
AT1G48660.1			0.014	0.014	1	MSLSVELK					Auxin-responsive GH3 protein		unassigned	17.2.3 hormone metabolism.auxin.induced-regulated-responsive-activated	GH3(1)	_	4		0						2	1	0.59179	1	1	0	3	2	2	2	2			1											1
AT1G48830.1			0.529	0.529	8	AIVVNVPYR; TLTSVHEAILDDVVLPAEIVGKR; NNTEYKVEAFSAVYKK; TLTSVHEAILDDVVLPAEIVGK; FSGKDVILIATR; GVELSELDEQVAQAFFDLENTNQELK; KLTGKDVVFEFPITEA; NNTEYKVEAFSAVYK					40S ribosomal protein S7 (RPS7A)	cytosol	no	29.2.1.2.1.7 protein.synthesis.ribosomal protein.eukaryotic.40S subunit.S7	DNA_pol3_delta(1) DUF1887(1) PNPase(4) Ribosomal_S7e(1) UPF0240(1)	_	41	yes	2	yes	yes		4	8	9	3	1.19998	1.05	9	11	21	20	20	21	21	2	3		2		2	2	5			4		2	6
AT1G48850.1			0.2	0.2	5	SGGIQGGISNGEIINMR; IPLTESDLQFDLDR; GLGTPVFDKLEAELAK; ISSGVSEGMTTGTPIHVFVPNTDQR; TKGNSVGGVVTCIVR					chorismate synthase	plastid stroma	yes	13.1.6.1.7 amino acid metabolism.synthesis.aromatic aa.chorismate.chorismate synthase	Chorismate_synt(1)	C	17		1		yes			3	5	2	0.98275	0.888889	10	3	4	9	9	8	8	1	5			1	3	1				2			2
AT1G49240.1	75	AT3G18780.1 AT1G49240.1	0.695	0.695	31	TSSSIEKNYELPDGQVITIGAER; GYMFTTTAEREIVR; LDLAGRDLTDYLMK; ADADDIQPIVCDNGTGMVK; LSFVAVDYEQEMETSK; RIAPEEHPVLLTEAPLNPK; GYMFTTTAEREIVRDIK; YPIEHGVVSNWDDMEK; SSIEKNYELPDGQVITIGAER; IWHHTFYNELR; LSFVAVDYEQEMETSKTSSSIEK; MSKEITALAPSSMK; DLYGNIVLSGGTTMFSGIADR; LDLAGRDLTDYLMKILTER; AGFAGDDAPRAVFPSVVGRPR; EKLSFVAVDYEQEMETSK; AVFPSVVGRPR; FRCPEVLFQPSFVGMEAAGIHETTYNSIMK; YELPDGQVITIGAER; YPIEHGVVSNWDDMEKIWH…			27.5		actin 8 (ACT8)	not plastid	no	31.1 cell.organisation	Actin(1)	_	360.7	yes	2	yes	yes		39	98.8	69.2	3	1.07373	1.34678	105.6	154.1	101	153.7	153.7	207	207	19.6	10.7	12.6	11.8	36.3	14.6	18.8	20.1	13	22.4	45.2	34.6	15.1	33.4
AT1G49430.1			0	0	1	SLAADNVLLVEEGRPATAEHPSAGPVYR					LACS2 (LONG-CHAIN ACYL-COA SYNTHETASE 2)		unassigned	11.1.9 lipid metabolism.FA synthesis and FA elongation.long chain fatty acid CoA ligase	AMP-binding(1) AMP-binding_C(1)	_	3		0					2		1	1.76457	2	0	1	2	1	1	2	2											1			1
AT1G49600.1			0.607	0.748	55	QYAAYQQQQQQHHQSQQQPR; QMMMYPHPQYAPYNQAAYQQHPQFQYAAYQQQQQQHHQSQQQPR; LNWASFSTGEKR; AMTEMNGAFCSSR; MYPHPQYAPYNQAAYQQHPQFQYAAYQQQQQQHHQSQQQPR; ASENGPDLSIFVGDLAPDVSDAVLLETFAGR; MMYPHPQYAPYNQAAYQQHPQFQYAAYQQQQQQHHQSQQQPR; YQQHPQFQYAAYQQQQQQHHQSQQQPR; SKGYGFVRFGDENER; VGDLAPDVSDAVLLETFAGRYPSVK; IPVGKGCGFVQFANR; PQFQYAAYQQQQQQHHQSQQQPR; PYNQAAYQQHPQFQYAAYQQQQQQHHQSQQQPR; SDFGEVVSVKIPVGK; NKQTCQSEGYGFVEF…			770		RNA-binding protein 47A		unassigned	27.3.99 RNA.regulation of transcription.unclassified	Activator_LAG-3(1) DUF1866(1) Nup35_RRM_2(2) PAT1(1) RRM_1(3) RRM_3(2) RRM_5(3)	_	1710.9	yes	2	yes	yes		294.7	247.9	343.7	3	0.95676	1.07482	479	705.4	526.5	824.6	824.6	886.3	886.3	74.8	118.4	52.9	78.1	64.6	90.2	88.7	118.4	88	147.9	122.1	140.3	76	136.4
AT1G49650.1			0.088	0.088	2	LSGTETVPASLNPR; NDVVSKDVVYSPGHNLSVR					alpha/beta-Hydrolase (perhaps plastid stroma)		unassigned	26.57* misc.alpha/beta-Hydrolase family; 29.5.5.5.4* protein.degradation.serine protease.SC.S9	Abhydrolase_3(1) Chlorophyllase2(1) COesterase(2) Hydrolase_4(1) Say1_Mug180(1)	M	3		0					1		1	0.611742	0.5	1	0	2	2	2	1	1					1									2
AT1G49760.1			0.148	0.148	7	GSGFVAFSTPEEATR; NLDESVTDDKLREHFAPFGTITSCK; GFGFVNFENSDDAAR; NLSESLSDEELNK; EHFAPFGTITSCK; SLGYGYVNYATPQDASR; MIVTKPLYVALAQR					polyadenylate-binding protein, putative / PABP	not plastid	no	27.1 RNA.processing	DUF4523(3) Limkain-b1(1) Nup35_RRM(3) Nup35_RRM_2(4) OB_RNB(2) PABP(1) RRM_1(4)	S	68	yes	2	yes	yes		12	14	9	3	0.902243	1.06061	23	26	19	33	33	35	35	5	4	2	7	2	3	4	5	2	5	6	4	3	5
AT1G50250.1	82	AT1G50250.1 AT5G42270.1	0.075	0.075	5	RTPGFTGADLQNLMNEAAILAAR; ELKEISKDEISDALER; EISKDEISDALER; GQAGGLTFFAPSEER; TPGFTGADLQNLMNEAAILAAR					FtsH1 (A-type) (FtsH1-2-5-8 complex)	thylakoid-integral	yes	29.5.7.2.4* protein.degradation.metalloprotease.MA(M).M41	AAA(1) AAA_14(1) AAA_16(2) AAA_17(1) AAA_2(1) AAA_22(1) AAA_28(1) AAA_33(1) AAA_	C	5.5		0							0	0.20974	0.181818	3.5	2	0	5.5	5.5	0	1	2.5	1					1	1
AT1G50370.1			0.129	0.129	5	QLTQVYGFYDECQRK; QLTQVYGFYDECQR; MDLDQWISK; GAGWLFGSR; VTTEFNHINNLDLVCR					serine/threonine protein phosphatase, putative		unassigned	29.4 protein.postranslational modification	Chi-conotoxin(2) Metallophos(1) Metallophos_2(1) STPPase_N(1)	_	8.5		0					6.5		1	2.96195	3.25	3.5	5	0	2	2	6.5	6.5		2			1.5						5
AT1G50480.1			0.416	0.416	16	KGAPSGFVLPIR; AGDPITADDLGVGGALTVLMK; KFSMDAGAFDAVVCSHHAHSGK; QPSQGPTFGIK; STTTVGLCQALGAYLDKK; VLLSAFDELQGQEDGYYVVVGGITPTPLGEGK; LVGPGGFVVTEAGFGSDIGTEK; EVVSPVPADIDIANSVEPLHISEIAK; LDIDPASITWR; YSGLTPQCAIVVATVR; GAPSGFVLPIR; FLYPLDIGIKDKIEAIAK; TSPEELTPEEIKK; DLNINPLHYDLYGK; KLEVVSPVPADIDIANSVEPLHISEIAK; DAINPTLMQTLEGTPVLVHAGPFANIAHGNSSIVADK					10-formyltetrahydrofolate synthetase (THFS)	not plastid	no	25.2 C1-metabolism.formate-tetrahydrofolate ligase	FTHFS(1)	_	164	yes	2	yes	yes		10	66	18	3	1.23436	1.34286	56	56	52	70	70	94	94	8	16	3	3	19	7	8	12	3	2	24	7	7	11
AT1G51560.1			0.23	0.23	4	FGSNVSGEKDSENIIDVETSLAVPHGGGTR; TPISGGVQSATSAHGLPRPALAVR; LAFEESHGVETLEEAK; VTLFGDVYPLPEEQQEWAHK					Pyridoxamine 5'-phosphate oxidase protein	plastid stroma	yes	18.20* Co-factor and vitamine metabolism.vitamin b6	DUF2470(1) Putative_PNPOx(1) Pyrid_oxidase_2(1)	C	10		2		yes	yes		5	4	2	11.3951	9	8	2	0	1	1	9	9		1			3	4					2
AT1G51690.1			0.271	0.271	7	LPVVVTSHESSPVAR; SAGEEVQEVDIISAIEFDNSGNHLATGDR; GSESPGVDGNTNALDYTTK; VFGVAPGSTETATLEASR; VYAHAHDYHINSISNNSDGETFISADDLR; ELEEADYPLRHPEFR; SFFTEIIASVSDIK					ATB ALPHA (protein phosphatase 2A 55 kDa regulatory subunit B alpha isoform)		unassigned	29.4 protein.postranslational modification	WD40(7)	_	27	yes	1		yes		3	4	2	3	0.552036	0.5	13	10	4	18	18	9	9	2	3	1	3	4		4	3	1			2		4
AT1G51710.1			0.095	0.095	3	ALFGVNLQSR; LHCQESGEESSETESVYSLK; SNDVDQTSHMLTVATR					ubiquitin-specific protease 6 (UBP6)		unassigned	29.5.11.5 protein.degradation.ubiquitin.ubiquitin protease	Peptidase_C98(2) ubiquitin(2) UCH(1) UCH_1(1)	_	18	yes	1		yes			6	1	2	0.503711	0.636364	0	11	7	11	11	7	7							1	4	2		4			4
AT1G52000.1			0.104	0.104	4	IHVAVGGLGIEQIR; TNPGASAGGNGETVSNIGDTESNAGGSK; VYVGQGDSGVAYVK; AQGGSYGETFDDGAFDHVRK					jacalin lectin family/myrosinase-binding protein	not plastid	no	26.16 misc.myrosinases-lectin-jacalin	Jacalin(3)	_	6		1		yes			2	2	2	1.72665	2	3	3	0	2	2	4	4	1				2		1					2
AT1G52360.1			0.153	0.153	11	VSEIVALWR; SFEVTELPVR; SSMTLVEAFR; LENTLNYGLER; RVVIGYDEGTIMVK; SIGADYEVTDGERLPLSVK; SIGADYEVTDGER; ELGTCDLYPQSLK; IWNLGSPDPNFTLDAHQK; DTNTFASASLDR; GVNCVDYFTGGDKPYLITGSDDHTAK					coatomer protein complex, subunit beta 2 (beta prime)		unassigned	31.4 cell.vesicle transport	ANAPC4_WD40(5) Clathrin(2) Coatomer_WDAD(1) Nup160(5) WD40(8)	M	73.3	yes	2	yes	yes		8	15.5	9.5	3	0.671254	0.818859	15.5	30.3	27.5	40.3	40.3	33	33	2.5	3	3	2	1	4	7	4.3	6	3	4.5	5.5	7.5	4
AT1G52400.1			0.292	0.292	9	SPSWTTDSLVDWDSK; HWITFNEPWVFSR; IGSKPFNGKLDVYSK; IGIAHSPAWFEPQDLEHVGGSIER; SGYEAYQVSHNLLLSHAYAVDAFR; VKHWITFNEPWVFSR; VGVQFYHDLIDELLK; NNIIPLVTVFHWDTPQDLEDEYGGFLSGR; GSTDYVGMNYYTSVFAK					6-phospho-beta-galactosidase (BGLU18)	ER	no	26.3 misc.gluco-, galacto- and mannosidases	DUF4106(2) Glyco_hydro_1(1)	S	56	yes	2	yes	yes		6	29	2	3	1.78369	1.94737	19	24	13	19	19	37	37	5	3	1	1	9		4	4		3	13			2
AT1G52410.2			0.286	0.286	13	QLQVDDSTEDKEHFTAAK; ELSHLLADASEAYEEYHGAVR; DYQDSVNALQGKDDEDQSAK; MLEEIEHEFEAASDSLK; KDFGQILITAASFEELSSAPISYISR; QLNDFTEGSADDEQSAKR; YSIEDILSEESAVQGTETSSLTASLTQLVENHRK; IASSTSESSATSETVETLR; QSLLEEIEREFEAATK; GQSLLEEIEREFEAATESLK; VLTSPSIASSTSESSATSETVETLR; LSMLEEIEREFEAASK; MLEDIEREFEAATIGLEQLK					myosin-related, Poly-adenylate binding protein - multiple locations	cytoskeleton; ER; nucleus	no	30.3 signalling.calcium	DASH_Dad1(10) SMAP(3) Stealth_CR3(9) WGG(4)	S	39	yes	3	yes	yes	yes	2	28	8	3	35.9961	38	5	20	14	1	1	38	38					5					2	14	4		1
AT1G52730.1			0.245	0.245	5	IWQTTPANPEENETSSR; FTPTGLSYASGSEDGTIR; FWDANHFGLVK; GAVWSSCLDNNALR; SPVTSAEVSQDGRYITTADGSTVK					transducin protein / WD-40 repeat protein		unassigned	27.3.99 RNA.regulation of transcription.unclassified	ANAPC4_WD40(5) eIF2A(2) Ge1_WD40(4) WD40(7)	_	8.5		1		yes			4	1	2	1.20695	1.42857	5	3.5	0	3.5	3.5	5	5	2				2	1	1.5				2
AT1G53240.1	60	AT3G15020.1 AT1G53240.1	0.346	0.346	7	NGVEEVLDLGPLSDFEKEGLEALKPELK; SEVVGYMGDDNLAK; ALEGADLVIIPAGVPR; VAILGAAGGIGQPLALLMK; KLFGVTTLDVVR; LNPLVSSLSLYDIANTPGVAADVGHINTR; LFGVTTLDVVR			10.6		mitochondrial malate dehydrogenase [NAD] mMDH1	mitochondria	no	8.1.9 TCA / org.transformation.TCA.malate DH	3Beta_HSD(1) DapB_N(1) Glyco_hydro_4(2) Ldh_1_C(1) Ldh_1_N(1) Semialdhyde_dh(1)	M	22.8	yes	1		yes		2	1.2	3.2	3	0.289675	0.390244	4.3	11.6	6.9	16.4	16.4	6.4	6.4	3	0.6				0.7	6.5		0.6	2	1.2	1.3	5.7
AT1G53310.1	61	AT1G53310.1 AT3G14940.1	0.086	0.086	6	NQTVDLVLTAHPTQSVR; LATPELEYGR; LADLEAAPAAVAR; DITPDDKQELDEALQR; ALLDEMAVVATEEYR; AIPWIFAWTQTR					phosphoenolpyruvate (PEP) carboxylase (PPC1)		unassigned	4.14 glycolysis.PEPCase	PEPcase(1) PEPcase_2(1)	_	5.9		0							0	0.150744	0.134615	1.1	2.6	2.2	5.2	5.2	0.7	0.7		1.1					0.6	2						1.5
AT1G53500.1			0.318	0.318	12	NNIYGTHVLLEACK; LFGKDPESSIQFVENRPFNDQR; AGAEMLVMAYGR; FIHVSTDEVYGETDEDAAVGNHEASQLLPTNPYSATK; TMDWYTQNPEWWGDVSGALLPHPR; EFDNVCTLR; SYLYCEDVAEAFEVVLHK; NILITGAAGFIASHVANR; AMVEELLREFDNVCTLR; NLDPSFSSPNFK; KDVSSNTVQTFTVVTPK; GIWNFTNPGVVSHNEILEMYK					MUM4 (MUCILAGE-MODIFIED 4); catalytic		unassigned	10.1.10 cell wall.precursor synthesis.RHM	3Beta_HSD(2) adh_short(4) Epimerase(2) GDP_Man_Dehyd(2) NAD_binding_10(1) NAD_bi	_	42.7	yes	2	yes	yes		1.7	21.1	3.7	3	1.41872	1.6358	13.9	17.2	11.6	16.2	16.2	26.5	26.5	3.5	3.4		1.7	5.3		1.8	4.7	2.8		7.2	0.7
AT1G53750.1			0.531	0.575	19	VLMATNRPDTLDPALLRPG; LGIDPPKGVLCYGPPGTGK; QMMQEEQPLQVAR; SVCTEAGMYAIR; DIEDEIRDEKNPRPLDEDDIALLK; ACIVFFDEVDAIGGAR; GVLCYGPPGTGK; IDPSVTMMTVEEKPDVTYNDVGGCK; VSPTDIEEGMR; IISPNTEDAKYVINVK; TVTEKDFLDAVNK; MREVVELPMLHPEK; NKYQIQIPLPPK; TYGLGPYSAPIK; TMLEIVNQLDGFDAR; FVVGLGDKVSPTDIEEGMR; KVEFGLPDLESR; TVTEKDFLDAVNKVIK; TYGLGPYSAPIKK					26S proteasome AAA-ATPase subunit (RPT1a)	cytosol	no	29.5.11.20.2* protein.degradation.ubiquitin.proteasome.26S	AAA(1) AAA_16(1) AAA_18(1) AAA_2(1) AAA_22(1) AAA_24(1) AAA_28(1) AAA_33(1) AAA_	_	168	yes	2	yes	yes		18	37	27	3	0.817547	0.953488	51	72	45	86	86	82	82	10	11	4	3	11	12	9	15	11	12	14	11	3	15
AT1G54080.1			0.3	0.3	6	SSYGFVHYFDRR; YNTHDEAALAIQMGNAQPFLFSR; LFYTLGAGVIEEVR; SVVELTNGSSEDGRELSNEDAPENNPQFTTVYVGNLSPEVTQLDLHR; SVYAGNIHTQVTEILLQEIFASTGPIESCK; DKSSYGFVHYFDRR					oligouridylate-binding protein 1A		unassigned	35.1 not assigned.no ontology	PHM7_cyt(3) RRM_1(3) RRM_3(2) RRM_5(2) RRM_7(2) RRM_occluded(3) SET_assoc(3)	M	10.5		1		yes		2	3		2	1.16694	0.909091	7.2	3.3	0	5.5	5.5	5	5	1	2.5		2	1.7			2			1.3
AT1G54090.1			0.047	0.047	2	ISLSEHLIPAYR; TSALQLFNFPEAISISR					ATEXO70D2 (exocyst subunit EXO70 protein D2); protein binding		unassigned	31.4 cell.vesicle transport	Exo70(2) YebG(2)	_	4		0							0	0.257572	0.25	0	2	2	4	4	0	1							1	1					2
AT1G54100.1			0.144	0.144	5	GSANNEYEFLSEIGLTSHNLGSYVAGK; SVLFAAVGTAGQR; NNLPGAIFTAMCGGAEIGEAIAK; GTLLGPLHTPESK; ILAEGIGEVQEVIDMCDFAVGLSR					aldehyde dehydrogenase, antiquitin	cytosol	no	5.1 fermentation.aldehyde dehydrogenase	Aldedh(1)	_	5		0						1	1	0.306605	0.25	1	3	1	4	4	1	1		1						3
AT1G54270.1			0.476	0.478	16	TATFCSGVLQQLDYALLQCQALVLAPTR; FYNVVVEELPSNVADLL; QFYVNVEKEDWK; GIYAYGFEKPSAIQQR; GLDVIQQAQSGTGK; VLITTDLLAR; IQVGVFSATMPPEALEITR; KGVAINFVTLDDQR; GIYAYGFEKPSAIQQRG; GFKDQIYDIFQLLPPK; LNEVLDGQDEFFTSYDEVHESFDAMGLQENLLR; IQVGVFSATMPPEALEITRK; MFVLDEADEMLSR; ILQAGVHVVVGTPGR; GVAINFVTLDDQR; AGSAPEGTQFDTR			7.6		initiation factor 4A-2 (eIF-4A-2), DEAD box RNA helicase (RH19)	not plastid	no	29.2.3 protein.synthesis.initiation; 27.5* RNA.DEAD BOX helicase	AAA_19(2) AAA_22(1) AAA_30(1) CMS1(2) DEAD(1) Flavi_DEAD(1) Helicase_C(3) ResIII	_	590.5	yes	2	yes	yes		99.9	109	104.7	3	0.997761	1.13254	156.1	250.3	184.1	276.9	276.9	313.6	313.6	13.5	47.6	13.9	28	47.1	6	30.7	36.5	36.7	49.2	40	57.2	26.2	47.8
AT1G55370.1			0.14	0.14	2	FGVVQGEKEEEKPGFGGEEESNYK; EFSGHGATFEDIGETCIAR					NDH-dependent cyclic electron flow 5 (NDF5) - PnsB2 homologue	thylakoid	yes	1.1.6 PS.lightreaction.NADH DH		C	3		0					3		1	1.7249	3	0	3	0	0	1	3	3											3
AT1G55480.1			0.212	0.212	4	LNQVQAGLSALEEALK; LNQVQAGLSALEEALKSGYEDFKR; VIATSAVFGTEIWPAAEYGR; AEAGGDGEEEEKYETYEIEVEQPYGLK					MET1 (PSII assembly factor)	thylakoid-peripheral-stromal-side	yes	29.8 protein.protein assembly and cofactor ligation	ANAPC3(1) PDZ(1) PPR(2) TPR_1(2) TPR_16(1) TPR_19(1) TPR_2(2) TPR_21(2) TPR_6(2)	C	12		1		yes			2	5	2	1.02135	1.4	4	4	4	5	5	7	7	2	1				1					2	2	2
AT1G55810.1			0.092	0.092	3	LVVEHGLGHLPFTEK; AVVVNQDSFYHNVNEVELVR; YADIIIPR					Uracil phosphoribosyltransferase		unassigned	23.3.1.3 nucleotide metabolism.salvage.phosphoribosyltransferases.upp	AAA_16(1) AAA_17(2) AAA_18(1) AAA_33(1) ATP_bind_1(1) CoaE(2) Cytidylate_kin(2)	_	5.2		0							0	0.243291	0.192308	1.2	2	2	5.2	5.2	0	1		1.2					2							2
AT1G55860.1			0.029	0.029	7	ALTGDTPGSLSSGLDELLR; AYVLEDSYNQLR; GSDNSVSASSSTAERESDEDSSNALAVR; LVIDHNVPPSLR; RAYVLEDSYNQLR; VTYHDIEAVDPDYYK; VGEPEKAEIPEKSEELAR					UPL1 (UBIQUITIN-PROTEIN LIGASE 1); ubiquitin-protein ligase		unassigned	29.5.11.4.1 protein.degradation.ubiquitin.E3.HECT	Arm(3) DUF4636(2) DUF908(2) DUF913(2) HECT(1) UBA(1) UBM(3) UIM(1)	_	8		1		yes			3	3	2	2.59997	3	0	6	2	2	2	6	6											3	3		2
AT1G56070.1			0.655	0.655	45	PMEEGLAEAIDDGR; GHVFEEMQRPGTPLYNIK; RVIYASQITAKPR; GFVQFCYEPIK; IWAFGPETTGPNMVVDMCK; QIIATCMNDQK; GLKEAMTPLSEFEDKL; RGHVFEEMQRPGTPLYNIK; IMGPNYIPGEKKDLYTK; LLEPVYMVEIQAPEGALGGIYSVLNQK; RGFVQFCYEPIK; DGNEYLINLIDSPGHVDFSSEVTAALR; STLTDSLVAAAGIIAQEVAGDVR; LWGENFFDPATR; DLQDDFMGGAEIIK; SKILAEEFGWDKDLAK; STGISLYYEMTDESLK; IMGPNYIPGEK; ITDGALVVVDCIEGVCVQTETVLR; NATLTNEKEVDAHPIR; QIIATCMNDQKDK; KIWAFGPE…					elongation factor 2, EF-2	not plastid	no	29.2.4 protein.synthesis.elongation	EFG_C(1) EFG_III(1) EFG_IV(1) GTP_EFTU(1) GTP_EFTU_D2(1) MMR_HSR1(1)	_	1233.2	yes	2	yes	yes		189	258	203	3	0.957799	1.11454	419	454.4	359.8	583.2	583.2	650	650	86	79	43	69	78	64	70.7	69.7	50	83	100	81	64	74
AT1G56330.1	9	AT3G62560.1 AT1G56330.1 AT4G02080.1	0.295	0.295	4	VDAVVYLVDAYDKER; YHLGLTNFTTGK; ILFLGLDNAGK; LVQHQPTQHPTSEELSIGK			8		SAR1 (SECRETION-ASSOCIATED RAS); GTP binding - ER & cytosol	cytosol; ER	no	29.3.4.99 protein.targeting.secretory pathway.unspecified	Arf(1) cobW(2) G-alpha(2) Gtr1_RagA(1) MMR_HSR1(1) PduV-EutP(1) Ras(1) Roc(1) SR	S	3.7		0					1		1	0.289574	0.37037	0.7	0	3	2.7	2.7	1	1		0.7											1.3	0.7
AT1G56340.1	108	AT1G09210.1 AT1G56340.1	0.08	0.08	3	FYAISAEFPEFSNK; SGSLFDNVLVSDDPEYAK; FYAISAEFPEFSNKDK					calreticulin 1 (CRT1)	ER	no	30.3 signalling.calcium	Calreticulin(2) CDC45(2) Presenilin(1)	S	3		0							0	0.2939	0.333333	1	0	2	3	3	0	1	1												2
AT1G56410.1	105	AT1G56410.1 AT5G02490.1	0.19	0.19	10	SINPDEAVAYGAAVQAAILSGEGNEK; IINEPTAAAIAYGLDKK; NQVAMNPVNTVFDAKR; VQQLLQDFFNGK; NQVAMNPVNTVFDAK; QFAAEEISSMVLIK; NAVVTVPAYFNDSQR; IINEPTAAAIAYGLDK; TTPSYVAFTDSER; VQQLLQDFFNGKELCK					HSP70t-1 (not plastid)	not plastid	no	29.6 protein.folding	FGGY_C(1) HSP70(1) MreB_Mbl(2)	_	14.2		1		yes			2	4.8	2	0.734359	0.918919	2.1	7.4	4.7	7.4	7.4	6.8	6.8	0	1.1			0	1	0.2	2.7	1.2		1	2.3	1	0.2
AT1G56450.1			0.26	0.26	5	ITEEGVTVSQPYSLK; TLYPYVTGTSIVAIK; HSLLGASGEISDFQEILR; NKFNPLWNTLVLGGVK; FNPLWNTLVLGGVK			20		20S proteasome beta subunit G1); peptidase (PBG1)	cytosol	no	29.5.11.20.1* protein.degradation.ubiquitin.proteasome.20S	Proteasome(1)	_	17		1		yes			2	1	2	0.204912	0.214286	7	7	3	14	14	3	3	3	3				1	1	4			2			3
AT1G56700.1			0.064	0.064	1	FAIEQQAVNEATFR					pyroglutamyl peptidase (PGP2)		unassigned	29.5.3.4.1* protein.degradation.cysteine protease.CF.C15	OKR_DC_1_N(1) Peptidase_C15(1)	_	3		0						1	1	0.670622	0.5	2	1	0	2	2	1	1		1				1	1
AT1G57720.1			0.305	0.305	9	YFWTMVNQPEFKK; YFWTMVNQPEFK; MGYAPFSAPAEEAAISALKR; YNDENMVSFVTLNK; VSQMIEDAEPFEGEALLDAK; VPVLETPEGPIFESNAIAR; AKNPLDLLPPSPMVLDDWKR; AAPVAEAPKPAEEEEAPKPK; NPLDLLPPSPMVLDDWKR			5		elongation factor 1B-gamma, eEF-1B gamma	not plastid	no	29.2.4 protein.synthesis.elongation	EF1G(1) GST_C(1) GST_C_2(1) GST_C_3(1) GST_N(1) GST_N_2(1) GST_N_3(1) GST_N_5(1)	_	53.3	yes	2	yes	yes		9.1	8.5	6	3	0.718357	0.794613	24.7	16	12.6	29.7	29.7	23.6	23.6	6.4	6.7	2	5.1	2.5	2	6	2		4	3	1		3.6
AT1G57770.1			0.066	0.066	3	IGPTDFFKDLEK; FDSGPSLFSGLQSR; YAGPSAVQEWEK					amine oxidase family, similarity to phytoene dehydrogenase (PDH1)	plastid stroma	yes	16.1.4 secondary metabolism.isoprenoids.carotenoids	Amino_oxidase(1) DAO(2) FAD_binding_2(2) FAD_binding_3(1) FAD_oxidored(1) GDI(2)	C	3		1		yes		1	2		2	2.70789	3	1	0	2	0	1	3	3				1
AT1G58080.1			0.095	0.095	3	AAGGSGVLVSPLTYIFDEDTPR; QYVAQIPQLPNTEVWFQRPK; MAADAIDLLKDCQLFVK					ATP phosphoribosyl transferase (ATP-PRT) (HISN1B)	plastid stroma	yes	13.1.7.1 amino acid metabolism.synthesis.histidine.ATP phosphoribosyl transferase	HisG(1) HisG_C(1) XdhC_CoxI(1)	C	7.5		0					5		1	1.23113	2	1	6.5	0	2.5	2.5	5	5	1						1.5				5
AT1G59610.1			0.086	0.086	6	VLVDIVSASANATPGLGR; RPATSLNVVALGNVGAGK; IALVDTLASQIR; MEAIDELSQLSDSMR; LGEQLVSSAEGTR; EVVAIASAALDGFKNEAK					ADL3 (DYNAMIN-LIKE 3) - dually targeted at plasma membrane & cytosol	cytosol; plasma membrane	no	26.17 misc.dynamin	AIG1(1) Dynamin_M(2) Dynamin_N(1) GED(1) GTP_EFTU(1) MMR_HSR1(1) PH(1) PH_11(1)	_	12.5		0					6.5		1	1.00308	1.08333	5.5	5	2	6	6	6.5	6.5	1	2			2.5			1			4			2
AT1G59830.1			0.235	0.235	5	QITQVYGFYDECLR; IGGNAPDTNYLFMGDYVDR; GAGYTFGQDIATQFNHNNGLSLISR; QITQVYGFYDECLRK; AILVEEYNVQPVK					PP2A-1 (protein phosphatase 2A-2); protein serine/threonine phosphatase		unassigned	29.4 protein.postranslational modification	Metallophos(1)	_	23.8	yes	1		yes			8.3	4.9	2	1.15139	1.24528	7.1	8.7	8	10.6	10.6	13.2	13.2		1.8			3.6	1.7	2	0.8			4.7	1.2	2	4
AT1G59900.1			0.188	0.188	4	RGDYVPGLKVDGMDAFAVK; GGSLHEVFSELMGR; SVESSSQELLDFFR; ESSFYGGHGIVGAQVPLGCGIAFAQK					pyruvate dehydrogenase E1 component alpha subunit, mitochondrial (PDHE1-A)	mitochondria	no	8.1.1.1 TCA / org.transformation.TCA.pyruvate DH.E1	DXP_synthase_N(2) E1_dh(1) TPP_enzyme_C(1) YadA_anchor(1)	C	15		1		yes			4	2	2	0.777214	0.666667	9	4	2	9	9	6	6	1	4			3	1	2	2
AT1G59990.1			0.198	0.198	6	KGNDTFFADHTVSWK; TMVFANTVEAVEAVADILEK; AGQYGTVTSLYTEANRDLVEAIR; GVDVPNVSHVIQADFASSAVDFLHR; AGQYGTVTSLYTEANR; THGYLAPIIDQLTNTALDSEVTNREERPFPLK					DEAD box RNA helicase (RH22) (EMB3108; preglobular stage)	plastid	yes	27.5* RNA.DEAD/DEAH BOX helicase	DEAD(3) GvpG(1) Helicase_C(1) ResIII(2)	C	9		2		yes	yes	2	6		2	10.0473	8	4	4	1	1	1	8	8		1		1	2						4
AT1G60070.1			0.057	0.057	3	MPVLDEATFSGR; ALHTSFEQETLVR; DIANSPYSPEYDVAGITDPFLHIR					Adaptor protein complex AP-1, gamma subunit		unassigned	31.4 cell.vesicle transport	Adaptin_N(1) Alpha_adaptinC2(1) Arm(3) Cnd1(2) HEAT_2(3) Nipped-B_C(1) V-ATPase_	M	7		1		yes		2	1		2	1.32714	0.75	1	2	4	4	4	3	3					1			1	1					2
AT1G60780.1			0.315	0.315	10	STATNVEIELPVPTDASNPTVR; YITMAGEYELR; QNCNAASLLFFLHR; AIDLEDIKFHQCVR; TISFIPPDGAFDLMTYR; AGAASALFLLDIK; TSLGSASYAPEKDALVWK; LSTQVKPLIWVEAQIESHSR; AEFHLPSITAEEATPER; VKFEIPYFTVSGIQVR					clathrin adaptor complexes medium subunit protein		unassigned	29.3.4.99 protein.targeting.secretory pathway.unspecified	Adap_comp_sub(1) Clat_adaptor_s(1) muHD(2)	M	62	yes	2	yes	yes		12	16	8	3	1.2324	1.38462	21	27	14	26	26	36	36	2	5	3	4	6	1	3	5	4	4	7	4		2
AT1G62020.1			0.326	0.326	32	LTQMNSDLFGGVDAIVK; MGTLIDRFDEHEGPVR; SGAWDDNGVFIYTTLNHIK; GFPEVALHFVEDER; GIFEGGLESADR; AFSSCPVVPLAIER; SEDKVVIFDLQQR; SMFLDLFNGSHSYLR; LATELGDNVPSLPEGK; VSGNTIFCLDRDGK; AITINATEYIFK; ERPAFALSGDSLFYAK; AWEVDTLR; KLVLQCTLHETIR; SPPALVYDFSQLDEKLK; QMNSDLFGGVDAIVK; NSQLCGQAMIAYLQQK; LSFLYLITGNLDKLSK; QGNSGIVEFAYQQTK; GVNWAAFHPTLPLIVSGADDR; QDIIVSNSEDKSIR; GVHFHNSQPLFVSGGDDYKIK; SSLAAEQAAAGSFDTAMR; N…					coatomer protein complex, subunit alpha	plasma membrane	no	31.4 cell.vesicle transport	ANAPC4_WD40(4) Coatomer_WDAD(1) COPI_C(1) Fis1_TPR_C(1) Nup160(5) TPR_14(2) WD40	M	93.6	yes	2	yes	yes		23.2	4.2	17.2	3	0.85206	0.910204	29.3	45	19.3	49	49	44.6	44.6	9.4	5.5		4.9		9.5	2	8.6	7.7	15.8	4.2	6.7	5.6	6.8
AT1G62290.1			0.267	0.267	11	VFDLAPEEYVLK; HFRGEHTFVPVTQR; MPTVSFTIGGK; NYLDAQYYGEIAIGTPPQK; IGEGPVAQCISGFTALDIPPPR; GPLWILGDVFMGK; SEEGGEIVFGGVDPK; RPVFSFWLNRDPKSEEGGEIVFGGVDPK; YYGEIAIGTPPQK; YHTVFDFGNEQVGFAEAV; YHTVFDFGNEQVGF					aspartic protease		unassigned	29.5.4.1.1* protein.degradation.aspartate protease.AA.A1	Asp(1) Asp_protease_2(1) SapB_1(1) SapB_2(1) TAXi_C(1) TAXi_N(1)	S	20	yes	2	yes		yes			20	1	16.4028	20	3.6	6.4	10	0	1	20	20						3.6						6.4
AT1G63000.1			0.159	0.159	3	LCEAQGITYTYGSGR; TNVAGTLTLADICR; VADANGSSSSSFNFLIYGK					NAD dependent epimerase/dehydratase family; RmlD substrate binding domain	not plastid	no	10.1.11 cell wall.precursor synthesis.UER	3Beta_HSD(1) Epimerase(1) GDP_Man_Dehyd(1) NAD_binding_4(1) Polysacc_synt_2(1) R	_	11		1		yes			3	5	2	2.45175	2.66667	1	6	4	3	3	8	8					1		1				2	3		2
AT1G63660.1			0.287	0.287	13	KPAFLVQGTLYPDVIESCPPPGTDR; HPFPGPGLAVR; AVTSQDGMTADWFNFEHK; DLHLPVTCVDASER; RHPFPGPGLAVR; EFINIFDQFAQELEKK; EFINIFDQFAQELEK; VLGDVTQGNALEVLR; QVDEIFIQSIR; IYGLQYHPEVTHSPK; LPEGFEVVAQSAQGAVAALESR; METPTMKPDTVLILDYGSQYTHLITR; VVLDITSKPPSTIEWE					GMP synthase (glutamine-hydrolyzing), putative / glutamine amidotransferase,	not plastid	no	23.1.2.31 nucleotide metabolism.synthesis.purine.GMP synthetase; 29.5.9.2.2* protein.degradation.mixed-type protease.PC.C26	Asn_synthase(1) ATP_bind_3(1) GATase(1) GATase_3(1) GMP_synt_C(1) HTS(1) NAD_syn	_	81	yes	2	yes	yes		9	26	9	3	0.994106	1.18919	31	35	15	37	37	44	44	9	5	2	3	9	3	5	9	4	6	9	2	3
AT1G63770.2			0.101	0.101	6	KQLASELKEELLK; STEAYVFDHSNMAR; MATNLTDQFAALAALSQNPGK; FVQGLGSVLSDSSLDKEFIAK; SSGNFCTQCEAEGFR; FLGDIVVQLDK					glycyl metallo-aminopeptidase (M1) (MPA1)	plastid stroma	yes	29.5.7.2.1* protein.degradation.metalloprotease.MA(E).M1	DUF3458(1) DUF3458_C(1) Peptidase_M1(1) Peptidase_M1_N(1) Peptidase_M61(1)	C	13		0							0	0.108273	0.0769231	4	7	2	13	13	0	1		4					2	5						2
AT1G64400.1			0.116	0.116	5	DVYLSYLPLAHIFDR; QGVDGGSPSVGPVYR; LILSGAAPLAAHIESFLR; LTIYSWDQFLK; DGFPEPPDDLVSAWDIFR					AMP-dependent synthetase and ligase		unassigned	11.1.9 lipid metabolism.FA synthesis and FA elongation.long chain fatty acid CoA ligase	AMP-binding(1) AMP-binding_C(1)	_	4.2		0				1			1	0.282174	0.3125	1.2	3	0	3.2	3.2	1	1	1.2						1	1		1
AT1G64510.1			0.164	0.164	2	GVIPLAYSIR; LGLTQKYEELLVAGGGMYVEVFNR					30S ribosomal protein S6 (changed at1g64500)	plastid ribosome	yes	29.2.1.1.1.1.6 protein.synthesis.ribosomal protein.prokaryotic.chloroplast.30S subunit.S6	Ribosomal_S6(1)	C	3		0					2		1	2.11764	2	0	2	1	1	1	2	2								1			1
AT1G64520.1			0.596	0.596	12	IPQSPQENLILGLNLLR; FTSLPPLFENSPNAAK; AYDYVSISDAR; MDPQLTEVSQQFER; DFFQLKPYYVDAR; EIPSLQLINQTLSYAR; DIYEHAVVLSVK; QMLLFSSDQELLTYVTDEHPEWEVK; PQLTEVSQQFER; NRIPQSPQENLILGLNLLR; QTAPDATYVYFMDLLAK; HAVELEQSFMEGAYNR					26S proteasome regulatory subunit (RPN12a)	cytosol	no	29.5.11.20.2* protein.degradation.ubiquitin.proteasome.26S	CSN8_PSD8_EIF3K(1) PCI(2) SAC3_GANP(1)	_	95	yes	2	yes	yes			21	23	2	0.695177	0.862745	23	37	35	51	51	44	44	10	4	1			8	11	8	3		11	4	7	5
AT1G64550.1			0.087	0.087	5	AGMPTVSVNHDTGGGSAIR; RLDAIDAYTAEAR; ELQYQQHVAEMEAAK; LISGDLQPSSGTVFR; TEVASSVVYEVLGR					ATGCN3 (general control non-repressible 3)		unassigned	34.16 transport.ABC transporters and multidrug resistance systems	AAA(2) AAA_15(3) AAA_16(2) AAA_18(2) AAA_21(4) AAA_22(2) AAA_23(2) AAA_24(2) AAA	_	32	yes	1		yes		1	11	3	3	0.797697	0.882353	13	11	8	17	17	15	15	2	4	1	1	3	2	5	3			3		2
AT1G64710.1			0.132	0.132	3	IIGIDINPDKFQLGR; ILFTSICHTDLSAWKGENEAQR; SITASVFGGFKPK					alcohol dehydrogenase		unassigned	26.11 misc.alcohol dehydrogenases	2-Hacid_dh_C(1) ADH_N(2) ADH_zinc_N(1) ADH_zinc_N_2(1) AlaDh_PNT_C(1) TrkA_N(1)	_	8		1		yes		1	4		2	1.47571	1.66667	4	4	0	3	3	5	5	1	1		1	1		1				3
AT1G64740.1			0.409	0.471	20	LADNCTGLQGFLVFN; LISQTISSLTTSLR; AFVHWYVGEGMEEGEFSEAR; NAVGGGTGSGLGSLLLER; QLFHPEQLISGK; LGFTIYPSPQVSTAVVEPYNSVLSTH; QLFHPEQLISGKEDAANNFAR; TGTYRQLFHPEQLISGKEDAANNFAR; LADNCTGLQGFLVFNAVGGGTGSGLGSLLLER; KLADNCTGLQGFLVFNAVGGGTGSGLGSLLLER; SKLGFTIYPSPQVSTAVVEPYNSVLSTH; TIQFVDWCPTGFK; FDGAINVDITEFQTNLVPYPR; RTIQFVDWCPTGFK; AVFLDLEPTVIDEVR; AYHEQFSVPEITTSVFEPSNMMAK; KLADNCTGLQGFLVFN; AVGGGTGSGLGSLLLER…					TUA1 (ALPHA-1 TUBULIN)	cytoskeleton	no	31.1 cell.organisation	Tubulin(1) Tubulin_3(2) Tubulin_C(1)	_	39.8	yes	2	yes	yes		7	8.8	4.8	3	1.24325	1.07292	7.2	22.6	10	19.2	19.2	20.6	20.6		5.8				1.4	4.9	7.1	1.4	4.3	3.3	1.6
AT1G64770.1			0.109	0.109	2	AVYNTPPSKFETIDQGR; VYWKDEGFEEVLYTVDGDESR					NDF2 (NDH45) or PnsB2	thylakoid	yes	1.1.6 PS.lightreaction.NADH DH	Aldose_epim(1)	C	6		2		yes	yes		4	1	2	5.64729	5	4	2	0	1	1	5	5		1			2	1					2
AT1G64790.1			0.151	0.159	27	SSNPDTIEAMFASVK; NPEISSLVPTLLLALTDPNEYTR; DATSGEDVFDAGWIGR; DLPAVMTFLISR; IGMLNAVQELASAPEGK; LSHEEFQTVILPAAVK; IATNIWIALHDPEK; ESAGLAFSTLYK; SQLLSFMDQLIPTIR; AMMSQLSAYGVK; EASDEEEYDLVR; VQSAGQLALQQVGSVIK; ASQIVGNMCSLVTEPK; GAAFGLAGVVMGFGISSLKK; HALDTLLQTTFVNSVDAPSLALLVPIVHR; QGIALALQSAADVLTTK; LLEVLNTPSESVQR; LMSTLISSLASPSSERRQVAGR; IDPLVGDLMTSFQAADSGVR; VLPLIIPILSK; VVIDVLSSIVSALHDDSSEVR; YGHDLG…					unknown protein HEAT domains	not plastid	no	35.1 not assigned.no ontology	Adaptin_N(11) Arm(3) CLASP_N(11) Cnd1(11) Dopey_N(5) DUF3385(5) DUF3437(3) DUF93	C	108	yes	2	yes	yes		17	12	26	3	1.04151	1.03774	43	44	21	53	53	55	55	8	10	2	6	4	13	6	10	4	7	4	13	3	6
AT1G65070.1			0.043	0.043	2	GLGLSEIQDLSDIVER; LGTVVEEPGDDDDTVLVQHGK					DNA mismatch repair MutS protein	plastid nucleoid	yes	28.2 DNA.repair	AAA_14(1) AAA_21(3) AAA_23(2) CENP-H(2) Exonuc_VII_L(2) MutS_III(1) MutS_V(1) RN	C	5		2		yes	yes	1	2	1	3	5.13364	4	3	0	2	1	1	4	4				1	2									1
AT1G65090.1			0.232	0.232	4	EGETGATKIETSTGKDDEEISSNEPIDQASGAQGTGEEK; IGHGEGAAGVGEAALFR; IETSTGKDDEEISSNEPIDQASGAQGTGEEKR; IETSTGKDDEEISSNEPIDQASGAQGTGEEK					unknown protein		unassigned	35.2 not assigned.unknown	FANCF(1) Spt46(1)	_	16		1			yes			16	1	13.7146	16	5	5	6	0	1	16	16						5						5
AT1G65150.1			0.074	0.074	2	GSNASDPAVLKTWRR; LSQLANEKYESPPFSSGAHNWR					TRAF-like protein		unassigned	35.1 not assigned.no ontology	MATH(2)	C	3		1		yes		2	1		2	2.45303	3	1	2	0	0	1	3	3					1					2
AT1G65930.1			0.156	0.156	5	GGETSTNSIASIFAWTR; DTYLNTEEFIDAVAAELK; FKDIFQEVYEASWK; LVPGWTKPICIGR; DTYLNTEEFIDAVAAELKER					NADP+ isocitrate dehydrogenase (ICDH)	cytosol	no	8.1.4 TCA / org.transformation.TCA.IDH	Iso_dh(1)	_	32	yes	1		yes		7	3	4	3	0.918222	0.777778	11	15	6	18	18	14	14	3	4		3	1		1	6		3	2	3	1	3
AT1G65960.2			0.431	0.431	13	FNIVSKDQGVPVVAFSLK; TATNDESVCTMFGSR; LNLASFVTTWMEPECDKLIMDSINK; VLHELDTLPSK; NVMENCIENMVVLK; FGWIVPAYTMPADAQHITVLR; NYVDMDEYPVTTELQNR; LFNAPLEESETAVGVGTVGSSEAIMLAGLAFK; GSSQIIAQYYQLIR; DQGVPVVAFSLK; DHSFHNEFEISEMLR; MGIEGIAENVKEK; DAAYQIIKDELMLDGNPR			3		glutamate decarboxylase 1 (GAD 1)	not plastid	no	13.1.1.1.1 amino acid metabolism.synthesis.central amino acid metabolism.GABA.Glutamate decarboxylase	Aminotran_5(1) Pyridoxal_deC(1)	_	116	yes	2	yes	yes		9	20	10	3	0.433883	0.506494	31	50	35	77	77	39	39	9	12		3	6	1	8	17	6	6	8	5	7	11
AT1G66200.1			0.421	0.421	9	LTGHHETADINTFLWGVANR; SLLADLVNLDISDNSEK; WNYDGSSTGQAPGQDSEVILYPQAIFKDPFRR; RLTGHHETADINTFLWGVANR; TLPGPVTDPSKLPK; GYFEDRRPASNMDPYVVTSMIAETTLLWNP; WNYDGSSTGQAPGQDSEVILYPQAIFKDPFR; GNNILVMCDAYTPAGEPIPTNKR; HAAAEIFANPDVIAEVPWYGIEQEYTLLQK					ATGSR2 (Arabidopsis thaliana glutamine synthase clone R2); glutamate-ammonia ligase	not plastid	no	12.2.2 N-metabolism.ammonia metabolism.glutamine synthase	Gln-synt_C(1) Gln-synt_N(1)	_	36.4	yes	1		yes			9.7	5	2	0.69949	0.677419	16.3	10	10.1	21.7	21.7	14.7	14.7		11.6			4.7			2			5	3		8.1
AT1G67680.1	101	AT1G67680.1 AT1G67650.1	0.128	0.128	5	AGDNDGAAAVLDSAIK; NHNSTDALVGLVTTLAR; VVALIKDDKFDDYLIK; VADQVLSIVPTDEDAIR; NLADEPSLAVAVNNLVALK					7S RNA binding		unassigned	29.3.4.99 protein.targeting.secretory pathway.unspecified	ANAPC3(4) Glyco_transf_20(1) HrpB1_HrpK(3) PPR(2) RPN7(2) SRP_TPR_like(1) SRP72(	_	4		0					4		1	2.64042	4	1	3	0	0	1	4	4					1						3
AT1G67700.1			0.161	0.161	3	AALSTSDVIELPTQDQLK; TVFDKVKDYFGDAK; VKDYFGDAKESFGK			6		unknown protein	plastid	yes	35.1 not assigned.no ontology		M	12		0						1	1	0.112585	0.0909091	3	5	4	11	11	1	1	1	1				1	3	2					2	2
AT1G67930.1			0.042	0.042	2	LLPSAANANTAGTESICTR; AITSGSGGGFGPGGIR					Golgi transport complex protein-related		unassigned	31.4 cell.vesicle transport	Baculo_PEP_C(3) COG2(1) COG5(2) Dor1(2) DUF1351(2) MscS_porin(1) Sec8_exocyst(1)	C	5		0							0	0.177268	0.2	0	1	4	5	5	0	1							1						4
AT1G68010.1			0.298	0.298	7	GGLYEGWLPHLFVGNLLK; VKGYPIWHDPNRVDPFLNENASPPNASPSIVNSK; YGIAVGNTPGVLTETTAELAASLSLAAAR; AKPVSIEVYNPNGKYR; EGMATLAALNVLGR; AKPVSIEVYNPNGK; VGLDVFEEEPFMKPGLADTK			22		hydroxypyruvate reductase 1 (HPR1)	peroxisome	no	1.2.6 PS.photorespiration.hydroxypyruvate reductase	2-Hacid_dh(1) 2-Hacid_dh_C(1) 3HCDH_N(1) AlaDh_PNT_C(1) Fibrillarin(1) NAD_bindi	_	11		1		yes		4	1		2	0.848912	0.833333	4	5	2	6	6	5	5	1	2		1			1			3	1			2
AT1G68020.1			0.064	0.064	3	IIIVANELPIR; LLAMEQLLMQHPEWQGK; ALLNSDLIGFHTFDYAR					Alpha,alpha-trehalose-phosphate synthase (UDP-forming)		unassigned	3.2.3 minor CHO metabolism.trehalose.potential TPS/TPP	DUF5549(1) Glyco_transf_20(1) Trehalose_PPase(1)	M	3		0							0	0.375377	0.333333	2	1	0	3	3	0	1	2							1
AT1G68560.1			0.226	0.226	12	WIEVGAFYPFSR; TTPFSLVIAFPAGASEGYATGK; LVSIEESPDGGFIGYLQVK; WEVPYNLLPR; QELYQWDTVADSAR; LVPNEPYTLYTEDVSAINLNTDLYGSHPMYMDLR; PLFFSFPEYTECYGNSR; QFLLGSSFMISPVLEQGK; IYGSDITTLR; ILPFLYTLNYEAHMTGAPIAR; LYLDEDELPEMK; EYDAHSIYGFSETIATHK			4		alpha-xylosidase (XYL1)	cell wall	no	26.3 misc.gluco-, galacto- and mannosidases	Gal_mutarotas_2(2) Glyco_hydro_31(1) NtCtMGAM_N(1)	S	39	yes	1		yes		7	3	3	3	0.411664	0.5	15	18	6	26	26	13	13	5	2	2	4	1	1	8	1	2	3	2	2	4
AT1G68590.1			0.277	0.434	6	TAETVTGIDTSDNTPQQTIK; AETVTGIDTSDNTPQQTIK; AAPETLTAETVTGIDTSDNTPQQTIK; KDAWEELKSTLEAKPWISQK; NIGLGLDQHVPGHGTIPLSPYFFWPR; TVTGIDTSDNTPQQTIK					PSRP-3A associates with 30S (substitute 16S?)	plastid ribosome	yes	29.2.1.1.1.1.83 protein.synthesis.ribosomal protein.prokaryotic.chloroplast.30S subunit.PSRP3	PSRP-3_Ycf65(1)	C	17		1		yes			3	4	2	0.654193	0.7	8	7	2	10	10	7	7	3	4				1		3			3	1
AT1G69010.1			0.344	0.344	8	VQSLGNHPVAINNGSGPGIPFPGKFEDNTVTSTPAIIAEPQIPIESDKAR; VQSLGNHPVAINNGSGPGIPFPGK; FEDNTVTSTPAIIAEPQIPIESDKAR; RANQGLTHEEPSSKNPLSYDTQGR; ANQGLTHEEPSSKNPLSYDTQGR; VQKYEGSYPGWSQEPTK; AITGISIESQPELDDK; YEGSYPGWSQEPTK			17		BES1-interacting Myc-like protein 2		unassigned	27.3.6 RNA.regulation of transcription.bHLH,Basic Helix-Loop-Helix family	FAM176(2) HLH(1)	_	35	yes	2	yes	yes			15	5	2	1.05233	1.33333	3	17	15	15	15	20	20	1				2		4				10	3	2	8
AT1G69800.1			0.089	0.089	2	SLQETLNSAFAGIPVSSFPQVPGGR; VIEIQAETPVSEAVK					CBS domain-containing protein		unassigned	35.1 not assigned.no ontology	CBS(4)	_	3		0						3	1	2.30886	3	0	1	2	0	1	3	3												1
AT1G69960.1			0.13	0.13	2	GAGYTFGQDIATQFNHTNGLSLISR; QITQVYGFYDECLRK					serine/threonine protein phosphatase 2A		unassigned	29.4 protein.postranslational modification	Metallophos(1) STPPase_N(1)	_	3.7		0						2.4	1	1.85887	1.84615	1.3	2.4	0	1.3	1.3	2.4	2.4		1.3										2.4
AT1G70290.1	15	AT1G60140.1 AT1G70290.1 AT1G23870.1	0.076	0.076	4	VNPWDVDAVAEAVNSALK; LGFFLHSPFPSSEIYR; GLLNCDLIGFHTFDYAR; YGTSDYKPIVLIDR					trehalose-6-phosphate synthase, Alpha,alpha-trehalose-phosphate synthase (UDP-forming)		unassigned	3.2.3 minor CHO metabolism.trehalose.potential TPS/TPP	Glyco_transf_20(1) HAD(2) HAD_SAK_2(1) Hydrolase_3(2) Trehalose_PPase(1)	S	18.7	yes	1		yes		1	6	2	3	0.569313	0.927835	9.7	7	2	9.7	9.7	9	9	3	0.7	3		3		3			1	3
AT1G70310.1			0.053	0.053	2	KVLVIGGGDGGVLREVAR; SSTQEASVTDLPVKRPR					spermidine synthase 2 (SPDSYN2)		unassigned	22.1.6 polyamine metabolism.synthesis.spermidine synthase	Kelch_1(1) Methyltransf_11(1) Methyltransf_12(1) Methyltransf_24(1) Methyltransf	_	7		1			yes	5			1	3.35493	2.5	4	2	1	2	2	5	5	1	1		2						2
AT1G70320.1			0.023	0.023	5	ASDNSVSASSSTAERESDEDSSNALAVR; LVIDHNVPPSLR; ELSELASGLSSSTVR; AYVLEDSYNQLR; VKEIEGDPLVNADALK					UPL2 (UBIQUITIN-PROTEIN LIGASE 2); ubiquitin-protein ligase		unassigned	29.5.11.4.1 protein.degradation.ubiquitin.E3.HECT	Arm(3) DUF908(2) DUF913(2) HECT(1) UBA(1) UBM(3) UIM(1) Xpo1(3)	M	7		2		yes	yes	4		3	2	5.24118	7	0	7	0	0	1	7	7										4		3
AT1G70410.1			0.345	0.345	7	VENILVIGHSCCGGIK; ALTAELKELDSSNSDAIER; ATESYEAAIKGLNDLLSTK; GTFDLWELDFK; HSGVGAAVEYAVVHLK; GLNDLLSTK; VCPSHILNFQPGEAFVVR			5		beta carbonic anhydrase 4 (CA4)	plasma membrane	no	8.3 TCA / org.transformation.carbonic anhydrases	DUF4665(1) GerPC(2) Pro_CA(1)	_	7		1			yes			5	1	3.01873	2.5	2	0	5	2	2	5	5						2								2
AT1G70580.1			0.489	0.489	24	VMQILNCVIR; LVLLGDEVYQQNIYQDERPFISSKK; TNVGNPHALGQKPLTFPR; QVVSLCQAPFLLDDPNVGMIFPADAIAR; LLEATGISTVPGSGFGQK; KIIFTNVGNPHALGQKPLTFPR; AMVIINPGNPTGQCLSEANIR; RDGYPSDPELIFLTDGASK; AKHYLSLTSGGLGAYSDSR; IIFTNVGNPHALGQK; VPDVFYCLK; EVQLISFHTVSK; IIFTNVGNPHALGQKPLTFPR; GGYFEMTNIPPR; GVMQILNCVIR; LVLLGDEVYQQNIYQDERPFISSK; KIIFTNVGNPHALGQK; FNDEFMSQYADNFGYSR; DGYPSDPELIFLTDGASK; QAGKVPDVFYCLK; NVVCNFTEGAM…					alanine 2-oxoglutarate amino transferase 2 (GGT2; GGAT2; AOAT2)	peroxisome	no	1.2.3 PS.photorespiration.aminotransferases peroxisomal	Aminotran_1_2(2) Synaptonemal_3(2)	_	56.4	yes	1		yes		6.3	9.3	1	3	0.51444	0.417085	16.7	21.5	18.2	39.8	39.8	16.6	16.6	1.5	14.2			1			12.4	1	3.8	3.3	1		10.7
AT1G70600.1			0.212	0.212	3	ILFDKYHPGYFGK; DNVPLIDVTQHGFFK; STKDNVPLIDVTQHGFFK					60S ribosomal protein L27A (RPL27aC)	cytosol	no	29.2.1.2.2.527 protein.synthesis.ribosomal protein.eukaryotic.60S subunit.L27A	DUF5026(1) Ribosomal_L27A(1)	_	6.5		1		yes			1	2	2	0.623011	0.857143	2	3.5	1	3.5	3.5	3	3	2						1.5				1	1
AT1G70710.1			0.333	0.333	10	QVDYILGDNPMGLSYMVGYGQK; KVVPCGELTASPSLLR; AHPGSDVAGETAAALAAASIVFR; ATAIPGVVFVQVGDAYSDHNCWERPEDMDTLR; DGSSAGVDLSGGYYDAGDNIK; SILFFEGQR; VVPCGELTASPSLLR; DSALRDGSSAGVDLSGGYYDAGDNIK; AGDTINEFGWDNK; QNADGFICSILPGISHPQVQYSR			4		CEL1 (cellulase 1); hydrolyzing O-glycosyl compounds		unassigned	10.6.1 cell wall.degradation.cellulases and beta -1,4-glucanases	Glyco_hydro_9(1)	S	74.6	yes	2	yes	yes		10.6	7	10	3	0.477527	0.587234	23	33.6	18	47	47	27.6	27.6	7	4	3	4	3	2	4	10	6	6.6	3	4	2	5
AT1G70730.1			0.549	0.549	21	VSLVSTSPIDGQKPGTSGLR; LVTVEDIVR; LYIEQYEKDASK; TIKEYPIAEDLPR; QPNYLENFVQATFNALTTEK; SMPTSAALDVVAK; EDFGGGHPDPNLTYAK; YNMENGGPAPESITDKIYENTK; VSLVSTSPIDGQKPGTSGLRK; RFFVTPSDSVAIIAANAVGAIPYFSSGLK; VFKQPNYLENFVQATFNALTTEK; DSQDALGPLVDVALK; TDDAGGEPPEFGAAADGDADR; FFVTPSDSVAIIAANAVGAIPYFSSGLK; FDVEVFDSADDYVK; GIHPEVANVASADEFEYKDPVDGSVSK; FTFCYDALHGVAGAYAHR; VWVGQNSLLSTPAVSAIIR; VDISTIGITSFEGPEGK; ATGA…					phosphoglucomutase-2 (PGM-2)	cytosol	no	4.2 glycolysis.PGM	PGM_PMM_I(1) PGM_PMM_II(1) PGM_PMM_III(1) PGM_PMM_IV(1)	_	126.8	yes	2	yes	yes		4.5	38.7	19.5	3	0.882121	0.978159	39.7	52	35.1	64.1	64.1	62.7	62.7	6	12.8	4	1	8.9	7	2.6	19.1	3.5	2.5	18.3	6	3.9	12.2
AT1G70820.1			0.067	0.067	2	LAGSNEGIGSLIEDLEEPLEAVELR; VSDEESGEEYGWVHMR					phosphoglucomutase	plastid stroma	yes	4.2 glycolysis.PGM	PGM_PMM_I(1) PGM_PMM_II(1) PGM_PMM_III(1)	C	3		0							0	0.362638	0.333333	3	0	0	3	3	0	1	2	1
AT1G70830.1			0.096	0.096	4	ERIEAVEPDKNLITFR; IEAVEPDKNLITFR; IEAVEPNKNLITFR; ERIEAVEPNKNLITFR					Bet v I allergen protein (MLP28)		unassigned	20.2.99 stress.abiotic.unspecified	Bet_v_1(2) DUF155(4) Phage_int_SAM_5(2) Polyketide_cyc2(2)	_	30	yes	1		yes			4	7	2	0.43561	0.578947	7	11	12	19	19	11	11	1	3			2	1	1	2	3		2	3	3	3
AT1G71040.1			0.212	0.212	9	EFDRPLVIFDR; VNLLAGLLGSYILR; SEEFIECMTK; TAILANNAPYPYPSGDPVTEENSK; SVLLAPSEIVDVLVDFSK; KLIEYPPAHVSTSTR; LIEYPPAHVSTSTR; QQPGNMWYHDHAAGLTR; DLPATPVFAYGTSK			7		LPR2 (LOW PHOSPHATE ROOT2); copper ion binding		unassigned	35.1 not assigned.no ontology	Cu-oxidase(1) Cu-oxidase_2(1) Cu-oxidase_3(3)	_	60	yes	2	yes	yes		11	12	1	3	0.602072	0.666667	14	21	25	36	36	24	24	4	3	1	3	2	1	10		2	5	4		7	5
AT1G71220.1			0.175	0.175	17	VIFVDADQIIR; SVHVTYLNNLEEDDMYKR; IVHASDPLQSMQEINQNFPSVVSSLSR; GITLEDPRTEDLSQDVR; YVLPNTDDYSSTGFDVDGPK; WQGTPLLLEAGELISK; LLVPSDGDDAVQQNK; SSELYALKGGNDGSQDQSSLKR; VLELADEYGLSSK; VKPVQEIIEGIEWQDVDPDLLTSK; SNINEILMPAFPGQLR; SLYENQLPVR; TFLGQDLHLLESMEFNQR; VLDKLLSESGLSR; IQEQVYYGQIESHTK; IVTEWPDLDLEAR; VSPGVWYLQLAPGR					UDP-glucose:glycoprotein glucosyltransferase ( EBS1; BRI1 SUPPRESSOR 1)		unassigned	29.7 protein.glycosylation	Glyco_transf_24(1) Glyco_transf_8(1) Thioredoxin_12(1) Thioredoxin_13(2) Thiored	S	78	yes	2	yes	yes		6	18	12	3	0.711849	0.857143	22	34	22	42	42	36	36	6	4	3	2	4	3	3	7	4	2	9	9	3	9
AT1G71260.1			0.664	0.664	21	LFAPYSIFKGK; DSSEFFHDPSMKSSNAGQVR; AALSVEPVLPSFTEIDSGNLRIDRR; KSLSVKPHADGSGYFISLSVNNSILK; NVSHLKTEPQLEL; TAFSFALPHIMGWNR; NVSHLKTEPQLELEWDK; GKAALSVEPVLPSFTEIDSGNLR; TNDYFVVPVTK; FALSPTEVGSLISMGSKDSSEFFHDPSMK; FALSPTEVGSLISMGSK; AALSVEPVLPSFTEIDSGNLRIDR; GKAALSVEPVLPSFTEIDSGNLRIDR; QKFALSPTEVGSLISMGSK; DSSEFFHDPSMK; LFAPYSIFKGKAALSVEPVLPSFTEIDSGNLR; TEPQLELEWDK; GSLMMTFMPAIGER; SLSVKPHADGSGYFISLS…			69		Why2 - DNA binding/transcription factor -p24 like	mitochondria	no	27.3.67 RNA.regulation of transcription.putative transcription regulator	Whirly(1)	M	348	yes	2	yes	yes		62	81	61	3	1.31126	1.41667	101	139	108	144	144	204	204	19	29	10	17	8	18	17	23	8	27	45	19	12	20
AT1G71500.1			0.213	0.213	4	AQPGLTATNVNVDEVR; GTGFLDFLYSASDAFK; SPAEGAYSEGLLNAR; MIVDEGSEGFGFTK					PHOTOSYSTEM II PROTEIN33 (PSB33) (stroma lamellae)	thylakoid	yes	1.1.9* PS.lightreaction.biogenesis	Rieske(1) Rieske_2(1) zinc_ribbon_5(2)	C	11		0					6		1	0.982468	1.2	1	6	4	5	5	6	6		1					1	2			3		1
AT1G71695.1			0.089	0.089	2	QGLFTSDQDLFVDKR; DSVVLSGGPDYAVPLGR					peroxidase 12 (PER12) (P12) (PRXR6)	cell wall	no	26.12 misc.peroxidases	DUF5873(1) peroxidase(1)	S	8		1			yes			8	1	7.03064	8	3	2	3	0	1	8	8						3						2
AT1G71697.1			0.058	0.058	1	FISTYLGSTGNATSDKEVER					choline kinase 1		unassigned	11.3.2 lipid metabolism.Phospholipid synthesis.choline kinase	APH(1) CALCOCO1(1) Choline_kin_N(1) Choline_kinase(1) EcKinase(1) Tropomyosin_1(	_	4		1		yes			1	1	2	1.14214	1	4	0	0	2	2	2	2	1	1			1	1
AT1G72100.1			0.069	0.069	2	DVEDTVADQAQYAK; TVDSVGETASDVREAAAHK					late embryogenesis abundant domain-containing protein / LEA domain-containing protein		unassigned	35.1.22 not assigned.no ontology.late embryogenesis abundant domain-containing protein	Apolipoprotein(2) CemA(2) DUF1543(2) DUF4149(2) EspB(2) LEA_4(6) Phe_tRNA-synt_N	S	3		0						3	1	2.51288	3	1	2	0	0	1	3	3						1						2
AT1G72150.1			0.447	0.447	22	YIAPEQVPVK; VVVLTAEEVQK; IGSTDEPVITDSFK; KALEEFKELVR; ALEEFKELVR; QFEDNYPEFAAK; VTIPTPVAEKEEVAAPVSDEK; KENKIDELVESGEEVSEFEK; TFGSIITSPR; IDELVESGEEVSEFEK; ENKIDELVESGEEVSEFEK; SSFVFVSDFR; VLGADVSYGAQFEPTTEGSYAVIVSK; KIGSTDEPVITDSFK; DTPLTEETITEAIVKPAANYTIELPASEACTLSWELR; KEETTTEVKVEEEKPAVPAAEEEK; EFTAPVTPVKEEK; EVTIPTPVAEKEEVAAPVSDEK; EKPITDKEVTIPTPVAEKEEVAAPVSDEK; SVSVKEEETVVVAEK; EGHVVIYSSYGEFQ…					PATELLIN 1 cell plate frafficking (PATL1)	not plastid	no	34.99 transport.misc	CRAL_TRIO(1) CRAL_TRIO_2(1) CRAL_TRIO_N(1)	_	158	yes	2	yes	yes		7	32	26	3	0.55871	0.698925	25	81	52	93	93	65	65	8	8		1	6	2	15	20	7	6	18	15	11	17
AT1G72160.1			0.184	0.184	4	EGHPVCYNVYGEFQNK; VTETNPPETADTTTKPEEETAAEHHPPTVTETETASTEK; AEFVPEEKDAYTVVIQKPR; QAVELLQDNYPEFVFK					SEC14 cytosolic factor protein / phosphoglyceride transfer protein		unassigned	34.99 transport.misc	CRAL_TRIO(1) CRAL_TRIO_N(1) Dermcidin(1) DUF966(1) TBCA(1)	_	6		0							0	0.144315	0.166667	3	1	2	6	6	0	1	1	1	1				1						2
AT1G72370.1			0.409	0.409	15	VIVAIENPQDIIVQSAR; FAQYTGANAIAGR; ATNGSASSAQLSQKEADVR; RNDGIYIFNLGK; NDGIYIFNLGK; GKHSIGCLFWLLAR; HTPGTFTNQMQTSFSEPR; FVDIGIPANNK; FAQYTGANAIAGRHTPGTFTNQMQTSFSEPR; EGALGNIPIIAFCDTDSPMR; AVLKFAQYTGANAIAGR; HSIGCLFWLLAR; TDHQPIKEGALGNIPIIAFCDTDSPMR; VIVAIENPQDIIVQSARPYGQR; RRNDGIYIFNLGK			67		40S ribosomal protein SA (RPSaA)	cytosol	no	29.2.1.2.1.31 protein.synthesis.ribosomal protein.eukaryotic.40S subunit.SA	40S_SA_C(1) Ribosomal_S2(2)	_	211	yes	2	yes	yes		24	32	43	3	0.749929	0.883929	46	90	75	112	112	99	99	5	13	6	5	9	8	10	18	8	15	20	19	15	28
AT1G72560.1			0.022	0.022	2	SYYQSLIENLR; VAPEVTQHFIR					karyopherin		unassigned	34.99 transport.misc	Clathrin(1) DUF3385(4) HEAT(2) IBN_N(3) Xpo1(1) zf-C3HC4_5(1)	_	3		0						1	1	0.282427	0.5	1	2	0	2	2	1	1			1					1				1
AT1G72610.1			0.082	0.341	7	SVQDFCVANLK; AAVTPAFAAQFPGLNGLGLSTAR; RAETPAGYPCIRPIHVK; AETPAGYPCIRPIHVK; SVQDFCVANLKR; QDFCVANLKR; SLPTELVVGTTFLDATTVKK			20		germin-like protein (GER1)	extracellular	no	20.2.99 stress.abiotic.unspecified	Cupin_1(1) Cupin_2(1) PCO_ADO(1)	S	9		0						3	1	0.65687	0.5	6	3	0	6	6	3	3	2	1				3	1	2
AT1G72730.1			0.29	0.292	10	FYNVVVEELPSNVADLL; GIYAYGFEKPSAIQQR; GFKDQIYDIFQLLPSK; VLQSGVHVVVGTPGR; GLDVIQQAQSGTGK; VLITTDLLAR; GIYAYGFEKPSAIQQRG; GIIPFCKGLDVIQQAQSGTGK; VQVGVFSATMPPEALEITR; MFVLDEADEMLSR			4.6		initiation factor 4A (eIF-4A), DEAD box RNA helicase (RH23)	not plastid	no	29.2.3 protein.synthesis.initiation; 27.5* RNA.DEAD BOX helicase	AAA_19(2) AAA_22(1) CMS1(1) DEAD(1) Helicase_C(3) ResIII(1)	_	35.8	yes	1		yes		3.4	8.2		2	0.42048	0.479339	8.6	12.2	15	24.2	24.2	11.6	11.6		2.9	1.4	1	3.3		4.7	4.8	1	1.7			3.7	1.7
AT1G72810.1			0.157	0.157	4	ANTTFASAIQIGDPVSIDR; LVCAQAANANPLYLHYK; KEWVLPEIDDDDIVSAFEGNSNLFWAER; SQSGALLDVQHDFAALK					Pyridoxal-5'-phosphate-dependent enzyme	plastid stroma	yes	13.1.3.2.1 amino acid metabolism.synthesis.aspartate family.threonine.threonine synthase	OKR_DC_1_N(1) PALP(1)	C	12.2		1		yes		2	4		2	0.966917	0.967742	2.2	6	4	6.2	6.2	6	6		2.2						2		2	2			2
AT1G73060.1			0.106	0.106	2	SYEVLATDAANSLAFALQDSK; TVAVAPFVLNYNGALFR					LPA3 - PSII assembly factor associates with CP43, LPA2, ALB3	thylakoid-peripheral-stromal-side	yes	29.8 protein.protein assembly and cofactor ligation	DUF1995(1)	C	3		0					2		1	1.31182	2	0	3	0	1	1	2	2							1				2
AT1G73600.1			0.178	0.178	8	TPSPDFAIYIK; TPSPDFAIYIKK; DTILHIQDKPALFR; EYPDNTFDVIYSR; NQNQICWLWQK; VGGYIFFR; EFVDMLDLKPGQK; VFGEGFVSTGGLETTK					phosphoethanolamine N-methyltransferase 3, putative (NMT3)		unassigned	11.3 lipid metabolism.Phospholipid synthesis	CheR(3) CMAS(2) DOT1(2) Fibrillarin(1) FtsJ(2) Met_10(2) Methyltr_RsmB-F(2) Meth	_	30.5	yes	1		yes		4.7	2.9	1.2	3	0.327585	0.40553	9.1	13.6	7.8	21.7	21.7	8.8	8.8	1.2		2.4	1.4	2.9	1.2	3.6	2.8	3.9	3.3				3.8
AT1G74050.1	89	AT1G74060.1 AT1G74050.1	0.266	0.266	4	ASITPGTVLIILAGR; QLASGLLLVTGPFK; VDISGVTLDKFDDKYFGK; FYPAEDVKKPLPNRR					60S ribosomal protein L6 (RPL6C)	cytosol	no	29.2.1.2.2.6 protein.synthesis.ribosomal protein.eukaryotic.60S subunit.L6	MMtag(1) Ribosomal_L6e(1) Ribosomal_L6e_N(1)	_	10.5		2		yes	yes		3	6.5	2	10.2613	9.5	2.5	3.5	4.5	1	1	9.5	9.5		1				1.5					2	1.5
AT1G74060.1	89	AT1G74060.1 AT1G74050.1	0.266	0.266	4	FYPAEDVKKPLPNRR; VDISGVTLDKFDDKYFGK; QLASGLLLVTGPFK; ASITPGTVLIILAGR					60S ribosomal protein L6 (RPL6B)	cytosol	no	29.2.1.2.2.6 protein.synthesis.ribosomal protein.eukaryotic.60S subunit.L6	P30(1) Ribosomal_L6e(1) Ribosomal_L6e_N(1)	_	10.5		2		yes	yes		3	6.5	2	10.2613	9.5	2.5	3.5	4.5	1	1	9.5	9.5		1				1.5					2	1.5
AT1G74310.1			0.076	0.076	4	VVGQNQAVNAVSEAILR; ALAEQLFDDENLLVR; VQLDSQPEEIDNLER; LIGAPPGYVGHEEGGQLTEAVR					ClpB1	cytosol	no	20.2.1 stress.abiotic.heat	AAA(2) AAA_14(2) AAA_16(2) AAA_18(2) AAA_19(2) AAA_2(2) AAA_22(2) AAA_23(1) AAA_	_	11		1			yes			11	1	8.85008	11	2	6	3	0	1	11	11						2						6
AT1G74690.1			0.034	0.034	1	STDSQNVAPVQDHSLSDAER					IQ-domain 31		unassigned	30.3 signalling.calcium	DUF4005(2) IQ(3)	_	6		1		yes			2	2	2	1.85019	2	0	2	4	2	2	4	4							1					1		1
AT1G74880.1			0.209	0.209	2	GLDYIYEDRGEVLDLR; YLNSINYLSVGHPPFYK			6		NDH O	thylakoid	yes	1.1.6 PS.lightreaction.NADH DH	NdhO(2)	C	7		0						1	1	0.214308	0.166667	3	2	2	6	6	1	1	1	1				1	2							2
AT1G74910.1			0.188	0.188	6	IGPNVSISANAR; LTSPQLLASGDGTR; SAIVIGDVYIHPSAK; IPTDFVRLDQDILSPLAGK; YLREDKPHGSAGGLYHFR; LDQDILSPLAGK					ADP-glucose pyrophosphorylase protein		unassigned	2.1.2.1 major CHO metabolism.synthesis.starch.AGPase	CTP_transf_3(1) DUF4954(1) Hexapep(3) NTP_transf_3(1) NTP_transferase(1)	_	17		0							0	0.069454	0.0588235	3	7	7	17	17	0	1	1	2					4	3					3	4
AT1G75350.1			0.319	0.319	3	SALMVDADQVEKFR; EYVVDVWSGNHPFYLGNR; FAGLSEIMEIPVLK					50S ribosomal protein L31	plastid ribosome	yes	29.2.1.1.1.2.31 protein.synthesis.ribosomal protein.prokaryotic.chloroplast.50S subunit.L31	Ribosomal_L31(1)	C	12		1		yes		1	5	2	3	1.93986	2	8	3	1	4	4	8	8	2	2		1	1	2					3
AT1G75780.1			0.494	0.494	17	YLTASAMFR; EVDEQILNVQNK; KLAVNLIPFPR; AVLMDLEPGTMDSIR; GHYTEGAELIDAVLDVVRK; SSVCDIPPTGIK; FPGQLNSDLR; MMLTFSVFPSPK; LSTPSFGDLNHLISATMSGVTCSLR; SGPYGQIFRPDNFVFGQSGAGNNWAK; NSSYFVEWIPNNVK; EAENCDCLQGFQVCHSLGGGTGSGMGTLLISK; GHYTEGAELIDAVLDVVR; LHFFMVGFAPLTSR; VSEQFTAMFR; LAVNLIPFPR; KEAENCDCLQGFQVCHSLGGGTGSGMGTLLISK					tubulin beta-1 chain (TUB1)	not plastid	no	31.1 cell.organisation	Misat_Tub_SegII(1) Pur_ac_phosph_N(2) Tubulin(1) Tubulin_2(2) Tubulin_3(1) Tubul	_	26.8	yes	1		yes		4.7	4.5		2	0.686064	0.522727	1.8	11.9	13.1	17.6	17.6	9.2	9.2	1.1				0.7			8.7	3.2				0.2
AT1G75990.1			0.38	0.437	15	NYLHYNLYDQAEK; TLRPYFELTNAVR; YNLYDQAEKLR; LNSANPVADAESIVAK; TIQLEYTDAKESLLQAAR; IGDLELFGK; TFAEDRTHNLIVR; EIAALIDTGSYTK; DGAIDATIDHKNGCMVSK; HDELGQETLLNLLLR; ETGDIYSTNEPQTAFNSR; IAFCLNMHNEAVR; TQDVEMKDNQTPTQSVVSAPTSTLQNLK; NYLHYNLYDQAEKLR; KLTGSVISSFLDFALVPGSEAHTR					26S proteasome regulatory subunit S3 (RPN3b)	cytosol	no	29.5.11.20.2* protein.degradation.ubiquitin.proteasome.26S	PCI(1) Rpn3_C(1) TPR_2(4)	_	46	yes	2	yes	yes		9.1	11.2	4.3	3	1.13202	1.14953	14	20.3	11.7	21.4	21.4	24.6	24.6	1.8	6.6		3.3	2.3		2.7	4.3	4	3.8	3.7	1.8	2
AT1G76030.1	64	AT1G20260.1 AT1G76030.1	0.695	0.695	27	IPLFSAAGLPHNEIAAQICR; KDHSDVSNQLYANYAIGKDVQAMK; KGSITQIPILTMPNDDITHPTPDLTGYITEGQIYIDR; VTLFLNLANDPTIER; NIFQSLDLAWTLLR; TVSGVAGPLVILDK; FTTVQFTGEVLK; QIYPPINVLPSLSR; DHSDVSNQLYANYAIGK; GQVLEVDGEKAVVQVFEGTSGIDNK; RGQVLEVDGEKAVVQVFEGTSGIDNK; TYPEEMIQTGISTIDVMNSIAR; GQKIPLFSAAGLPHNEIAAQICR; AYLDISGSSINPSER; GYPGYMYTDLATIYER; IALTTAEYLAYECGK; AVVGEEALSSEDLLYLEFLDKFER; KDHSDVSNQLYANYAIGK; TVSGVAGPLVIL…					V-ATPase subunit B (VATB)	vacuole	no	34.1.1 transport.p- and v-ATPases.H+-transporting two-sector ATPase	ATP-synt_ab(1) ATP-synt_ab_N(1) HAS-barrel(1)	_	203.1	yes	2	yes	yes		26.2	35.2	19	3	0.515047	0.655257	56.2	72.4	74.5	122.7	122.7	80.4	80.4	11.9	13.5	8	8.5	10.8	3.5	11	15.3	8.5	17.7	12.4	7.5	23	21
AT1G76160.1			0.083	0.083	4	YAVNSVSFKPADTPLK; DQIGSFYYFPSLGFHK; QYLGQQLYLR; ISNVGLQDSLNFR					multi-copper oxidase type I protein	cell wall	no	35.1 not assigned.no ontology	Cu-oxidase(3) Cu-oxidase_2(3) Cu-oxidase_3(2)	S	6		0				2			1	0.6416	0.5	4	2	0	4	4	2	2	2			2			2
AT1G76450.1			0.077	0.077	1	LYTVTGQFTDEESAEQSSK					OEC23-like-2 Tat lTP	thylakoid-peripheral-lumenal-side	yes	1.1.1.2 PS.lightreaction.photosystem II.PSII polypeptide subunits	PsbP(1) PsbP_2(1) RET_CLD3(1)	C	3		0					1		1	0.392995	0.5	1	1	1	2	2	1	1	1						1
AT1G76550.1			0.19	0.19	11	QLLLHPESDDSAQLSQIETEK; MDSDFGIPR; AFPHTLGQPLAHFLR; FNAICHFFGYQAR; QAPGGHNVVWGLYEALK; KLQEYLDQVR; NTLLGFLGGSEGLFAQK; NPGPVQYDGPGADAK; LQEYLDQVR; TLEITDEVLQTYK; LLAYLVETEMNKR					Phosphofructokinase protein		unassigned	4.5 glycolysis.pyrophosphate-fructose-6-P phosphotransferase	PFK(1)	_	14.6		0					10.1		1	1.87756	2.24444	2.4	7.3	4.9	4.5	4.5	10.1	10.1		1.3			1.1		3.2				4.1
AT1G77090.1			0.115	0.115	2	VINAFGPEVIGENVEGK; VPGLSEPDEEGWR					OEC23-like-5 Tat lTP TL29.8	thylakoid-peripheral-lumenal-side	yes	1.1.1.2 PS.lightreaction.photosystem II.PSII polypeptide subunits	PsbP(1)	C	3		0							0	0.306854	0.333333	0	1	2	3	3	0	1							1						2
AT1G77510.1			0.122	0.122	4	LDATANDIPSDTFDVK; IDASEEANKEFANEYK; VNVEVDQIESWFKDFQDGK; EAEGIVTYLKK					thioredoxin	not plastid	no	21.1 redox.thioredoxin	AhpC-TSA(3) ERp29_N(2) Glutaredoxin(2) HyaE(3) OST3_OST6(3) Redoxin(2) Thioredox	S	5.5		1			yes			5.5	1	4.11399	5.5	0	3.5	2	0	1	5.5	5.5												3.5
AT1G78060.1			0.048	0.048	2	LGVPAYEWWSEALHGVAYAGPGIR; ISQLVNTAPGIPR					glycosyl hydrolase family 3 protein		unassigned	10.6.2 cell wall.degradation.mannan-xylose-arabinose-fucose	Fn3-like(2) Glyco_hydro_3(1) Glyco_hydro_3_C(1)	S	5		0				2			1	0.834405	0.666667	4	1	0	3	3	2	2	2			2			1
AT1G78300.1			0.564	0.668	13	LAEQAERYEEMVEFMEK; QAFDEAIAELDTLGEESYK; VSAAVDGDELTVEERNLLSVAYK; DNLTLWTSDMQDDAADEIKEAAAPKPT; ASGREEFVYMAK; VSAAVDGDELTVEER; IISSIEQKEESRGNDDHVTAIR; LIPAAASGDSKVFYLK; DSTLIMQLLR; SAQDIANAELAPTHPIR; SKIETELSGICDGILK; NLLSVAYKNVIGAR; QAFDEAIAELDTLGEESYKDSTLIMQLLR					14-3-3 protein GF14 omega (grf2) - cytosol & nucleus	cytosol; nucleus	no	30.7 signalling.14-3-3 proteins	14-3-3(1) TPR_19(3)	_	127.3	yes	2	yes	yes		1	21	25.8	3	0.450648	0.601258	25.2	62.1	40	79.5	79.5	47.8	47.8	3.6	6.7	4.6	1	2	7.3	13.4	11.9	15		9.4	12.4	6.6	11.9
AT1G78370.1			0.198	0.198	2	GVEFEYREEDFSNKSPLLLQSNPIHK; SLPDSEKIVAYAAEYRK			18		glutathione transferase (Tau class) - ATGSTU20	not plastid	no	26.9 misc.glutathione S transferases	GST_C(1) GST_C_2(1) GST_C_3(1) GST_C_5(1) GST_C_6(1) GST_N(1) GST_N_2(1) GST_N_3	M	4		0				1			1	0.357677	0.333333	2	0	2	3	3	1	1	1			1									2
AT1G78380.1			0.137	0.137	2	SLPDPEKVTEFVSELR; GVEFEYREEDLRNK			9		glutathione transferase 8 (AtGSTU19)	cytosol	no	26.9 misc.glutathione S transferases	GST_C(1) GST_C_2(1) GST_C_3(1) GST_C_5(1) GST_C_6(1) GST_N(1) GST_N_2(1) GST_N_3	_	4		0							0	0.298784	0.25	1	3	0	4	4	0	1		1					3
AT1G78570.1			0.363	0.363	15	AGAEMLVMAYGR; HFDGSEDNSLAATLSEKPSQTHMVVPSQR; FIHVSTDEVYGETDEDALVGNHEASQLLPTNPYSATK; LFNMDPEANIK; NNIYGTHVLLEACK; IVVLDKLDYCSNLK; EFPELLSIKESLIK; TMDWYTQNPEWWGDVSGALLPHPR; GIWNFTNPGVVSHNEILEMYR; HFDGSEDNSLAATLSEKPSQTH; AMVEELLKEYDNVCTLR; ANVAGTLTLADVCR; NILITGAAGFIASHVANR; SYLYCEDVAEAFEVVLHK; ASYTPKNILITGAAGFIASHVANRLIR					UDP-L-rhamnose synthase/ UDP-glucose 4,6-dehydratase/ catalytic (RHM1/ROL1)		unassigned	10.1.10 cell wall.precursor synthesis.RHM	3Beta_HSD(2) adh_short(3) DUF4942(1) Epimerase(2) GDP_Man_Dehyd(2) NAD_binding_1	_	129.5	yes	2	yes	yes		9.2	35.8	14.2	3	0.61388	0.842105	42.3	53.3	33.9	70.3	70.3	59.2	59.2	9.9	8.9	7	1.7	9.8	5	11.2	9.1	4.2	7.5	13.6	7.7	11	4
AT1G78580.1			0.028	0.028	1	ARNPNDVAGSSENSENDLRLEGDSSR					trehalose-6-phosphate synthase (TPS1)		unassigned	3.2.1 minor CHO metabolism.trehalose.TPS	Apt1(1) Glyco_trans_1_2(1) Glyco_transf_20(1) Glyco_transf_5(1) Trehalose_PPase(	C	5		1		yes		1	2		2	1.64718	1.5	0	2	3	2	2	3	3								1		1				1
AT1G78820.1			0.042	0.042	1	VLNEPGYAPYITEYDASYR			4		curculin-like (mannose-binding) lectin protein / PAN domain-containing protein		unassigned	26.16 misc.myrosinases-lectin-jacalin	B_lectin(1) PAN_1(1) PAN_2(1) S_locus_glycop(2)	S	3		0						1	1	0.488282	0.5	0	1	2	2	2	1	1							1							1
AT1G78850.1	49	AT1G78860.1 AT1G78850.1	0.125	0.125	3	FVWQSFDSPTDTLLVGQSLK; VVNEGGYTDYSPIEYNPDVR; ILENGNMVIYDSSGK					curculin-like (mannose-binding) lectin protein, low similarity to Ser/Thr protein kinase	not plastid	no	26.16 misc.myrosinases-lectin-jacalin	B_lectin(2) PAN_2(3) PAN_4(2) S_locus_glycop(3)	S	8		0				2			1	0.371321	0.333333	2	3	3	6	6	2	2		1		1			1	1		1			2	1
AT1G78860.1	49	AT1G78860.1 AT1G78850.1	0.09	0.09	2	VVNEGGYTDYSPIEYNPDVR; FVWQSFDSPTDTLLVGQSLK					curculin-like (mannose-binding) lectin protein, low similarity to Ser/Thr protein kinase		unassigned	26.16 misc.myrosinases-lectin-jacalin	B_lectin(2) PAN_2(1) PAN_4(2) S_locus_glycop(3)	S	6		0				2			1	0.669613	0.5	2	3	1	4	4	2	2		1		1			1	1		1				1
AT1G78900.1			0.772	0.775	48	ISGDVYIPR; FVEGDTITGGDLYATVFENTLMNHLVALPPDAMGK; GKLTTFEDDEKESEYGYVR; DALAEGDKITLETAK; AREVLQREDDLNEIVQLVGK; DMGYNVSMMADSTSR; LLREDYLAQNAFTPYDKFCPFYK; EVLQREDDLNEIVQLVGK; YSTALESFYEKFDPDFINIR; YSNSDAVVYVGCGER; LEGDSATIQVYEETAGLTVNDPVLR; VSGPVVVADGMAGAAMYELVR; HFPSVNWLISYSK; LVSQKFEDPAEGEDTLVEK; NIIHFYNLANQAVER; EDDLNEIVQLVGKDALAEGDKITLETAK; EDYLAQNAFTPYDKFCPFYK; KVSGPVVVADGMAGAAMYELVR; RTTLVANTSNM…			9		ATPase 70 kDa	vacuole	no	34.1 transport.p- and v-ATPases	ATP-synt_ab(1) ATP-synt_ab_N(1) ATP-synt_ab_Xtn(1)	_	753	yes	2	yes	yes		87	190	77	3	0.782049	0.887218	209	292	252	399	399	354	354	50	41	25	24	46	23	68	58	34	34	72	26	45	57
AT1G79040.1			0.379	0.379	4	YGANVDGYSPIYNENEWSASGDVYK; TDKPFGINGSMDLRDGVDASGR; YVDKYGANVDGYSPIYNENEWSASGDVYK; IKTDKPFGINGSMDLRDGVDASGR					psbR	thylakoid-integral	yes	1.1.1.2 PS.lightreaction.photosystem II.PSII polypeptide subunits	PsbR(1)	C	6		1		yes			3	1	2	1.95117	2	1	1	4	2	2	4	4		1									1			1
AT1G79050.1			0.125	0.125	3	LGGNAMLVDAEHAFDPAYSK; ALQHLRENPALQDEIEK; SGAVDLICVDSVSALTPR					DNA repair protein recA	plastid stroma	yes	28.2 DNA.repair	AAA_24(1) AAA_25(1) AAA_35(1) ABC_tran(1) ATPase(2) ATPase_2(1) PAXNEB(1) Rad51(	C	4		2		yes	yes		2	1	2	3.11402	3	2	1	1	1	1	3	3					1	1	1
AT1G79090.1			0.079	0.079	4	FGNAEHKPTDKPLDQEPMLAAR; SLFGVLSSDPDIIK; NGQSQSLDDFLFLR; ANNFNNAGIALWR					unknown protein		unassigned	35.2 not assigned.unknown	PAT1(4)	_	12		1		yes			7	1	2	0.978652	2	3	9	0	4	4	8	8	1		1		1		1		1		6	1
AT1G79210.1	84	AT1G16470.1 AT1G79210.1	0.204	0.204	4	LVQIEHALTAVGSGQTSLGIK; GDSQYSFSLTTFSPSGK; KLPSILVDEASVQK; LYKEPIPVTQLVR					20S proteasome alpha subunit B	cytosol	no	29.5.11.20.1* protein.degradation.ubiquitin.proteasome.20S	Proteasome(2) Proteasome_A_N(2)	_	3.5		0							0	0.349678	0.285714	2	0	1.5	3.5	3.5	0	1	1	1												1.5
AT1G79230.1			0.119	0.119	4	ALFFDLDGISDRK; ALFFDLDGISDR; IYQGQTVSPITFQTK; ASGYDVESSASGDAILK					mercaptopyruvate/thiosulfate sulfurtransferase (Mst1/Rdh1) or AtStr1	mitochondria	no	13.2.5.3 amino acid metabolism.degradation.serine-glycine-cysteine group.cysteine	Rhodanese(2)	C	8		0					2		1	0.336652	0.333333	3	1	4	6	6	2	2		2			1						1			4
AT1G79280.1			0.019	0.019	2	LQATLDTVQSTEEVREETR; SGTISSGSTDSDHLEDSGLQR					Nucleoporin Tpr/NUA and CIP1 (COP1-INTERACTIVE PROTEIN 1)	nucleus	no	29.3.1 protein.targeting.nucleus	TPR_MLP1_2(11)	_	6		2		yes	yes	1	3	1	3	6.0677	5	4	2	0	1	1	5	5		1		1	1	1					2
AT1G79340.1			0.175	0.175	4	YGFSEENITVLIDTDESSTQPTGK; AVLIGINYPGTK; SLPLQTLIDILK; ALADLVESADSGDVLVVHYSGHGTR					metacaspase 4 - type II (AMC7)	not plastid	no	29.5.3.2.2* protein.degradation.cysteine protease.CD.C14	Peptidase_C13(1) Peptidase_C14(1) Raptor_N(1)	_	8		0					5		1	1.17127	1.66667	3	5	0	3	3	5	5	1	2									5
AT1G79470.1			0.139	0.139	5	IAQGVVGAVADKGSVLK; VGMGSGSICTTQEVCAVGR; TGAAQVEGGVHGLVSYEKK; DGETVNVVTKDDIQR; TGAAQVEGGVHGLVSYEK					inosine-5'-monophosphate dehydrogenase		unassigned	23.1.2.30 nucleotide metabolism.synthesis.purine.IMP dehydrogenase	BATS(2) DHO_dh(1) DUF561(2) FMN_dh(1) His_biosynth(1) IMPDH(1) NanE(1) NMO(2) PK	_	15.2		1		yes		3	4.8		2	1.01997	1.05405	2.4	7	5.8	7.4	7.4	7.8	7.8		1.2			1.2			2.7	1.3	3				2.2
AT1G79550.1			0.556	0.559	20	IVPATAIPDGWMGLDIGPDSIKTFSEALDTTK; QLAELSGKGVTTIIGGGDSVAAVEK; KLAALADVYVNDAFGTAHR; AKGVSLLLPTDVVIADKFAPDANSK; GVSLLLPTDVVIADKFAPDANSK; GVSLLLPTDVVIADK; KGVTTIIGGGDSVAAVEK; ELDYLVGAVANPK; VDLNVPLDDNSNITDDTRIR; FLKPSVAGFLMQKELDYLVGAVANPK; GVTTIIGGGDSVAAVEKV; FYAEEEKNDPEFAK; TIIWNGPMGVFEFDKFAAGTEAVAK; AQGLSVGSSLVEEDKLDLAK; FLKPSVAGFLMQK; GVTTIIGGGDSVAAVEK; LAALADVYVNDAFGTAHR; LVAGLPEGGVLLLENVR; VDLNV…			7.7		phosphoglycerate kinase	not plastid	no	4.1 glycolysis.phosphoglycerate kinase	PGK(1) PP_kinase_C_1(1) PrpR_N(2)	_	143.6	yes	2	yes	yes		2.7	43.8	27.8	3	1.00003	1.07215	40.9	66.3	36.4	69.3	69.3	74.3	74.3	4.6	17			15.1	4.2	6.7	16.4	1.6	2.7	24.9	14	6.5	16.5
AT1G79690.1			0.034	0.034	3	VIQLIYNSGDVKGPQTVAYNLPNDEK; GPQTVAYNLPNDEK; AEEHFDVLTK					ATNUDT3 ( Nudix hydrolase homolog 3); hydrolase		unassigned	35.1 not assigned.no ontology	ComGF(1) NUDIX(1) Peptidase_M49(2)	_	5		1			yes			5	1	3.68162	5	0	4	1	0	1	5	5												4
AT1G79720.1			0.126	0.126	4	GLFGGSSGLMGLGR; GILIDSGTVITR; TPCEYVVSYGDGSYTR; SCYNQQGPLYDPSVSSSYK					aspartic protease		unassigned	29.5.4.1.1* protein.degradation.aspartate protease.AA.A1	Asp(3) Asp_protease_2(2) TAXi_C(1) TAXi_N(1)	S	5		1		yes		1		1	2	0.608385	0.666667	3	2	0	3	3	2	2	1			1		1			2
AT1G79920.1			0.345	0.345	22	LSDKYQEYITDSER; FIGTAGAASTMMNPK; ISTYTIGPFQSSKGER; TNVPLSELVYGALK; ALSDAGLTVEDVHMVEVVGSGSR; GCALQCAILSPTFK; GSVIDQLGYCINSYR; ISTYTIGPFQSSK; SLGGRDFDEVLFNHFAAK; EEFEEISIPILER; SLPFSVTEGPDGYPLIHANYLGEIR; AVEKEFEMALQDR; ILTEFFGKEPR; GIDVVLNDESNRETPAIVCFGDK; KTNVPLSELVYGALK; YATPALLSADVK; NLNTAVVDCCIGIPVYFTDLQR; GVIKREEFEEISIPILER; AFTPTQVMGMMLSNLK; EAAVSNDPKFDHIELAEK; MDTDKASAEAAPASGDSDVNMQDAK; DFDE…					heat shock protein 70, putative / HSP70, putative		unassigned	20.2.1 stress.abiotic.heat	HSP70(1) Ketoacyl-synt_C(1) MreB_Mbl(2)	_	86.5	yes	2	yes	yes		10.5	29.5	10.5	3	1.27258	1.40278	26.5	37	23	36	36	50.5	50.5	8	5.5	1.5	4	5.5	2	3	9	2	4.5	14	4.5	2.5	4.5
AT1G79930.1			0.259	0.259	17	FIGTAGAASTMMNPK; LSDKYQEYITDSER; ISTYTIGPFQSSKGER; TNVPLSELVYGALK; GCALQCAILSPTFK; GSVIDQLGYCINSYR; ISTYTIGPFQSSK; SLGGRDFDEVLFNHFAAK; AVEKEFEMALQDR; ILTEFFGKEPR; GIDVVLNDESNRETPAIVCFGDK; KTNVPLSELVYGALK; AVLDAATIAGLHPLR; YATPALLSADVK; AFTPTQVMGMMLSNLK; GVIKREEFEEISIPILER; DFDEVLFNHFAAK					Heat shock hsp70 protein	not plastid	no	20.2.1 stress.abiotic.heat	Apo-VLDL-II(1) DUF5479(2) HSP70(1) Ketoacyl-synt_C(1) MreB_Mbl(2)	_	31.5	yes	1		yes		1.5	4.5	2.5	3	0.333928	0.369565	11.5	12	8	23	23	8.5	8.5	1	5.5	1.5		3.5			6	2	1.5		2.5	2.5	4.5
AT1G79990.1			0.166	0.166	9	GVNCVDYFTGGDKPYLITGSDDHTAK; DTNTFASASLDR; GVHPPAGDYCSHADRDHTTLVDAFR; ELGTCDLYPQSLK; QIDEEGIEDAFELLNETNER; LENTLNYGLER; SVGADEVTDGERLPLAVK; SFGSALEFVWSSDGEHAVR; VSEIVALWR					coatomer protein complex, subunit beta 2 (beta prime)		unassigned	31.4 cell.vesicle transport	ANAPC4_WD40(5) Coatomer_WDAD(2) Nup160(4) TPR_2(1) TPR_8(2) WD40(8) WD40_like(3)	S	35.2	yes	1		yes		10.5	2.8	2	3	0.713207	0.768844	12.9	16.8	5.5	19.9	19.9	15.3	15.3	8.1			3.5	1.3		4	4.3		7	1.5		3.5
AT1G80030.1			0.142	0.168	6	ELLEELASLKDTSSNR; VKIPPGVSAGSILR; FKEISAAYEVLSDEQKR; TSGDYYATLGVSK; ALYDQYGEAGVK; VSVPNQISAGER					J-domain protein DjA7 (type 1)	thylakoid	yes	26.29* misc.DnaJ domain with unknown function	Anti-TRAP(2) DnaJ(1) DnaJ_C(1) DnaJ_CXXCXGXG(1) DUF5351(4) DZR(1)	C	13		0						8	1	0.921726	1.6	2	5	6	5	5	8	8						2			2			3
AT1G80360.1			0.114	0.114	2	VVTVVNPGNPSGTYVPEPLLKR; VKELVWDPIISSYGPDEGLPELR					aminotransferase class I and II protein		unassigned	13.1.6.2 amino acid metabolism.synthesis.aromatic aa.phenylalanine and tyrosine	Alliinase_C(1) Aminotran_1_2(1) Beta_elim_lyase(1) Cys_Met_Meta_PP(1)	M	8		1		yes			2	4	2	2.7936	3	0	4	4	2	2	6	6											2	2		2
AT1G80380.2			0.099	0.099	3	AYLPTLYAEGPSGSDPDRVLAIDIDEERNPILAN; AYLPTLYAEGPSGSDPDR; LSVETLEALSK					glycerate-kinase (GK) - Model .2 is better than model .1	plastid stroma	yes	1.2.7 PS.photorespiration.glycerate kinase	AAA_15(1) PRK(2) SRP54(1)	C	3		0							0	0.266161	0.333333	1	2	0	3	3	0	1	1								2
AT1G80410.1			0.252	0.252	17	IIEDSTNKVVQTNEALGQAR; IDEAIAHTPTVIDLYSVK; SLMEANKEFLGR; MLQADQVPLAEK; IPLDFLQDENFKEAVAK; FFLMTESISAPTTEAEK; HAGDLTAAAALADEAR; VLLSMNPDNYR; GVPSLFSDLSSLYDHPR; RIPLDFLQDENFKEAVAK; VSLLEESGSFDK; LNALYQSLSEQYTR; IVDKLSYKEQEVSLLSK; LIQVEEPMAEASK; VLEAERPSISQLQNK; LSYKEQEVSLLSK; AAYAEMLYILDPSK					N-terminal acetyltransferase (NAA15) auxiliary subunit NATA complex	cytosol	no	29.12.1* protein.acetylation.acetyltransferase	ANAPC3(3) CD225(1) Fis1_TPR_C(3) MAS20(2) NARP1(2) PPTA(3) TPR_1(2) TPR_10(2) TP	_	133	yes	2	yes	yes		9	23	17	3	0.527289	0.583333	29	63	41	84	84	49	49	10	9	1	2	4	3	11	19	6	3	13	11	12	11
AT1G80460.1			0.096	0.096	4	IVSNSEVIGEICK; STYGTGAFILLNTGEVPIK; IAGCLGDQHAAMLGQACR; AKENGFIGSIDQGTTSTR					NHO1 (NONHOST RESISTANCE TO P. S. PHASEOLICOLA 1); carbohydrate kinase		unassigned	11.5.1 lipid metabolism.glyceral metabolism.glycerol kinase	FGGY_C(1) FGGY_N(1)	_	8		1		yes			1	1	2	0.440824	0.333333	5	2	1	6	6	2	2		4				1		2
AT2G01140.1			0.115	0.115	2	YAAISQDNGLVPIVEPEILLDGDHPIER; LASIGLDNTEDNRQAYR					fructose-bisphosphate aldolase-3 (SFBA-3)	plastid stroma	yes	1.3.6 PS.calvin cycle.aldolase	Glycolytic(1)	C	10		2		yes	yes		2	6	2	3.96458	4	3	5	2	2	2	8	8		1				2	1				2	2
AT2G01190.1			0.269	0.338	19	TLPDQRNLGIEEQFAR; SGLPVPTYIQVYPSQQPQQSFHQHAGR; GFSDSDTNVNRLLGLDDALALR; LLGLDDALALR; SDDWFLNALNSAGLLNR; LFLFTSKPEATQ; HPPQSGSAGNPNYGYEYVDNAH; TTDGWDDLPAPSGGGGGGGGSAVSSKLR; NLGIEEQFAR; RLLGLDDALALR; FMCSYGGHILPRPHDK; LSNTLLDGRSFTLK; SRTTDGWDDLPAPSGGGGGGGGSAVSSK; IQVYPSQQPQQSFHQHAGR; LFLFTSKPEATQSMGQILESSAK; LPAENMTQQIR; TTDGWDDLPAPSGGGGGGGGSAVSSK; YQLPSEDLDSLISVTTDEDLDNMIEEYDR; IVVVDRNSSLPSLIAR			58		Octicosapeptide/Phox/Bem1p protein		unassigned	35.1 not assigned.no ontology	PB1(1)	C	322	yes	2	yes	yes		36	77	72	3	1.26348	1.35036	106	130	86	137	137	185	185	11	27	10	13	22	23	14	27	12	14	37	26	4	29
AT2G01250.1			0.314	0.314	6	VESKVVVPESVLK; NHYVEGGDAGNRENFINELIR; EANNFLWPFQLK; RNHYVEGGDAGNRENFINELIR; RVEPYVTYGFPNLK; IALTDNSIVEQALGK			4		60S ribosomal protein L7 (RPL7B)	cytosol	no	29.2.1.2.2.7 protein.synthesis.ribosomal protein.eukaryotic.60S subunit.L7	Ribosomal_L30(2) Ribosomal_L30_N(1)	_	33.3	yes	1		yes		6	4.3	7	3	1.21818	1.08125	4	16.3	13	16	16	17.3	17.3	1	1		1		1	3	5		3	2.3	3	2	4
AT2G01350.4			0.404	0.404	11	SASATQTAGEVSMGIKPPSHPTYDLK; LMADAASPACILETR; LMADAASPACILETRK; VLLNFMQR; IGQSGVTFISSGALTHSVK; LVDKWAVLIGGGR; DNHISAAGGIVNAVK; TLEEVKEVLEYASGSETRLTR; NLEMDVEVETR; TLEEVKEVLEYASGSETR; LVDKWAVLIGGGRNHR					quinolinate phosphoribosyl transferase (perhaps plastid stroma)		unassigned	35.1 not assigned.no ontology	QRPTase_C(1) QRPTase_N(1)	_	70	yes	2	yes	yes		4	23	13	3	0.928286	1.33333	23	30	17	30	30	40	40	3	4	3	1	9	3	3	3	5	3	12	4	3	3
AT2G01690.1			0.098	0.098	6	TVPTYSFSTGNQIGR; QQADSALSEFLQEIK; LQQFENVQNLHR; LTAITWINEFVK; SDALSAIPAAVHR; YYADILGAILPCISDKEEK					unknown protein		unassigned	35.2 not assigned.unknown	API5(3) Arm(2) CLASP_N(4) Cnd1(4) DUF3385(3) HEAT(7) HEAT_2(6) HEAT_EZ(4) IFRD(2	_	46	yes	2	yes	yes		8	10	8	3	1.23114	1.3	9	23	14	20	20	26	26	4	2		2		1	4	3	3	3	6	4		3
AT2G02100.1			0.338	0.338	2	FKGTCVSASNCANVCHNEGFVGGNCR; GTCVSASNCANVCHNEGFVGGNCR			12		plant defensin-fusion protein, putative (PDF2.2)	not plastid	no	20.1 stress.biotic	Gamma-thionin(1)	S	4		0						1	1	0.301698	0.333333	0	3	1	3	3	1	1							3
AT2G02560.1			0.062	0.062	5	MDVFNTFIDLLR; LVLASHAPPVFHPYIK; LSSIILQQLDDVAGDVSGLAVK; ALSSPVLAAVGER; QHLALLSLGEIGR					calmodulin 1 - CAM1		unassigned	35.1 not assigned.no ontology	API5(4) Arm(3) Cnd1(7) HEAT(11) HEAT_2(8) HEAT_EZ(7) HEAT_PBS(2) RIX1(3) TIP120(	_	11		2		yes	yes		5	5	2	11.6641	10	6	4	1	1	1	10	10		1			4	1						4
AT2G04160.1			0.098	0.098	4	TDLGLKPAPVMASFSSK; SWDFLGLEHNSYVPSSSIWR; FGEDTIIANLDTGVWPESK; ISLVNLNYPSITVPNLTSSK					Subtilase SBT5.3 (AIR3)		unassigned	29.5.5.4.1* protein.degradation.serine protease.SB.S8	fn3_6(1) Inhibitor_I9(1) PA(1) Peptidase_S8(1)	S	33	yes	1		yes		6	5	6	3	0.946632	1.0625	15	11	7	16	16	17	17	3	2	2	4	2	2	2	2	2	2	1	2		3
AT2G05710.1			0.083	0.1	6	DTIILAGAEYGSGSSR; DIWPTTEEIAEVVQSSVLPDMFR; VVNFSFDGQPAELK; PMSMVLPGVVGFKLAGK; SSGEDTIILAGAEYGSGSSR; DAYCLLNFGDSITTDHISPAGNIQK					Aconitase 3 (ACO3)- likely dually targeted cytosol & mitochondria	cytosol; mitochondria	no	8.2.3 TCA / org.transformation.other organic acid transformations.aconitase	Aconitase(1) Aconitase_C(1) Fer2_4(1) HypD(1)	C	4		0							0	0.337208	0.25	1	2	1	4	4	0	1		1					1	1						1
AT2G05830.1			0.217	0.217	4	AICYKPGSLQLLDQR; NPDKLSVLTHCNTGSLATAGYGTALGVIR; AIGNFGLSLLR; LTAFELVHEKIPATLIADSAAAALMK					eukaryotic translation initiation factor 2B/ eIF-2B protein		unassigned	29.2.3 protein.synthesis.initiation	IF-2B(1)	_	5		1		yes			2	1	2	2.02186	1.5	5	0	0	2	2	3	3		2			2	1
AT2G05920.1			0.493	0.524	25	GPNTVTPEILKPDVIGPGVNILAGWSDAIGPTGLDK; VTVNGAPSVGISVKPSK; FSDPGQLNYPSFSVLFGGK; ASVANVAPWVMTVGAGTLDR; SPVAFSWNRF; DTIAIGAFSAMER; FLCSLDYTVDHIVAIVK; VCWSTGCFGSDILAAMDR; SALMTTAYVLDNTNAPLHDAADNSLSNPYAHGSGHVDPQK; GTVLDVKPSPVVAAFSSR; SFDDTDMPEIPSK; SDSKPTALLVFK; ASVANVAPWVMTVGAGTLDRDFPAFANLGNGKR; DAGGLGMIMANTAASGEELVADSHLLPAIAVGKK; AILDGVDVLSLSLGGGSAPYYR; KFSDPGQLNYPSFSVLFGGK; DAGGLGMIMANTAASGEELVADSHL…			28		subtilase SBT1.8		unassigned	29.5.5.4.1* protein.degradation.serine protease.SB.S8	fn3_6(1) Inhibitor_I9(1) PA(1) Peptidase_S8(1)	S	517	yes	2	yes	yes		76	100	74	3	0.753665	0.93633	163	206	148	267	267	250	250	36	27	26	31	25	18	46	28	30	32	40	30	28	21
AT2G05990.1			0.105	0.149	3	AFIAGIADDNGYGWAIAK; SESSENKAPSGLPIDLR; VYALDAVFDNPEDVPEDVKTNKR					Enoyl-ACP reductase (MOD1 - (MOSAIC DEATH 1);	plastid stroma	yes	11.1.6 lipid metabolism.FA synthesis and FA elongation.enoyl ACP reductase	adh_short(2) adh_short_C2(2) DUF2059(1) Enoyl_reductase(2)	C	5		0						1	1	0.317878	0.25	3	1	1	4	4	1	1	1	1				1	1							1
AT2G06850.1			0.294	0.294	6	TNWANAPFVASYK; LYSSLWNADDWATR; NYVPTWAFDHQK; TGQPAILQTNVFTGGK; QFNGGSELQLILDKYTGTGFQSK; IYLWFDPSK			77		xyloglucan:xyloglucosyl transferase / xyloglucan endotransglycosylase / (EXT) (EXGT-A1)	cytoskeleton	no	10.7 cell wall.modification	Glyco_hydro_16(1) XET_C(1)	S	110	yes	2	yes	yes		1	25	20	3	0.559042	0.71875	40	36	34	64	64	46	46	13	9	5	1	6	6	13	2	3		13	5	5	12
AT2G07050.1			0.037	0.037	3	ELFTVPYHEVNWNEAR; ENLISPVLPQVK; QFWEFDPNLGTPEDLAAVEEAR					cycloartenol synthase (CAS1)		unassigned	17.3.1.2.99 hormone metabolism.brassinosteroid.synthesis-degradation.sterols.other	Pec_lyase(5) Prenyltrans(7) SQHop_cyclase_C(2) SQHop_cyclase_N(5) TED_complement	_	4		0						2	1	1.06029	1	0	0	4	2	2	2	2														2
AT2G07698.1	47	AT2G07698.1 ATMG01190.1	0.273	0.273	19	QPQYAPLPIEK; VVDAMGVPIDGKGALSDHEQRR; GMALNLENENVGIVVFGGDTAIK; LELAQYREVAAFAQFGSDLDAATQALLNR; AVDSLVPIGR; GIRPAINVGLSVSR; AQFGSDLDAATQALLNR; VVDAMGVPIDGK; TTIAIDTILNQK; DNGMHALIIYDDLSK; AAELTNLFESR; EAFPGDVFYLHSR; EVAAFAQFGSDLDAATQALLNR; VVSVGDGIAQVYGLNEIQAGEMVLFANGVK; VVDAMGVPIDGKGALSDHEQR; GMALNLENENVGIVVFGGDTAIKEGDLVK; IRNFYANFQVDEIGR; NFYANFQVDEIGR; GMALNLENENVGIVVFGGDTAIKEGDLVKR					ATP synthase alpha chain	mitochondria	no	9.9 mitochondrial electron transport / ATP synthesis.F1-ATPase	AAA_16(2) ATP-synt_ab(1) ATP-synt_ab_C(1) ATP-synt_ab_N(1)	S	232	yes	2	yes	yes		8	81	31.5	3	0.965054	1.08072	77	87.5	67.5	111.5	111.5	120.5	120.5	9	23.5	4.5	2	26.5	11.5	6.5	24.5	7.5	4	33	12	7.5	24.5
AT2G10940.1			0.045	0.045	1	LGACVDLLGGLVK			3		protease inhibitor/seed storage/lipid transfer protein (LTP) family	plastid	yes	26.21 misc.protease inhibitor/seed storage/lipid transfer protein (LTP) family protein	Hydrophob_seed(1) LTP_2(1)	S	3		0						1	1	0.797212	0.5	2	1	0	2	2	1	1		1				1		1
AT2G13360.1			0.357	0.357	9	HHLFVPGPVNIPEPVIR; VFFDWNDYLK; LGTYWPYTPSIQLLYGLR; AICIVHNETATGVTNDISAVR; VFFDWNDYLKFYK; AALDLIFEEGLENIIAR; TTSGTPFLFPTTGTGAWESALTNTLSPGDR; ALSLPTGLGIVCASPK; TLLEDVKKIFK			54		alanine-glyoxylate aminotransferase (AGT1)	peroxisome	no	1.2.3 PS.photorespiration.aminotransferases peroxisomal	Aminotran_5(1)	_	66	yes	2	yes	yes		2	11	12	3	0.612324	0.609756	32	23	11	41	41	25	25	7	12	1	2	6	4	5	6			5	7	2	8
AT2G13440.1			0.137	0.137	6	VGGVSPADITALLITLESNRR; SQLVHEVDALGGDIGK; ESSYIGTLIDDLVTK; FKDKESHQIFLEPEGR; ISVAVGDLAAEVSSVSSQPVKESATLESLLK; VGGVSPADITALLITLESNR					glucose-inhibited division family A protein (likely plastid)		unassigned	30.1.1 signalling.in sugar and nutrient physiology	AlaDh_PNT_C(1) DAO(2) FAD_binding_2(1) FAD_oxidored(1) GIDA(1) GIDA_assoc(1) HI0	C	26	yes	3	yes	yes	yes	14	2	3	3	3.60969	2.71429	11	10	5	7	7	19	19	1	1		7		2	1	2		6		1		2
AT2G13560.1			0.138	0.138	7	ENIDPEAQPFAR; EVKPDVLLGLSAVGGLFSK; GLLPPNVMDSEQQIFR; QGLKEGATLVEVVR; QGLDILHDPWFNK; ILGLGDLGVHGIGIAVGK; RLEDDDYIDVIDEFMEAVYTR					malate oxidoreductase (malic enzyme), NAD-ME1	mitochondria	no	8.2.10 TCA / org.transformation.other organic acid transformations.malic	malic(1) Malic_M(1) YfmQ(1)	M	19	yes	1		yes		2	5		2	0.727565	0.583333	6	6	7	12	12	7	7	3	2			1		3	1			2			3
AT2G14120.1			0.044	0.044	2	SSVLEALVGRDFLPR; IFSPNVLDISLVDLPGITK					dynamin-like protein 2b (ADL2b)		unassigned	26.17 misc.dynamin	AAA_15(2) AAA_16(2) Dynamin_M(2) Dynamin_N(1) GDPD_2(2) GED(1) MapZ_EC1(1) MMR_H	C	3		0							0	0.470886	0.333333	0	3	0	3	3	0	1							1	2
AT2G15400.1			0.041	0.041	1	ASQLVLNAIDILK					RBP36B (RNA polymerase II 36 kDa polypeptide B); DNA binding / DNA-directed RNA polymerase		unassigned	27.2 RNA.transcription	ATP-synt_DE_N(1) RNA_pol_A_bac(1) RNA_pol_L(1) RNA_pol_L_2(2)	_	5		1		yes			1	1	2	0.759121	0.666667	4	1	0	3	3	2	2	1	1			1	1	1
AT2G15620.1			0.172	0.21	7	NPVGNPIAGIDPEEIVDTRPYTNLLSQFITANSQGNPDFTNLPR; AAQTTAPAESTASVDADRLEPR; AQTTAPAESTASVDADRLEPR; GLASVGLTSLQSGMDNVR; LTVEQNIIIPNVETSKTEALLQEPFLK; TEALLQEPFLK; GVVLPDVPEILK			4		nitrite reductase (ferredoxin)	plastid stroma	yes	12.1.2 N-metabolism.nitrate metabolism.nitrite reductase	NIR_SIR(2) NIR_SIR_ferr(2)	C	10		0				2			1	0.240938	0.25	3	7	0	8	8	2	2	2	1					2	3		2
AT2G15690.1			0.059	0.059	2	TEHYLGVLGVLGK; FVLHDIDQEAKEQALLYHSER					PPR protein DYW2	mitochondria; plastid	yes	35.1.5 not assigned.no ontology.pentatricopeptide (PPR) repeat-containing protein	dCMP_cyt_deam_1(1) DYW_deaminase(1) PPR(5) PPR_1(4) PPR_2(4) PPR_3(1) PPR_long(1	M	3		1		yes		1	2		2	1.91869	3	0	3	0	0	1	3	3										1	2
AT2G16570.1	54	AT2G16570.1 AT4G34740.1	0.085	0.085	4	LCYLALHALQHR; VVVVDDSIVR; EVYPGEVLVVDKDGVK; NVQPFVAGYR					GLN phosphoribosyl pyrophosphate amidotransferase 1		unassigned	23.1.2.1 nucleotide metabolism.synthesis.purine.amidophosphoribosyltransferase	GATase_2(3) GATase_4(1) GATase_6(1) GATase_7(1) MctB(1) Pribosyltran(1)	C	3		0							0	0.279907	0.333333	0	1	2	3	3	0	1							1						1
AT2G16600.1			0.231	0.231	3	TSWLDGKHVVFGQVVEGLNVVR; HVVFGQVVEGLNVVR; IVMELYADTTPETAENFR			4		peptidyl-prolyl cis-trans isomerase, cytosolic / cyclophilin / rotamase (ROC3; Cyp3)	not plastid	no	29.6 protein.folding	Pro_isomerase(1)	_	10		1		yes			5	1	2	1.28214	1.5	5	2	3	4	4	6	6	2	2				1					2
AT2G16700.1			0.098	0.098	2	SKIFFIAWSPEASK; IFFIAWSPEASK					actin depolymerizing factor 5 (ADF5)	cytoskeleton	no	31.1 cell.organisation	Cofilin_ADF(1)	_	4		0						1	1	0.47139	0.333333	2	2	0	3	3	1	1	1					1		2
AT2G16950.1			0.241	0.241	14	VFPVYLQPR; IVYDAIGTLADSVR; LHGSEDFDDDDDDSFNVWNLRK; LLQFFQSPHASLR; ALVENSAITLGR; ICEDIPHVLDTEVPGLAERPINIFLPR; QSAFALMGDLAR; DLLLNCCIDEAADVR; SELLPCLGAADR; LIPVLLENMAYADDDESLLDAEEDESQPDRDQDLKPR; AATAVVWQPR; LLDFLEIASQQLSANLNR; LLQFFQSPHASLRK; VNPSGGVSSLVFICQAIASWHEIR					protein transporter		unassigned	29.3.1 protein.targeting.nucleus	Arm(5) CLASP_N(4) Cnd1(3) DUF3437(2) Ecm29(4) HEAT(8) HEAT_2(8) HEAT_EZ(10) HEAT	_	83	yes	2	yes	yes		7	16	15	3	0.749526	0.844444	34	33	16	45	45	38	38	11	5	2	5	6	5	7	9	3	2	5	7	3	3
AT2G17130.1			0.281	0.281	11	TPVGGGVSSLNVNLRK; YAFEYAYLNNRK; LADGLFLESCQEVAK; GGLKTPVGGGVSSLNVNLRK; TPVGGGVSSLNVNLR; YAFEYAYLNNR; HLQFPSFADRLETAVKR; ENTEGEYAGLEHEVVPGVVESLK; ANPVALLLSSAMMLR; NANPVALLLSSAMMLR; HLQFPSFADR					IDH2 (ISOCITRATE DEHYDROGENASE SUBUNIT 2); isocitrate dehydrogenase (NAD+)		unassigned	8.1.4 TCA / org.transformation.TCA.IDH	Iso_dh(1)	M	33.6	yes	1		yes			12.4	4.3	2	0.864928	0.988166	10.9	14.3	8.4	16.9	16.9	16.7	16.7	2	3.2			4.4	1.3	3.7	1.3			6.3	3	2.3	4.4
AT2G17290.1			0.057	0.057	2	DLKPENFLLVNKDDDFSLK; TPNIRDLYTLSR					Calcium-dependent protein kinase protein		unassigned	30.3 signalling.calcium; 30.1.1 signalling.in sugar and nutrient physiology	APH(2) DUF374(1) DUF5580(2) EF-hand_1(4) EF-hand_10(2) EF-hand_11(2) EF-hand_4(3	_	4		2		yes	yes		2	2	2	3.41784	4	2	0	2	0	1	4	4					2
AT2G17340.1			0.234	0.234	4	LLIANSGNDLPVIDLSR; GIFAGNIFDLGSAQLAEVFSR; AISLFPQVVSLSDAIEDDGKRLENLVR; ATPNEISWINVFANSIPSFKK					pantothenate kinase-related		unassigned	18.4.1 Co-factor and vitamine metabolism.pantothenate.pantothenate kinase	Aminotran_5(1) DUF89(1)	_	10		1		yes			2	3	2	1.06733	1	6	4	0	5	5	5	5		4			2		1					3
AT2G17360.1	8	AT5G58420.1 AT5G07090.1 AT2G17360.1	0.341	0.341	7	LDLEENKIVEFIK; FDVGNVVMVTGGR; SRECLPLVLIIR; HKGSFETIHIQDSTGHEFATR; LGNVYTIGKGTKPWVSLPK; GIPYLNTYDGR; GSFETIHIQDSTGHEFATR					40S ribosomal protein S4 (RPS4A)	cytosol	no	29.2.1.2.1.4 protein.synthesis.ribosomal protein.eukaryotic.40S subunit.S4	40S_S4_C(1) KOW(2) Ribosomal_S4e(1) RS4NT(1) S4(2)	M	18.9	yes	1		yes			5	7.7	2	1.7394	2.43636	3.2	7.2	8.5	5.5	5.5	13.4	13.4			0.7			2.5	1.3		0.7		3.5	1.7	0.7	1.4
AT2G17510.1			0.065	0.065	3	ATEEGISAETIEAYVK; HLGDTSQVLLVTNDRENK; ALSIAEEDDEEDDTVHLAPDNVDDAPR					ribonuclease II protein		unassigned	31.2 cell.division	CSD2(2) Dis3l2_C_term(1) OB_Dis3(1) OB_RNB(1) PIN_4(1) RNB(1) Rrp44_CSD1(1) Rrp4	M	5		0					2		1	0.383125	0.666667	0	2	3	3	3	2	2											2			2
AT2G17840.1			0.117	0.117	4	ILEDYSSFSVQEVSEEAK; NVMSTSSTVTTELVDHK; ILEDYSSFSVQEVSEEAKEAGEK; VSGFFTSSVANTK					senescence/dehydration-associated protein-related (ERD7)	plasma membrane	no	20.2.3 stress.abiotic.drought/salt	Senescence(2)	C	5		0						2	1	0.807873	0.666667	1	2	2	3	3	2	2		1						2
AT2G17870.1			0.09	0.09	1	GYGFITPDDGGEELFVHQSSIVSDGFR					cold-shock DNA-binding protein		unassigned	20.2.2 stress.abiotic.cold	CSD(1) OB_RNB(1) zf-CCHC(7) zf-CCHC_2(6) zf-CCHC_3(7) zf-CCHC_4(7) zf-CCHC_5(7)	_	3		1		yes			2	1	2	2.11381	3	0	1	2	0	1	3	3											1
AT2G17930.1			0.011	0.011	3	VPLLQQFQQLVEVQESAR; SIENYEILLDSLWK; LVQSYFALHDR					Phosphatidylinositol 3- and 4-kinase protein with FAT domain		unassigned	30.4 signalling.phosphinositides	FAT(1) FATC(1) PI3_PI4_kinase(2)	_	4		0						4	1	2.88822	4	0	4	0	0	1	4	4												4
AT2G18020.1			0.264	0.264	6	GVVTEIIHDPGRGAPLAR; ASGDYAIVIAHNPDSDTTR; ATLVVGNVLPLR; SIPEGAVVCNVEHHVGDR; GVVTEIIHDPGR; KATLVVGNVLPLR					60S ribosomal protein L8 (RPL8A) - EMB2296	cytosol	no	29.2.1.2.2.8 Protein.synthesis.ribosomal protein.eukaryotic.60S subunit.L8	Ribosomal_L2(1) Ribosomal_L2_C(1)	M	37.7	yes	1		yes		3		14.2	2	0.750373	0.839024	13.3	13	11.4	20.5	20.5	17.2	17.2	3	2	2	3		3.3	6	2	1			4	2.5	2
AT2G18450.1	76	AT2G18450.1 AT5G66760.1	0.108	0.108	4	LGANSLLDIVVFGR; AAIGLSEHGFNTACITK; SSYTIVDHTYDAVVVGAGGAGLR; AVIELENYGLPFSR					succinate dehydrogenase (ubiquinone) flavoprotein subunit		unassigned	8.1.7 TCA / org.transformation.TCA.succinate dehydrogenase	DAO(1) FAD_binding_2(1) FAD_binding_3(1) GIDA(2) HI0933_like(2) Pyr_redox_2(2) S	M	3		0						2	1	0.783962	2	1	1	1	1	1	2	2			1									1
AT2G18540.1			0.047	0.047	3	TFNVFEEDPDFENNNGR; SIVVDEKDLDALK; SIVVDEKDLDALKGSR					RmlC-like cupins protein		unassigned	35.1 not assigned.no ontology	AraC_binding(2) Cupin_1(2) Cupin_2(2) Cupin_3(2)	S	5		1			yes			5	1	4.30372	5	2	3	0	0	1	5	5						2						3
AT2G18960.1	2	AT5G62670.1 AT5G57350.1 AT2G18960.1 AT1G17260.1 AT4G30190.1 AT3G42640.1 AT3G47950.1	0.07	0.07	5	ADIGIAVADATDAAR; GAPEQILDLANARPDLR; LGDIIPADAR; LLEGDPLKVDQSALTGESLPVTK; KADIGIAVADATDAAR					ATPase 1, plasma membrane-type	plasma membrane	no	34.1.2 transport.p- and v-ATPases.H+-exporting ATPase	Cation_ATPase(1) Cation_ATPase_N(1) E1-E2_ATPase(3) Hydrolase(2) Hydrolase_3(1)	_	9.4		0					4.3		1	0.530829	0.958333	0	7.8	1.6	4.8	4.8	4.6	4.6								2	1.5		4	0.3	0.3
AT2G19730.1			0.252	0.252	4	TVTIQAADKDQAVVLATTK; AVANQVVDNYYRPDLK; AVANQVVDNYYRPDLKK; ATVPGQLIWEIVK					60S ribosomal protein L28 (RPL28A)	cytosol	no	29.2.1.2.2.28 protein.synthesis.ribosomal protein.eukaryotic.60S subunit.L28	DUF4516(1) Ribosomal_L28e(1)	_	26.8	yes	1		yes		5	2	2	3	0.524057	0.505618	11	7.8	8	17.8	17.8	9	9	3	2	1	3		2	3.8	2		2			3	3
AT2G19860.1			0.082	0.082	3	ELGFTFSFPVK; IISGMYLGEILR; GFSIDDTVDKDVVGELVK					Hexokinase 2 (ATHXK2)	mitochondria	no	2.2.1.4 major CHO metabolism.degradation.sucrose.hexokinase	Hexokinase_1(1) Hexokinase_2(1) Myb_DNA-bind_7(1)	S	4.5		1		yes			1	1	2	0.877821	0.8	0	3.5	1	2.5	2.5	2	2								2.5			1
AT2G20140.1	79	AT4G29040.1 AT2G20140.1	0.35	0.366	12	EAVELPLTHPELYEDIGIKPPK; IKDYLLMEEEFVANQER; VADDLSPSIVFIDEIDAVGTK; IESLDPALLRPGR; KIEFPLPDIK; VADDLSPSIVFIDEIDAVGTKR; TMLELLNQLDGFDSRGDVK; VLSVVGILQDEVDPMVSVMK; TMLELLNQLDGFDSR; APLESYADIGGLEAQIQEIK; VILATNRIESLDPALLRPG; AICTEAGLLALR					26S protease regulatory complex subunit (RPT2b)	cytosol	no	29.5.11.20.2* protein.degradation.ubiquitin.proteasome.26S	AAA(1) AAA_16(1) AAA_18(1) AAA_2(1) AAA_22(1) AAA_24(1) AAA_25(1) AAA_28(1) AAA_	_	89.5	yes	2	yes	yes		13.5	16.5	15.5	3	1.10667	1.03409	30	38.5	21	44	44	45.5	45.5	8	5.5		4.5	6	6	8.5	10.5	2	5	5.5	7	4	4.5
AT2G20420.1			0.069	0.069	2	LITADDLDDAAEK; VPIDVFAGITDEDAAK					succinyl-CoA ligase beta subunit	mitochondria	no	8.1.6 TCA / org.transformation.TCA.succinyl-CoA ligase	ATP-grasp_2(1) ATP-grasp_5(1) Citrate_bind(1) Ligase_CoA(1) Succ_CoA_lig(1)	M	4		0					1		1	0.235816	0.333333	0	3	1	3	3	1	1								2			1		1
AT2G20450.1	50	AT4G27090.1 AT2G20450.1	0.119	0.119	3	LSLTDIVIDINRVPK; RLSLTDIVIDINRVPK; LSLTDIVIDINR					60S ribosomal protein L14 (RPL14A)	cytosol	no	29.2.1.2.2.14 protein.synthesis.ribosomal protein.eukaryotic.60S subunit.L14	Ribosomal_L14e(1)	_	4.5		0							0	0.259802	0.222222	2.5	2	0	4.5	4.5	0	1	1	1.5					2
AT2G20550.1			0.792	0.792	20	DKDDISAEYFGVPSPSGSGSSGGR; KLPCSLEDLYK; SHPRNADDIFSEFFGVSRPSGPSGPR; KLPCSLEDLYKGTTK; NKDDIFSEFFEVSNPSGPR; ITFSEKGNEQPGVIPADLVFIIDEKPHPVFTR; NADDIFSEFFGVSRPSGPSGPR; NADDIFSEFFGVSR; LTIPVNTVIHPEYVEVVPNEGMPLQKDQAK; NADDIFSEFFGVSRPSGPS; TTQVQEILTVDVKPGWK; ISVLEAFTGYTVNLTTLDGRR; EGNDLVVTQKISVLEAFTGYTVNLTTLDGRR; FNIKFPTTLTSEQK; NADDIYSEFFGVSSPSGPR; GNEQPGVIPADLVFIIDEKPHPVFTR; IKFNIKFPTTLTSEQK; LTIPVNTVI…			64		HSP40/DnaJ peptide-binding protein		unassigned	20.2.1 stress.abiotic.heat	DnaJ_C(1) KGK(2)	_	612	yes	2	yes	yes		67	84	122	3	0.690217	0.80531	180	231	201	339	339	273	273	36	41	26	20	26	31	47	32	31	31	47	43	37	68
AT2G20580.1			0.452	0.464	28	QSEEASIDDLMELVQQIVAFHMK; QVFTSCTDLLKK; HNAETEAVDLLMDVEDLDLLLEHVDK; YLSDILSVLALTMSADGER; LMTVPSDSTTGSSGNWLFK; QVFTSCTDLLK; GLLTLSPFHSER; VTVMDTLSR; VQDLLAQCGEHLEK; MMLTVDENLKPLSVPVR; LIGTEGDIGSWGHEYVR; YCDMTLLSCAYAGTGNVLK; FLPLGLGLLYLGK; NDCDPALALLGDYIDKEDSSVR; NLAGEIAQEYTKR; RQSEEASIDDLMELVQQIVAFHMK; YFHSNDNPIIAGALLGVGIVNCGIK; LSEGYLTLAR; IGAIMGLGISYAGSQNDQIR; AVPLALGLLCISNPK; DEDLSEEDLELKQNLELYV…					26S proteasome regulatory subunit (RPN1a)	cytosol	no	29.5.11.20.2* protein.degradation.ubiquitin.proteasome.26S	HEAT(2) HEAT_2(3) MTTB(1) PC_rep(9) RPN1_C(1) RPN1_RPN2_N(1)	_	406.8	yes	2	yes	yes		68	84	72.6	3	1.04048	1.23271	117.8	179	110	182.2	182.2	224.6	224.6	26	19	12	20	22	18.8	30.9	25.5	18.8	35	40	28.8	18	18
AT2G20610.1			0.277	0.277	8	TCIEAEDAVVDVLR; GNSYGPGAGILPAR; TIFGDNPFVSMGK; QNLDVTPDPATIIQAALPAILEK; EENLVFLPGDALGLK; FASIVPVLTLAGISK; IGWIALNDPEGVFETTK; TILPLGHGDPSVYPCFR					nicotianamine aminotransferase		unassigned	13.2.6.2 amino acid metabolism.degradation.aromatic aa.tyrosine	Aminotran_1_2(1) Aminotran_3(1) Aminotran_5(1) Beta_elim_lyase(1)	_	17		0					1		1	0.066838	0.0625	4	8	5	16	16	1	1	1	3						8						4
AT2G20760.1			0.13	0.13	2	NQIITEAEDFKK; DASVETAKPDAAASGEGEKPVAVTEAEGTKAE					protein binding / protein transporter/ structural molecule		unassigned	35.2 not assigned.unknown	Clathrin_lg_ch(3)	_	5		0						2	1	0.571416	0.666667	1	1	3	3	3	2	2						1	1						2
AT2G21170.1			0.33	0.33	7	GGAFTGEISVEQLK; GGAFTGEISVEQLKDLGCK; AFADAVPSWDNIVVAYEPVWAIGTGK; IDISGQNSWVGK; AAYALSEGLGVIACIGEKLEEREAGK; EEDIDGFLVGGASLK; SSLTDRIDISGQNSWVGK			36.6		triosephosphate isomerase-1 (TPI-1)	plastid stroma	yes	1.3.5 PS.calvin cycle.TPI	TIM(1)	C	15		0					7		1	0.734379	0.875	6	5	4	8	8	7	7	2	4					1	1			3
AT2G21280.1			0.043	0.043	1	ALLGEGATVVLEGQK					GC1 (Giant Chloroplast 1) - plastid division	envelope-inner-peripheral-stromal-side	yes	31.5.3* cell.plastid.division	3Beta_HSD(1) adh_short(1) DUF1731(1) Epimerase(1) GDP_Man_Dehyd(2) NAD_binding_1	C	4		1		yes			1	1	2	1.13919	1	1	2	1	2	2	2	2					1		1	1
AT2G21385.1			0.097	0.097	4	EKEGQLDEGFLSEVNAQLR; EGQLDEGFLSEVNAQLR; VLQLYSATILSK; VLQLYSATILSKR					CGLD11 - assembly ATP synthase (dual chloro/mito)	mitochondria; plastid stroma	yes	1.1.9* PS.lightreaction.biogenesis; 29.8 protein.protein assembly and cofactor ligation	DUF1492(4) T3SS_needle_F(1)	C	12		1		yes			5	3	2	2.40287	2	3	4	5	4	4	8	8						3		2			2			2
AT2G21390.1			0.392	0.403	36	SSLPIPTDAIFYAGTGNLLCR; SSTFVTPPQGMPVSQIWSQK; SEDKVVIFDLQQR; GVNWASFHPTLPLIVSGADDR; FSQMNSDLFGGVDAIVK; VSGNTIFCLDRDGK; SLLDTNPTIESQAR; MGTLIDRFDEHEGPVR; SGAWDDNGVFIYTTLNHIK; GPPALVFDFSQLEAK; GFPEVALHFVEDER; GIFEGGLESANR; LAIELGDNVPSLPEGK; NMTDATTLNYDFR; ILENAGHLPLAYITASVHGLTDIAER; LVLGELQTPFVR; NNVMGQFHNALYLGDVKER; ERPAFALSGDSLFYAKDR; NNVMGQFHNALYLGDVK; TVQFHHENPWIVSASDDQTIR; SMFLDLFSGSHSYLR; GFPE…					coatomer protein complex, subunit alpha	not plastid	no	31.4 cell.vesicle transport	ANAPC4_WD40(5) Coatomer_WDAD(1) COPI_C(1) Nup160(5) WD40(7)	M	239.5	yes	2	yes	yes		37.8	32.8	41.8	3	0.738501	0.884343	90.7	97	51.8	127.1	127.1	112.4	112.4	22.6	17.5	9	16.1	8	17.5	13	14.4	13.3	19.2	14.8	22.3	15.5	12.2
AT2G21490.1			0.33	0.33	7	STVGETHPAAAPAGAGAATAATATGVSAGTGATTTGQQHHGSLEEHLR; ESTTSDIAEHPTSTVGETHPAAAPAGAGAATAATATGVSAGTGATTTGQQHHGSLEEHLRR; GAGAATAATATGVSAGTGATTTGQQHHGSLEEHLR; ESTTSDIAEHPTSTVGETHPAAAPAGAGAATAATATGVSAGTGATTTGQQHHGSLEEHLR; ESTTSDIAEHPTSTVGETHPA; GAGAATAATATGVSAGTGATTTGQQHHGSLEEHLRR; ADLRDEKGNPIHLTDTQGNPIVDLTDEHGNPMYLTGVVSSTPQHK					dehydrin LEA (LEA)		unassigned	20.2.99 stress.abiotic.unspecified	Dehydrin(2)	_	3		0						3	1	2.51288	3	1	2	0	0	1	3	3						1						2
AT2G21580.1			0.306	0.306	3	LITPSILSDR; VNNMVLFDQGTYDKLLTEAPK; FKLITPSILSDR					40S ribosomal protein S25 (RPS25B)	cytosol	no	29.2.1.2.1.25 protein.synthesis.ribosomal protein.eukaryotic.40S subunit.S25	AIPR(1) DUF3516(1) HTH_24(1) MarR_2(1) Ribosomal_S25(1)	_	7		0							0	0.171003	0.142857	4	1	2	7	7	0	1	2	2					1							2
AT2G21620.1			0.241	0.241	4	EAGDESIVDWTR; SAPVIIVPGKEAGDESIVDWTR; EVVLPSLIPVVPEPELERESGER; EVVLPSLIPVVPEPELER					universal stress protein (USP)/ responsive to dessication protein (RD2)	not plastid	no	20.2.99 stress.abiotic.unspecified	Usp(1)	_	4		0					2		1	1.11207	1	1	1	2	2	2	2	2		1						1
AT2G21660.1			0.517	0.517	8	SRGFGFVTFKDEK; CFVGGLAWATDDR; ALETAFAQYGDVIDSKIINDRETGR; GFGFVTFKDEK; EGGGGYGGGEGGGYGGSGGGGGW; DAIEGMNGQDLDGR; AMKDAIEGMNGQDLDGR; ALETAFAQYGDVIDSK			24		glycine-rich RNA-binding protein (GRP7) (dual cytosol & nucleus)	cytosol; nucleus	no	27.4 RNA.RNA binding	RRM_1(1) RRM_7(1)	_	56	yes	2	yes	yes		2.5	15	11	3	0.844739	1.03636	10	24.5	21.5	27.5	27.5	28.5	28.5	4	2			2	2	5	5	1	2.5	7	4	4	5
AT2G22125.1			0.144	0.144	21	QAVQPLVEILNTGSEREQHAAIAALVR; VIVEDIILSATR; VVEPLFHLLTR; AGTVLTLVSLLESADGR; NLSSTTEGFWSETIR; EGSASNDAIETMIK; AVPVLSNLVK; TGSEATQEAALDALFLLR; ATEPATLSIPHLVTSLK; KGEVDGLLTGALK; LLGSGNEAPVRAEAAAALK; TAILPLSQYLLDPQTQAQQAR; IFSTEGVVPVLWDQLR; QAVQPLVEILNTGSER; SDTATISQLTALLTSDLPESK; LLATLALGDLFQNEALAR; ALDSLFTADHIR; SDAISEALDALAIFSR; ASDPLVVEQTLLK; AQSVAAADAIPLLQYLIQSGPPR; LMSSGKEETQANSASALAAIFQSR					armadillo/beta-catenin-like repeat protein		unassigned	35.1.19 not assigned.no ontology.C2 domain-containing protein	Arm(24) C2(1) Drf_GBD(4) DUF3361(7) HEAT(5) HEAT_2(16) HEAT_EZ(9) UNC45-central(	_	83	yes	2	yes	yes		8	14	28	3	1.46171	1.51515	30	38	15	33	33	50	50	5	7	1	2	3	12	1	8	2	4	7	16		6
AT2G22250.1			0.276	0.276	8	YTLNAGITELR; LADATPVVIPTK; ISYATSLDVLQAAVEK; VVAEAGINAIR; ISNNFLLDPKDLESKLTEK; LLILCSPSNPTGSVYPK; TMVITDLAATLVQSGVPVIR; LAAGEPDFDTPK					Prephenate Aminotransferase (PAT, PPA-AT)	plastid	yes	13.1.1.2.1 amino acid metabolism.synthesis.central amino acid metabolism.aspartate.aspartate aminotransferase	Aminotran_1_2(1) Aminotran_5(1) Aminotran_MocR(1) Cys_Met_Meta_PP(1) DegT_DnrJ_E	C	16		1		yes			7	2	2	0.993585	1.28571	4	8	4	7	7	9	9		2			2		1				5	2	2	2
AT2G23120.1			0.47	0.47	3	AYGAEGHQEPTPGLGGGSTDAPTPSGDAPAATTTDAKAP; AYGAEGHQEPTPGLGGGSTDAPTPSGDAPAATTTD; AYGAEGHQEPTPGLGGGSTDAPTPSGDAPAATTTDAK					Late embryogenesis abundant protein, group 6		unassigned	35.2 not assigned.unknown	LEA_6(1)	_	6		1			yes			6	1	5.16846	6	2	2	2	0	1	6	6						2						2
AT2G23350.1			0.364	0.364	17	RYEQGSSDGGNKFDGLNLY; GYGFVQFDTEDSAK; ELFAEFGTITSCK; VTGMLLEMDQTEVLHLLESPEALNAK; TLHEAFSGCGTIVSCK; GSGFVAFSAASEASR; VSEALDVLR; NLSEATTDDELKTTFGQYGSISSAVVMR; NLDDTVTDEKLRELFAEFGTITSCK; MVGGKPLYVALAQR; RYEQGSSDGGNKFDGLNLYVK; QIFVGPFLR; TLLGESLYPLVDQIESEHAAK; CFGFVNFENPEDAAR; VLNDKQIFVGPFLR; DAATNTSLGYGYVNYSNTDDAEK; NLDDTVTDEKLR					PAB4 (POLY(A) BINDING PROTEIN 4); RNA binding / translation initiation factor	not plastid	no	27.1 RNA.processing	BRAP2(3) DbpA(4) Limkain-b1(3) Nup35_RRM(4) Nup35_RRM_2(4) PABP(1) PHM7_cyt(3) R	C	192	yes	2	yes	yes		19	55	14	3	0.648924	0.846154	47	78	67	104	104	88	88	3	14	9	5	13	3	6	22	12	11	21	6	11	13
AT2G24020.1			0.159	0.159	2	TDITEAAMELGSEK; LSQLVTEAYKDAHAK					unknown protein YbaB family (DUF149)	plastid stroma	yes	35.2 not assigned.unknown	YbaB_DNA_bd(1)	C	14		0					8		1	1.20339	1.33333	0	11	3	6	6	8	8							2	4			5
AT2G24050.1			0.06	0.06	3	APNSFGEFLGELVSAK; STWQGSGPTPVLIK; VLLNNCQEAFEGAGK					MIF4G domain-containing protein / MA3 domain-containing protein		unassigned	29.2.3 protein.synthesis.initiation	MA3(1) MIF4G(2)	C	7		1		yes			1	2	2	0.797016	0.75	0	6	1	4	4	3	3							1	3				2
AT2G24200.1			0.163	0.163	6	AVDIIGFGTGAEVEKK; LSSVSALASGIVLGLFEDGR; AVDIIGFGTGAEVEK; AHTLGLTQPNSTEPHK; IALIGLGQSVSSPVAFHSLGEAVATVSK; ELINSPANVLTPAVLAEEAAK					leucyl aminopeptidase (LAP1)	not plastid	no	29.5.7.5.1* protein.degradation.metalloprotease.MF.M17	PDZ_6(1) Peptidase_M17(1) Peptidase_M17_N(1)	_	14		1		yes		3	1	1	3	0.588955	0.555556	5	7	2	9	9	5	5	1	2		1	1		4			2		1		2
AT2G24270.1			0.03	0.03	2	IAWEEPFGPVVPVLR; AGTGLFAEILDGEVYK					NON-phosphorylating NADP glyceraldehyde 3-phosphate dehydrogenase (NP-GAPDH)	cytosol	no	2 major CHO metabolism	Aldedh(1) DUF1487(1) DUF5356(1)	_	11		1		yes			1	4	2	1.0398	0.833333	6	5	0	6	6	5	5	1	2			1	2		3				2
AT2G24850.1			0.07	0.07	2	FASIAPVITLGSISK; ISIGTDESVVQEIFDR					tyrosine aminotransferase		unassigned	15.2 metal handling.binding, chelation and storage	Aminotran_1_2(1) Aminotran_3(1) Aminotran_5(1) Beta_elim_lyase(1) DegT_DnrJ_EryC	_	5		2		yes	yes	1	3		2	5.26431	4	2	3	0	1	1	4	4				1	1			1			2
AT2G25800.1			0.032	0.032	2	KIESVVLPLELLQQLK; GVLPLFSTDTDSLIER					unknown function (DUF810)		unassigned	35.2 not assigned.unknown	Membr_traf_MHD(2) UNC_13_homolog(1)	C	4		0					3		1	1.85779	3	1	2	1	1	1	3	3	1										2
AT2G25870.1			0.067	0.067	2	AVADVIGVSNDQDGVADAIYR; AEIISSVDQLIAEADIQK					haloacid dehalogenase-like hydrolase	plastid	yes	35.1 not assigned.no ontology	HAD(3) HAD_2(2) Hydrolase(3) Hydrolase_3(1) Hydrolase_6(1) S6PP(2) Trehalose_PPa	M	5		2		yes	yes	1	2	1	3	3.59583	4	4	1	0	1	1	4	4	1				2	1				1
AT2G25910.1			0.111	0.111	4	ASSSPTQLAHVPIPPEPGGR; RPLDDYISFVSLLADPR; LHNVVDTQIAYSLIEEQEGR; RRPLDDYISFVSLLADPR					3'-5' exonuclease domain-containing protein		unassigned	28.99 DNA.unspecified	DNA_pol_A_exo1(1) KH_1(1) KH_2(1) KH_4(1)	C	5		1			yes		4		1	4.1569	4	3	2	0	1	1	4	4		1			2						2
AT2G26280.1			0.034	0.034	1	YLLEEEGLDYSEPQAGLLR					CTC-interacting domain 7		unassigned	28.1 DNA.synthesis/chromatin structure	DUF1771(1) PAM2(1) Smr(1)	C	3		0							0	0.382564	0.333333	2	1	0	3	3	0	1	1	1					1
AT2G26340.1			0.217	0.217	3	SASEEDAGSDDLESSEIK; SQLGTALTALDSLLQTVPSQVLDKGK; ALEELDSLFLR					unknown protein	thylakoid	yes	35.2 not assigned.unknown	LEDGF(3)	C	3		0					2		1	1.60356	2	1	2	0	1	1	2	2		1									2
AT2G26780.1			0.129	0.129	16	SDAELEEMLDR; EREEIAPNTLENVSK; EIALEGLFLKEEGR; IASGTNLDDPKLINR; LFDALKLETQSLR; EASCLALADIIQGR; TFSFQAIGLLAQR; SLVDALVNTLTGTSK; VLEILSHVNKR; LFDTLLYSSR; MLDGFTGSETDALSR; ICDVTLTELADAK; VGVASFISLLVQK; FEAQHGGLCAVGFVSAHCLHR; YSSPSQAQSLIEETAALHSGDR; LVEESEVFQEGTIGESPSGGK					ARM repeat		unassigned	27.3.67 RNA.regulation of transcription.putative transcription regulator	B2(1) CLASP_N(6) Ecm29(3) HEAT(4) HEAT_EZ(4) MMS19_C(5) Vac14_Fab1_bd(3)	_	43	yes	2	yes	yes		7	6	7	3	0.756481	0.869565	17	19	7	23	23	20	20	3	2	2	3	2	5	2	5	4	4	2	2	3	2
AT2G26990.1			0.032	0.032	1	QWEEAATDFFEAFK					FUS12 (FUSCA 12), CSN2	cytosol	no	30.11.1 signalling.light.COP9 signalosome	PCI(1) TPR_7(4) TPR_8(2)	_	4		0							0	0.335075	0.25	2	2	0	4	4	0	1	1	1						2
AT2G27020.1			0.129	0.129	4	SYESVYGDAVPVK; SSIGTGYDLSVTTFSPDGR; EHQKVPDDLLEEAK; SYESVYGDAVPVKELSER			3		20S proteasome alpha subunit G (PAG1)	cytosol	no	29.5.11.20.1* protein.degradation.ubiquitin.proteasome.20S	Con-6(2) DUF4081(1) GA(2) Proteasome(1) Proteasome_A_N(1)	_	7		1		yes			2	3	2	2.58663	2.5	0	0	7	2	2	5	5														2
AT2G27170.1			0.03	0.03	2	ALDQYVNFTEQREELQNR; VLDSNTVQEQKLQDEILR					Structural maintenance of chromosomes (SMC) protein		unassigned	31.2 cell.division	AAA_15(2) AAA_21(2) AAA_23(2) AAA_29(1) ABC_tran(2) SMC_hinge(1) SMC_N(1)	_	8		1		yes		2	2		2	1.18727	1	3	3	2	4	4	4	4		1			2			1		2				2
AT2G27530.1			0.139	0.139	3	AGKFPTLVSHQESLEAK; SYHAFLASESVIK; FPTLVSHQESLEAK					60S ribosomal protein L10A (RPL10aB)	cytosol	no	29.2.1.2.2.510 protein.synthesis.ribosomal protein.eukaryotic.60S subunit.L10A	2Fe-2S_thioredx(3) Nmad5(2) Ribosomal_L1(1)	_	4		1			yes			4	1	3.17361	4	0	0	4	0	1	4	4
AT2G27600.1			0.326	0.326	10	AVATEADSTFFSVSSSDLVSK; AVLDEGGSGPGSNGDAAVATRPK; TEGFSGSDVSVCVK; AFLLYGPPGTGK; TQDAMFFFK; AFPLYMNALEYFK; VHLGDTPHNLTEPDFEYLGQK; QALQEAVILPVK; LVSNLFEMAR; ESAPSIIFVDEIDSLCGTR					AAA-type ATPase protein		unassigned	26.55* AAA domain	AAA(1) AAA_14(1) AAA_16(1) AAA_17(1) AAA_18(1) AAA_2(1) AAA_22(1) AAA_24(1) AAA_	_	54	yes	2	yes	yes		5	14	4	3	0.657347	0.741935	11	27	16	31	31	23	23	2	4		1	3	1	5	7	2	4	7	2	4	7
AT2G27710.1			0.748	0.748	8	LASVPSGGGGGVAVASATSGGGGGGGASAAESK; LASVPSGGGGGVAVASATSGGGGGGGASAAESKKEEK; TILGSVGAETEDSQIELLLK; VVAAYLLAVLSGK; EKLASVPSGGGGGVAVASATSGGGGGGGASAAESK; LASVPSGGGGGVAVASATSGGGGGGGASAAESKK; GKDLAELIAAGR; MKVVAAYLLAVLSGK					60S acidic ribosomal protein P2 (RPP2B)	cytosol	no	29.2.1.2.2.82 protein.synthesis.ribosomal protein.eukaryotic.60S subunit.P2	Ribosomal_60s(1)	S	30.2	yes	3	yes	yes	yes		13.7	11.5	2	5.35186	5.04	3	17.2	10	5	5	25.2	25.2		2				1		3			9.2	5
AT2G27720.1			0.809	0.809	7	VVAAFLLAVLSGK; EKLASVPSGGGGGVAVASATSGGGGGGGAPAAESK; ASPTTGDIKDILGSVGAETEDSQIELLLK; GKDLAELIAAGR; LASVPSGGGGGVAVASATSGGGGGGGAPAAESK; LASVPSGGGGGVAVASATSGGGGGGGAPAAESKKEEK; LASVPSGGGGGVAVASATSGGGGGGGAPAAESKK					60S acidic ribosomal protein P2 (RPP2A)	cytosol	no	29.2.1.2.2.82 protein.synthesis.ribosomal protein.eukaryotic.60S subunit.P2	Ribosomal_60s(1)	S	24.8	yes	3	yes	yes	yes		10.3	8.5	2	3.11379	3.13333	2	9.8	13	6	6	18.8	18.8		1				1		1			5.8	3		4
AT2G27860.1			0.162	0.162	4	TSLWDLLESTLTYQHR; VLALDVYNDKIK; ANGHIFNVGNPNNEVTVR; VSGEGAIESPTVDVSSK					AXS1 (UDP-D-APIOSE/UDP-D-XYLOSE SYNTHASE 1)		unassigned	10.1.3 cell wall.precursor synthesis.AXS	3Beta_HSD(1) Epimerase(1) GDP_Man_Dehyd(1) NAD_binding_10(1) NAD_binding_4(1) Po	_	6		0					3		1	0.721097	1	1	4	1	3	3	3	3	1							1			3			1
AT2G28490.1			0.223	0.256	9	AGDIYWIPAGSVFYLHNTGLGQR; VSVGDVFWIPR; TGPFEFVGFTTSAHK; YFAFCQIASR; QGEATLGVICKDEFGER; NRPQFLVGSNSLLR; DKPSFDNKYGWSIALDYDDYKPLK; EAVILPTPAAAPPHVGE; YGWSIALDYDDYKPLK					RmlC-like cupins protein		unassigned	33.1 development.storage proteins	Cupin_1(2) Cupin_2(2)	S	16		1			yes			16	1	13.7146	16	5	5	6	0	1	16	16						5						5
AT2G29340.1			0.081	0.081	1	ANAVAPNVINTPLSQSYLEDVSFKK					short-chain dehydrogenase/reductase (SDR) protein		unassigned	16.4.1 secondary metabolism.N misc.alkaloid-like	3Beta_HSD(1) adh_short(1) adh_short_C2(2) KR(1) Methyltransf_25(1) Polysacc_synt	_	4		0						1	1	0.357833	0.333333	1	2	1	3	3	1	1		1					1	1
AT2G29360.1			0.21	0.21	4	NLACEWASDNIR; GFQVTTSVCDVSSR; WSLVGMTALVTGGSK; GIGEAVVEELATLGAR					tropinone reductase, putative / tropine dehydrogenase, putative		unassigned	26.8 misc.nitrilases, *nitrile lyases, berberine bridge enzymes, reticuline oxidases, troponine reductases	Adenylsucc_synt(1) adh_short(1) adh_short_C2(1) Epimerase(1) KR(1) NAD_binding_1	_	7.7		0					3		1	0.702525	0.638298	2.7	2	3	4.7	4.7	3	3		2.7						2
AT2G29550.1			0.668	0.704	30	LHFFMVGFAPLT; STVCDIPPTGLK; YVGDSELQLER; FPGQLNSDLR; FWEVVNLEHGIDQTGR; SGPYGQIFRPDNFVFGQSGAGNNWAK; NSSYFVEWIPNNVK; GHYTEGAELIDSVLD; EAENCDCLQGFQVCHSLGGGTGSGMGTLLISK; YLTASAMFR; VSDTVVEPYNATLSVH; LSTPSFGDLNHLISATMSGVTCCLR; RVSEQFTAMFR; AVLMDLEPGTMDSVR; KLAVNLIPFPR; GHYTEGAELIDSVLDVVRK; LAVNLIPFPR; MREILHIQGGQCGNQIGSK; KEAENCDCLQGFQVCHSLGGGTGSGMGTLLISK; NLTVPELTQQMWDAK; MMMTFSVFPSPK; GHYTEGAELIDSVL…					tubulin beta-7 chain (TUB7)		unassigned	31.1 cell.organisation	Misat_Tub_SegII(1) Tubulin(1) Tubulin_2(2) Tubulin_3(1) Tubulin_C(1)	_	307.8	yes	2	yes	yes		48.6	60.7	78.8	3	1.40329	1.57143	89.8	143.9	74.1	119.7	119.7	188.1	188.1	19.1	11.3	9.5	19.5	9.6	20.8	11.2	36.6	10.2	24.8	34.7	26.4	8.6	13.2
AT2G29560.1			0.097	0.097	3	VNQIGTVTEAIEVVK; ASVPSGDSSGTYEAIELR; AIQESSCNALLLK					Enolase (ENO3)	cytosol	no	4.12 glycolysis.enolase	Enolase_C(1) Enolase_N(1) MAAL_C(1) MR_MLE_C(1)	_	5		0							0	0.242604	0.2	2	0	3	5	5	0	1		2											1	2
AT2G30110.1			0.306	0.306	22	LQDLNNAVVVSSLTK; STRPYSFTLDEDTTNYGTYVK; ATTLTTASVDDAAVIDDLIAK; AETFGIPIPEWTK; LTVTDDDIIEK; NSRYDAQISVFGAK; YDAQISVFGAK; IVTDEKATTLTTASVDDAAVIDDLIAK; FDRPPLLHLAFQALDHFK; AVLNPMAAMFGGIVGQEVVK; RFPRPLQYSSSDPSLLNFITATAILR; FNIEALQNR; LRFEDYFVNR; EALKDPGDFLFSDFSK; EAAEAVDRVIVPDFEPR; STVAASAAAVINPR; VFTVGSGALGCEFLK; DVAKVELPPYR; CLYFQKPLLESGTLGTK; EKCETFQDCLTWAR; LISIATAINTGQGDLKVENVDQK; LFASNVLISGMHGL…					ubiquitin activating enzyme 1 (UBA1), E1	not plastid	no	29.5.11.2 protein.degradation.ubiquitin.E1	E1_4HB(1) E1_FCCH(1) E1_UFD(1) ThiF(2) UBA_e1_thiolCys(1)	_	102	yes	2	yes	yes		10	17	14	3	0.555622	0.672131	44	34	24	61	61	41	41	13	6	7	4	6	8	5	8	5	4	6	6	2	7
AT2G30860.1			0.372	0.372	7	LAGVLDVYEAHLSK; QPAYLALQPFGTVPAVVDGDYK; ESEEKLAGVLDVYEAHLSK; YLAGDFVSLADLAHLPFTDYLVGPIGK; HVSAWWDDISSRPAWKETVAK; GVAFETIPVDLMK; HVSAWWDDISSRPAWK			25		glutathione S-transferase class phi (AtGST9)	not plastid	no	26.9 misc.glutathione S transferases	Glutaredoxin(1) GST_C(1) GST_C_2(1) GST_C_3(1) GST_N(1) GST_N_2(1) GST_N_3(1)	_	28	yes	1		yes		2	4	4	3	0.450135	0.555556	11	11	6	18	18	10	10	6	4				1	2	3		2	4		3
AT2G30870.1			0.2	0.2	5	VLTIYAPLFASSK; IPVLVDGDYKIFESR; LAEVLDVYEAQLSK; VLTIYAPLFASSKR; QPEYLAIQPFGK			9		glutathione transferase -Phi class (ATGSTF10) - very abundant	cytosol	no	26.9 misc.glutathione S transferases	Glutaredoxin(1) GST_C(1) GST_C_2(1) GST_C_3(1) GST_N(1) GST_N_2(1) GST_N_3(1) Ph	S	7		1		yes		1	1		2	0.420202	0.4	3	3	1	5	5	2	2	2			1			3
AT2G30970.1			0.126	0.126	3	IFLEDGHHIGISQSYAK; SVEPAPKDPILGVTEAFLADPSPEK; GLDFSALMDDVK					putative aspartate aminotransferase Asp1	mitochondria	no	13.1.1.2.1 amino acid metabolism.synthesis.central amino acid metabolism.aspartate.aspartate aminotransferase	Aminotran_1_2(1)	M	5		1		yes			2	1	2	1.17461	1.5	1	4	0	2	2	3	3		1					1				2	1
AT2G31610.1	21	AT2G31610.1 AT5G35530.1 AT3G53870.1	0.296	0.296	7	GLCAIAQAESLR; TPLPDVVIIHAPK; ELAEDGYSGVEVR; KFVADGVFYAELNEVLTR; FKFPVDSVELYAEKVNNR; FVADGVFYAELNEVLTR; FKFPVDSVELYAEK					40S ribosomal protein S3 (RPS3A)	cytosol	no	29.2.1.2.1.3 protein.synthesis.ribosomal protein.eukaryotic.40S subunit.S3	KH_2(1) Ribosomal_S3_C(2)	_	48.2	yes	2	yes	yes			17	14.3	2	1.59288	1.85207	11.2	20.3	16.7	16.9	16.9	31.3	31.3	1.7	2.5			5	2	1	4	1		10	4.3	2	4
AT2G31890.1			0.048	0.048	2	KVALEIDGPTHFSR; GLSPSPLSPLNIATALHR					Octotricopeptide Repeat protein RAP	plastid stroma	yes	27.9* RNA.rRNA processing	DUF559(1) MTES_1575(1) Pox_G5(1) RAP(1)	C	3		1		yes		2	1		2	2.45303	3	1	2	0	0	1	3	3					1					2
AT2G32080.1			0.159	0.159	3	TIDSPGQEETGMTGVSK; STIIVPAGSSPDEGWAAFR; LFYFDLKENPR					PUR alpha-1 protein	not plastid	no	27.3.99 RNA.regulation of transcription.unclassified	DUF3276(3) DUF5506(3) PurA(2)	_	4		0					2		1	1.22348	1	2	0	2	2	2	2	2					2									2
AT2G32240.1			0.209	0.209	18	TDALLSQALSNNSELEQK; NLESTIEELGAK; YESENTHLKDELLSAK; LQEHEHIAGERDVLNEQVLQLQK; SLEELHSEAGSAAAAATQK; LSALEAEKEQTANELEASK; SLQSSSESELLAETNNQLK; VSSTEALIDELTQELEQKK; ASELELSLTQSSAR; IQELEEQVSSLEK; GYLGQVAELQSTLEAFQVK; NAELEQQLNLLQLK; SSSLKEKLEQTLGR; IQELEEQVSSLEKK; SSELQTAIEVAEEEKK; SVLESHFEELEK; LNLELANHGSEANELQTK; LKDLELLLQTEK					unknown protein DUF869 domain		unassigned	35.2 not assigned.unknown	Crescentin(7) GAS(10)	_	55	yes	2	yes	yes		10	5	11	3	0.647642	0.896552	13	32	10	29	29	26	26	4	3	1	1		4	2	4	5	9	5	7	2	3
AT2G32500.1			0.068	0.068	5	KEDLDKFYENPFFLK; SQFEPFIEKSEALHFSVDPVGTDVM; SFDAMEIFFEGR; SQFEPFIEK; SEALHFSVDPVGTDVM					unknown protein (Dabb domain)		unassigned	35.2 not assigned.unknown	Dabb(2)	M	22	yes	1		yes			8	4	2	1.16023	1.2	8	7	7	10	10	12	12	2	4				2	2	2			3
AT2G32730.1			0.26	0.31	17	AVEATQAVETTIAPNENPSGDVQMADETPAQTIVHETDPVDATYAER; IVSLLSESYNPHVR; SLMAPYLPQGGAGGGGSPYSEGGALYALGLIHANHGEGIK; KAPEPEPAFEILVNPAR; YGGMYALALAYSGTANNK; APEPEPAFEILVNPAR; MGAILASGILDAGGR; AVESNEMVDIDPR; EYRHEVLSLLVK; FSATAGLGVIHR; YQQAMGIAIECR; QLLHFAVSDVSDDVRR; LPTAVLSTSVK; QLLHFAVSDVSDDVR; DLREHEPEVLSLTDAPTSTASPATGTAAAAQGTPASAMAVDDEPQPPQAF; RLDKLEEAIIK; ATPMVSSAGGLLAMLNEPHPVLK					26S proteasome regulatory subunit (RPN2a)	cytosol	no	29.5.11.20.2* protein.degradation.ubiquitin.proteasome.26S	HEAT(5) HEAT_2(5) HEAT_EZ(3) PC_rep(8) RPN2_C(1)	_	209.1	yes	2	yes	yes		44	44	28.5	3	1.10921	1.2581	58.3	90.8	60	92.6	92.6	116.5	116.5	15	10	6	12	4.3	11	9.1	16.5	11	24	18.7	11.5	12	11
AT2G32920.1			0.277	0.277	8	SAFELQHLLEFVKDAGTGGK; VFVPGKAPIDYQGAR; LGHVNCDVEQSIMSR; VQGFPTILVFGPDK; SASAIESFASELVESSAGPVEVTELTGPDVMEK; GVATVAAIDADAHQSAAQDYGIK; SAFELQHLLEFVK; FKVQGFPTILVFGPDK					disulfide isomerase-like (PDIL) protein		unassigned	21.1 redox.thioredoxin	AhpC-TSA(2) DSBA(3) OST3_OST6(2) Redoxin(2) Thioredoxin(2) Thioredoxin_2(2) Thio	S	35	yes	1		yes		2	9	2	3	0.512178	0.590909	12	17	6	22	22	13	13	1	7	1		2	1	2	6	3	2	4			2
AT2G33040.1			0.415	0.415	9	FHSVVAFLPTVSTVLSPEIIEK; FHSVVAFLPTVSTVLSPEIIEKESEIGGK; GLWQPFTALLGDNPSIDVKK; GLWQPFTALLGDNPSIDVK; LNAGPEKEVQFVIVGEK; QASITTELIEIISGASALEAAK; NAGEMLDRLTLTYNR; LGELDSYEIEGGETK; NPLNYAQVSVLADDILK					ATP synthase gamma chain (ATPC)	mitochondria	no	9.9 mitochondrial electron transport / ATP synthesis.F1-ATPase	ATP-synt(1) zf-H3C2(2)	M	34	yes	3	yes	yes	yes		21	8	2	5.70157	5.8	6	20	8	5	5	29	29		2			3	1	1	2			13	4
AT2G33070.1			0.125	0.125	5	FEYVNGSQEVVGDER; LLTPVEQGPTPR; VYVGQGEDGIAFVK; GGEIGDVWDDGAYDGVRK; GGEIGDVWDDGAYDGVR					nitrile-specifier protein NSP2		unassigned	26.16 misc.myrosinases-lectin-jacalin	DUF1668(4) Jacalin(1) Kelch_1(5) Kelch_2(4) Kelch_3(7) Kelch_4(6) Kelch_5(5) Kel	_	11		1			yes			11	1	8.99278	11	2	4	5	0	1	11	11						2						4
AT2G33120.1	52	AT2G33120.1 AT1G04750.1	0.054	0.054	2	IELLVDKTENLR; AQQSLIYSFVAR					synaptobrevin protein	plasma membrane	no	31.4 cell.vesicle transport	CD34_antigen(1) EMP24_GP25L(1) Longin(1) RNA_pol_RpbG(2) Sigma_reg_N(1) Synaptob	S	9		1		yes			2	3	2	1.19458	1.25	2	4	3	4	4	5	5	1					1	1	1			1	1		1
AT2G33150.1			0.405	0.405	13	TGDEKPITVSVDDGIRPTTTLASLGK; DGTTTAGNSSQVSDGAGAVLLMK; GNFKDTYPDDLLAPVLR; TNLNPSEVGDIVVGTVLAPGSQR; DGTTTAGNSSQVSDGAGAVLLMKR; ALIEKTNLNPSEVGDIVVGTVLAPGSQR; QCSSGLQAVADVAAAIK; MAAFYAGFPETVAVR; TGDEKPITVSVDDGIRPT; TSLYGDDVVIVAAHR; INVNGGAMAIGHPLGATGAR; DTYPDDLLAPVLR; TFAAVGVDPAIMGIGPAVAIPAAVK					3-ketoacyl-CoA thiolase (KAT2)	peroxisome	no	11.9.4.5 lipid metabolism.lipid degradation.beta-oxidation.acylCoAthioesterase	ACP_syn_III_C(2) Thiolase_C(1) Thiolase_N(1)	M	142	yes	2	yes	yes		8	40	18	3	0.796885	0.868421	51	50	41	76	76	66	66	10	19	2	1	9	10	9	10	3	5	19	4	6	15
AT2G33210.1			0.504	0.504	21	TLFNELEVVEGMK; LLEQDNPDLGYDAAKGEYVDMIK; GYISPYFITNPK; TPVYTIASNAGVEGAVVVGK; QRPLLIVAEDVESDALATLILNK; MISTSEEIAQVGTISANGDREIGELIAK; VTVSKDDTVVLDGAGDKQAIGER; TALVDAASVSSLLTTTEAVVTEIPTK; LAVDTVVTNLQSR; AAVEEGIVPGGGVALLYASK; CELEDPLILIHEK; KVTVSKDDTVVLDGAGDK; TLFNELEVVEGMKIDR; LLEQDNPDLGYDAAK; QVANATNDVAGDGTTCATVLTR; GRNVIIEQSWGAPK; SMVEASTSDYDKEKLQER; SVAAGMNAMDLR; IGVQIIQNALK; NVIIEQSWGAPK; VTVSKDD…					HSP60-2 (mitochondria? - very abundant)	mitochondria	no	29.6 protein.folding	ChlI(2) CO_dh(1) Cpn60_TCP1(1) GvpG(1)	M	172.7	yes	2	yes	yes		35.9	25.4	26.1	3	0.930547	1.02462	39.9	79.1	53.7	85.3	85.3	87.4	87.4	9	9.5	3	8.4	5.9	4.1	14.7	11	9.7	17.6	12.7	13.4	9.6	10.2
AT2G33340.1			0.095	0.095	3	FVGDSDLVLTASADK; QIPQTLASIDTLER; NPGDGNYACGYTLNDHSAEVR					MOS4-associated complex 3B		unassigned	35.1 not assigned.no ontology	ANAPC4_WD40(7) eIF2A(3) Ge1_WD40(4) Nup160(2) PAS_11(1) Prp19(1) TPR_MLP1_2(1) U	_	10		0					3		1	0.40864	0.428571	3	5	2	7	7	3	3		2			1		1	2			2			2
AT2G33380.1			0	0	1	AGEAEALATTAPLAPVTSQR					RD20 protein induced by ABA during dehydration, EF-hand domain, Ca lipid body -Caleosin		unassigned	30.3 signalling.calcium	Caleosin(1)	_	3		0							0	0.24067	0.333333	2	0	1	3	3	0	1		1	1
AT2G33450.1			0.077	0.077	2	LQFVNLQYKR; KLQFVNLQYKR					50S ribosomal protein L28	plastid ribosome	yes	29.2.1.1.1.2.28 protein.synthesis.ribosomal protein.prokaryotic.chloroplast.50S subunit.L28	Ribosomal_L28(2)	C	6		1		yes			2	2	2	1.75548	2	0	2	4	2	2	4	4							2
AT2G34040.1			0.112	0.112	5	ASSTALFTHAGVTPTTDDQIREK; QLLPSIVELLK; ASSTALFTHAGVTPTTDDQIR; ALADISPYTTAQEAR; HIIPVFDKLPEER					apoptosis inhibitory 5 (API5) protein		unassigned	33.99 development.unspecified	Adaptin_N(2) API5(1) HEAT_2(1) IFN-gamma(1)	_	26	yes	1		yes		1	6	5	3	0.999166	0.857143	15	10	1	14	14	12	12	1	4		1	4	5	4	3	1		2			1
AT2G34160.1	18	AT2G34160.1 AT3G04620.1 AT1G29250.1	0.415	0.415	5	IQVSNTKKPLFFYVNLAKR; SEKFDELMAAANEEK; KPLFFYVNLAK; KPLFFYVNLAKR; MEEITDGVNNMNLATDSQKK			7.8		nucleic acid binding		unassigned	35.2 not assigned.unknown	Alba(2) OsmC(1)	_	8.5		2		yes	yes		1	6.5	2	9.29471	7.5	0	2.5	6	1	1	7.5	7.5								1				1.5
AT2G34460.1			0.046	0.046	1	TSFKDDPSLQIVR					flavin reductase-related 2	plastoglobules	yes	35.1 not assigned.no ontology	3Beta_HSD(1) DapB_N(1) Epimerase(1) GDP_Man_Dehyd(1) KR(2) NAD_binding_10(1) NAD	C	3		1		yes			1	1	2	2.26364	2	2	1	0	1	1	2	2					1	1	1
AT2G34470.1			0.335	0.335	5	ELADYIIYIIDVSAGDKIPR; DKYSLAAVTNDIFTKEDGEFLVK; ADLLLCESGGDNLAANFSR; KGGPGITQADLLVINK; AFTVGIGGPVGTGK					urease accessory protein (UREG)		unassigned	13.2.2.3 amino acid metabolism.degradation.glutamate family.arginine	AAA_5(1) cobW(1) MeaB(1) MMR_HSR1(1)	_	7		1		yes			1	2	2	0.945637	0.75	6	1	0	4	4	3	3		4				2					1
AT2G34590.1			0.14	0.14	5	SENPVILFEHVLLYNLK; SLKPFDLYTIGNSVK; GLADKFGDLR; GYDPEVIDIR; TLVNKGYDPEVIDIR					E1 beta pyruvate dehydrogenase complex	plastid	yes	11.1.31 lipid metabolism.FA synthesis and FA elongation.pyruvate DH	Transket_pyr(1) Transketolase_C(1)	C	11.5		1		yes			5	1.5	2	0.960943	1.3	2	5	4.5	5	5	6.5	6.5	1				1		1				4		1	2
AT2G34640.1			0.089	0.089	4	APQPAGESSSFPSYGKNPGSR; LYGEEPTLTETSLYR; APQPAGESSSFPSYGK; RRPDVETVFLK					pTAC12, also HEMERA, dual function in nucleus and plastid	nucleus; plastid nucleoid	yes	28.3* DNA.plastid nucleoid interacting	DUF3134(2) EBV-NA3(2) Ligase_CoA(1)	C	9		2		yes	yes	2	4	3	3	8.54062	9	3	2	4	0	1	9	9				1	1	1					2
AT2G34700.1			0.109	0.109	1	YSGVDTLLEASPLQGATVK					Pollen Ole e 1 allergen and extensin protein		unassigned	20.2.99 stress.abiotic.unspecified	Big_1(2) CarbopepD_reg_2(1) CarboxypepD_reg(1) Pollen_Ole_e_1(1) TTR-52(1)	S	4		1			yes			4	1	3.58166	4	2	2	0	0	1	4	4						2						2
AT2G35010.1			0.196	0.196	3	VDIDEGGISNTISK; LNITAVPTLHFFK; FISPVIVELSK					thioredoxin h1 (Trx H1) (ATO1)	plastid	yes	21.1 redox.thioredoxin	HyaE(1) Thioredoxin(1) Thioredoxin_2(1) Thioredoxin_8(2) Thioredoxin_9(1) TraF(1	M	10		2		yes	yes		4	4	2	3.3557	4	3	3	4	2	2	8	8	1					2	1				2
AT2G35630.1			0.044	0.044	6	VDIFSQLQNASEAFR; IQPTGTGELFGGLR; ALDALIAFLR; TSVSTSTSSGGLDSLPR; LGSLVKPETVSQLK; ELEAELANVTAGAKPTR					ARM repeat		unassigned	31.1 cell.organisation	CLASP_N(5) Cnd1(4) HEAT(10) HEAT_2(6) HEAT_EZ(6) MazG-like(1) MMS19_N(6) TAN(2)	_	8		0						4	1	0.884573	1	1	4	3	4	4	4	4	1											4		3
AT2G35635.1	1	AT2G36170.1 AT2G35635.1 AT3G52590.1 AT1G23410.1 AT1G55060.1 AT4G05320.1 AT5G20620.1 AT4G02890.1 AT1G31340.1 AT4G05050.1 AT3G62250.1 AT5G03240.1 AT1G65350.1 AT3G09790.1 AT5G37640.1 AT2G47110.1	0.383	0.39	6	KTITLEVESSDTIDNVK; TITLEVESSDTIDNVK; QLEDGRTLADYNIQKESTLHLVLR; QLEDGRTLADYNIQK; TLADYNIQKESTLHLVLR; TLTGKEIEIDIEPTDTIDR					UBQ7 (RELATED TO UBIQUITIN 2)		unassigned	29.5.11.1 protein.degradation.ubiquitin.ubiquitin	DUF2407(2) DUF3861(2) HATPase_c(2) Plexin_cytopl(2) Rad60-SLD(2) Rad60-SLD_2(2)	_	4.5		0							0	0.0842568	0.097561	3	1.4	0.1	4.1	4.1	0.4	0.4	1	2					1	0.1		0.1	0.1	0.1
AT2G35840.1			0.168	0.168	5	HDSLLVFSTGR; GEVENSEAYTASLK; EGEGLVWEHVQQTWSK; SLRDTIDELRK; VWADQVLATDTTPGTWIVK					sucrose-phosphatase 1 (SPP1)	not plastid	no	2.1.1.2 major CHO metabolism.synthesis.sucrose.SPP	Hydrolase_3(2) PMM(1) S6PP(1) S6PP_C(1) Trehalose_PPase(2)	_	24	yes	1		yes		2	6		2	0.432547	0.5	5	9	10	16	16	8	8	1	2	1		1			5		2	2			6
AT2G35920.1			0.16	0.16	10	VIYDAFPQYQLPEIIR; TIGALNDVEELTPLGR; NQFLDLLSDIGFVDK; ISAERGESIGESVGYQIR; HLCTLPVDPNIGK; LIEDPNLTNVSHLLVDEIHER; TTQLPQFILEEEISSLR; GVVSAVVELLR; ALQPPDALAVENAIELLK; VNLFSLPYLVYSEK					RNA helicase protein		unassigned	28.1 DNA.synthesis/chromatin structure	AAA_22(1) DEAD(1) HA2(1) Helicase_C(1) NACHT(1) OB_NTP_bind(1) Rad17(1) T2SSE(1)	_	62	yes	2	yes	yes		16	10	11	3	1.08353	1.48	29	21	12	25	25	37	37	4	3	4	10	4	4	1	2	5	6	3	4	2
AT2G36160.1	19	AT3G11510.1 AT3G52580.1 AT2G36160.1	0.373	0.373	8	TKEPKVDVVTLGPSVR; ADRDESSPYAAMLAAQDVAQR; IEDVTPIPTDSTR; IGRIEDVTPIPTDSTRR; VDVVTLGPSVR; IGRIEDVTPIPTDSTR; VKADRDESSPYAAMLAAQDVAQR; IEDVTPIPTDSTRR					40S ribosomal protein S14 (RPS14A)	cytosol	no	29.2.1.2.1.14 protein.synthesis.ribosomal protein.eukaryotic.40S subunit.S14	CBM_25(1) Ribosomal_L18p(1) Ribosomal_S11(1)	_	42.7	yes	2	yes	yes		4	5.5	9.9	3	0.787375	0.832618	20.7	13.8	8.2	23.3	23.3	19.4	19.4	6	7		0.7	2	5	4	2.3		3.3	3.5	0.7	4
AT2G36390.1			0.048	0.048	3	LDDSAEFFTSDGR; LREEIDKNEGGLEAFSR; RFDLGDAEYLR					starch branching enzyme class II-3 (SBEII-3; BE3)	plastid stroma	yes	2.1.2.3 major CHO metabolism.synthesis.starch.starch branching	Alpha-amylase(3) Alpha-amylase_C(1) CBM_48(1) hDGE_amylase(1)	C	6		0							0	0.25456	0.166667	2	4	0	6	6	0	1		2						4
AT2G36460.1			0.249	0.249	6	GILAADESTGTIGKR; LASINVENVESNRR; GILAADESTGTIGK; TVPAAVPAIVFLSGGQSEEEATR; FADELIANAAYIGTPGK; IGVNEPSQLAIHENAYGLAR			5.6		Aldolase	cytosol	no	4.7 glycolysis.aldolase	Glycolytic(1)	_	3.1		0						3.1	1	2.23837	3.1	0	3.1	0	0	1	3.1	3.1												3.1
AT2G36530.1			0.631	0.631	19	SFVAEYPIVSIEDPFDQDDWEHYAK; AVGNVNNIIGPALIGK; YGQDATNVGDEGGFAPNIQENK; LAMQEFMILPVGAASFK; DPTQQTAIDNFMVHELDGTQNEWGWCK; VTAAVPSGASTGIYEALELRDGGSDYLGK; MTTECGTEVQIVGDDLLVTNPK; IEEELGSEAIYAGVNFR; VNQIGSVTESIEAVK; ISGDALKDLYK; VTAAVPSGASTGIYEALELR; KYGQDATNVGDEGGFAPNIQENKEGLELLK; SGETEDTFIADLAVGLSTGQIK; KKYGQDATNVGDEGGFAPNIQENK; YGQDATNVGDEGGFAPNIQENKEGLELLK; GNPTVEVDIHTSNGIK; KYGQDATNVGDEGGFAPNIQENK; …			9		Enolase (ENO2 also LOS2) dual targeted nucleus & cytosol	cytosol; nucleus	no	4.12 glycolysis.enolase	Enolase_C(1) Enolase_N(1) Glyco_hydro_101(2) MAAL_C(1) MR_MLE_C(1)	_	167	yes	2	yes	yes		22	32	30	3	0.943256	1.01205	47	74	46	83	83	84	84	10	15	1	7	8	6	11	19	3	13	15	13	11	10
AT2G36580.1			0.216	0.216	6	IENEEGLTHFDEILQEADGIILSR; IDFLSLSYCR; GLYPVETISTVGR; ADGLVTLTPSQDQEASSEVLPINFDGLAK; MHSSHLLLEEPIR; AEATDVANAVLDGSDAILLGAETLR					pyruvate kinase, putative		unassigned	4.13 glycolysis.PK	PK(1) PK_C(1) RibD_C(2)	_	29.2	yes	1		yes		7.5	5	3	3	1.38545	1.13139	5	17.2	7	13.7	13.7	15.5	15.5	2				2	1	2	6.7		5.5	3			3
AT2G36620.1	103	AT2G36620.1 AT3G53020.1	0.152	0.152	3	SIVGATLEVIQK; SIVGATLEVIQKK; SDSQVFLFLNSK					60S ribosomal protein L24 (RPL24A)	cytosol	no	29.2.1.2.2.24 protein.synthesis.ribosomal protein.eukaryotic.60S subunit.L24	LPP20(1) Pox_polyA_pol_N(2) Presenilin(1) Ribosomal_L24e(2) Spore_coat_CotO(1) T	M	12.5		1		yes		1.5	2	2	3	0.834098	0.785714	4	4.5	4	7	7	5.5	5.5	1	2				1		2		1.5	1			2
AT2G36640.1			0.112	0.112	3	TTEHPPEQDRPGVIGSVFR; VGEYKDYTVDKAVEAR; GTIFGALGNVTEAIK					phosphotyrosine protein		unassigned	33.2 development.late embryogenesis abundant	Apolipoprotein(3) LEA_4(10) Mucin-like(2)	_	6		1			yes			6	1	5.02577	6	2	4	0	0	1	6	6						2						4
AT2G36870.1			0.043	0.043	1	EIIFLVDDIPIRR					xyloglucan endotransglucosylase/hydrolase 32		unassigned	10.7 cell wall.modification	Glyco_hydro_16(1) XET_C(1)	S	3		1		yes			2	1	2	2.11381	3	0	1	2	0	1	3	3											1
AT2G36880.1			0.556	0.613	26	FVIGGPHGDAGLTGRK; YLDDNTIFHLNPSGR; EAFDFRPGMMAINLDLKR; DDPDFTWEVVKPLKPK; KPEDIGAGDQGHMFGYATDETPELMPLTHVLATK; FVIGGPHGDAGLTGR; VNIEQQSPDIAQGVHGHLTK; QQSPDIAQGVHGHLTK; IIIDTYGGWGAHGGGAFSGKDPTKVDR; KIIIDTYGGWGAHGGGAFSGK; TAAYGHFGRDDPDFTWEVVKPLK; VHTVLISTQHDETVTNDEIAADLK; VHTVLISTQHDETVTNDEIAADLKEHVIKPVIPAK; EQQSPDIAQGVHGHLTK; IIIDTYGGWGAHGGGAFSGK; IEQQSPDIAQGVHGHLTK; METFLFTSESVNEGHPDK; TNMVMVFGEITT…					S-adenosylmethionine synthetase	not plastid	no	13.1.3.4 amino acid metabolism.synthesis.aspartate family.methionine	S-AdoMet_synt_C(1) S-AdoMet_synt_M(1) S-AdoMet_synt_N(1)	_	205.4	yes	2	yes	yes		17.6	60.8	33.1	3	1.10395	1.18743	67.6	81.3	56.5	93.9	93.9	111.5	111.5	5.7	22.9	6.3	5.6	19	8.1	11.6	20.7	6.3	7	24.3	11.4	3.2	14.6
AT2G37190.1	12	AT2G37190.1 AT5G60670.1 AT3G53430.1	0.404	0.404	6	EILGTCVSVGCTVDGKDPK; VKNIKHNGNISFDDVTEIAR; HNGNISFDDVTEIAR; NIKHNGNISFDDVTEIAR; VTGGEVGAASSLAPK; VTVVPSAAALVIK					60S ribosomal protein L12 (RPL12A)	cytosol	no	29.2.1.2.2.12 protein.synthesis.ribosomal protein.eukaryotic.60S subunit.L12	Ribosomal_L11(1) Ribosomal_L11_N(1)	_	20	yes	1		yes		5		4.5	2	0.974031	0.904762	1	8	11	10.5	10.5	9.5	9.5		1						2.5	2	2.5		1	1	2.5
AT2G37220.1			0.114	0.201	4	SKGFGFVTYDSSQEVQNAIK; GFGFVTYDSSQEVQNAIKSLDGADLDGRQIR; EFEVEEDGFADVAPPKEQSFSADLK; GFGFVTYDSSQEVQNAIK			14		RNA binding protein CP29 B'	plastid stroma	yes	27.4 RNA.RNA binding	CSD(2) Nup_retrotrp_bd(3) OB_RNB(2) RRM_1(2) RRM_5(2) RRM_7(2) RRM_occluded(2) S	C	15		1		yes		4		1	2	0.397899	0.5	5	8	2	10	10	5	5	1	1	1	1		1	1	2	2	3
AT2G37270.1			0.14	0.14	4	VNQAIFLLTTGAR; AASAEIDAEIQQQLTNEVK; RVNQAIFLLTTGAR; TIAECLADELINAAK					40S ribosomal protein S5 (RPS5A)	cytosol	no	29.2.1.2.1.5 protein.synthesis.ribosomal protein.eukaryotic.40S subunit.S5	Ribosomal_S7(1)	_	61.3	yes	2	yes	yes		6	6.5	17.5	3	0.778198	0.958466	12.2	21.1	28	31.3	31.3	30	30	4.7	1	3	1		2.5	4	3.6	3	3	2.5	5	7	5
AT2G37620.1	37	AT3G53750.1 AT2G37620.1	0.536	0.536	16	TTGIVLDSGDGVSHTVPIYEGYALPHAILR; TTGIVLDSGDGVSHTVPIYEGYALPH; LCYIALDYEQELETAK; ADGEDIQPLVCDNGTGMVK; YPIEHGIVNNWDDMEKIWHHTFYNELR; VAPEEHPILLTEAPLNPK; NYELPDGQVITIGSER; EITALAPSSMK; HTGVMVGMGQKDAYVGDEAQSK; FPSIVGRPR; DLYGNIVLSGGTTMFPGIADR; MSKEITALAPSSMK; IWHHTFYNELR; HTGVMVGMGQKDAYVGDEAQSKR; AVFPSIVGRPR; TSSSVEKNYELPDGQVITIGSER					actin 1 (ACT1)		unassigned	31.1 cell.organisation	Actin(1) Methyltransf_29(1)	_	72.8	yes	2	yes	yes		2.6	20.6	17	3	0.988068	1.23313	22.7	26.7	23.4	32.6	32.6	40.2	40.2	3.4	4.7	1.1	0.7	6.4	6.4	2.6	3.9	3.1	1.9	8.8	6.4	4	6.6
AT2G37660.1			0.129	0.129	2	ALDLASKPEGTGTPTKDFK; GGRPEFFFDDGAYPEQVDWIGQK					3-beta-hydroxy-delta5-steroid dehydrogenase/epimerase domain	plastid stroma	yes	35.2 not assigned.unknown	3Beta_HSD(1) DapB_N(1) Epimerase(1) NAD_binding_10(1) NmrA(1) Peripla_BP_4(2) Po	C	5		0							0	0.214122	0.2	2	3	0	5	5	0	1	2						3
AT2G38025.1			0.081	0.081	1	GGGYGPGFIPIQEYGSEFR					OTU-like cysteine protease (OTU3)		unassigned	29.5.3.1.5* protein.degradation.cysteine protease.CA.C85	DUF1654(1) OTU(1) Peptidase_C65(2)	C	5		0					3		1	1.09096	1.5	2	2	1	2	2	3	3	1	1									2
AT2G38230.1			0.136	0.136	4	KIAAPYDLVVQTK; GGVIMDVVNAEQAR; IAAPYDLVVQTK; IAEEAGACAVMALER			4		PDX1.1 (Vitamine b6 synthesis)	cytosol	no	18.20* Co-factor and vitamine metabolism.vitamin b6	Dus(2) His_biosynth(2) IGPS(2) NanE(2) NMO(2) OMPdecase(2) SOR_SNZ(1) TetR_C_27(	_	6		0					3		1	1.27667	1	6	0	0	3	3	3	3		3			3
AT2G38750.1			0.066	0.066	1	ILAEAVASSGEEAVEKDEVVR					annexin 4 (ANN4)		unassigned	31.1 cell.organisation	Annexin(4)	_	5		1		yes			2	1	2	1.57121	1.5	4	0	1	2	2	3	3	1	1			1	1
AT2G38770.1			0.037	0.037	4	LGIPYIELNAQGR; LGQGEQELATDLDFSR; LQDLSLANIGSIHK; FDLSSSPEANFVR					unknown protein -DEAD box helicase domain (EMB2765)		unassigned	35.2 not assigned.unknown	AAA(1) AAA_11(1) AAA_12(1) AAA_19(1) AAA_22(2) AAA_30(2) Aquarius_N(1) DUF2075(2	_	9		0					6		1	1.89732	2	2	4	3	3	3	6	6	1				1			2			2
AT2G39770.1	38	AT2G39770.1 AT3G55590.1	0.352	0.352	8	INAGIYLLNPSVLDKIELRPTSIEKETFPK; YGVVVMEESTGRVEK; ITCSQETEPLGTAGPLALAR; HACISSSIIGWHSTVGQWAR; INAGIYLLNPSVLDKIELRPTSIEK; ALILVGGFGTR; VDEPSKYGVVVMEESTGRVEK; DKLLDGSGEPFFVLNSDVISEYPLK					GDP-mannose pyrophosphorylase (GMP1)		unassigned	10.1.1.1 cell wall.precursor synthesis.NDP sugar pyrophosphorylase.GDP mannose	CTP_transf_3(1) DUF4954(1) Fucokinase(2) Hexapep(3) Hexapep_2(1) IspD(1) NTP_tra	M	18	yes	1		yes			6	5	2	1.60082	1.57143	7	8	3	7	7	11	11		3			1	3	1				5	2		3
AT2G39800.1			0.457	0.457	21	HGSAHTDCIVTEDHEVAELFLR; DLEQNAVLNELIFALQSNGVTLYGGPR; QLVNSSFADLQKPQTELDGK; TEVADGLVLEK; AENELDVASAQEAGLEESMVAR; GKGQVVDGDNGIVYTHQDIPIQA; GPVGVEGLLTTR; ACTVEVVEDVYGAIDHIHR; AAVNAAYAGIPVIITSGYSAENIDK; LDYPAACNAMETLLVHK; YRQLVNSSFADLQKPQTELDGK; FGLGAEVGVSTGR; IPVLGHADGICHVYVDK; LDDVIDLVIPR; ILLDIADALEANVTTIK; VIPIFNENDAISTR; VITDAIPETVGGK; EEIPDLLKLDDVIDLVIPR; ADLLILLSDVEGLYTGPPSDPNSK; LWAPITDSNAR; …					delta 1-pyrroline-5-carboxylate synthetase A / P5CS A (P5CS1)	not plastid	no	13.1.2.2.1 amino acid metabolism.synthesis.glutamate family.proline.delta 1-pyrroline-5-carboxylate synthetase	AA_kinase(1) Aldedh(2) BtpA(2) DIT1_PvcA(2)	_	233.4	yes	2	yes	yes		30.5	57.1	30.7	3	0.82151	1.0278	73.2	90.3	69.9	115.1	115.1	118.3	118.3	8.9	10	11	7.5	20.1	15.7	16.9	14.9	13	15	23.5	7	14.7	9.2
AT2G39900.1			0.18	0.18	2	TVYPVELLSADGISYHK; NFQSPAKPLTDKPTPELNR					GATA type zinc finger transcription factor protein		unassigned	33.99 development.unspecified	DiS_P_DiS(2) DUF35_N(3) LIM(2) zf-C3HC4_5(2)	_	5		0					1		1	0.230255	0.25	2	2	1	4	4	1	1	1	1					1	1
AT2G39930.1			0.057	0.057	4	SNEAENIAVVEKPLKSDR; SNEAENIAVVEKPLK; FFISDGLPSPFGPTVR; VTEEIQLDPSR					isoamylase 1 (starch debranching enzyme) (AtlSA1)	plastid	yes	2.1.2.4 major CHO metabolism.synthesis.starch.debranching	Alpha-amylase(3) CBM_48(3) Zn_ribbon_2(2)	C	6		2		yes	yes		1	4	2	5.78301	5	0	4	2	1	1	5	5								1			1	2
AT2G39990.1			0.15	0.15	4	AATSEHTILQFVSPSSTASATTSVLTAR; YVDSVVGGQIAPDNNIGR; QLVAHFQEIPVDLR; AFVSSNLSLGDR					eukaryotic translation initiation factor 3 subunit 5 / eIF-3 epsilon / eIF3f (TIF3F1) dual target nucleus&cytosol	cytosol; nucleus	no	29.5.11 protein.degradation.ubiquitin	JAB(1) MitMem_reg(1)	C	14		1		yes		1	5	1	3	0.929109	1	5	5	4	7	7	7	7		2			3		2			1	2		1	2
AT2G40170.1			0.304	0.304	4	GGLSTGDKPGGEHAEEEGVEIDESKFR; GGLSTGDKPGGEHAEEEGVEIDESK; KGGLSTGDKPGGEHAEEEGVEIDESK; KGGLSTGDKPGGEHAEEEGVEIDESKFR					group 1 LEA geneuration.		unassigned	17.1.3 hormone metabolism.abscisic acid.induced-regulated-responsive-activated	LEA_5(2)	_	20	yes	2	yes		yes			20	1	16.2561	20	4	10	6	0	1	20	20						4						10
AT2G40290.1			0.16	0.16	3	VVPAVTEEVKDALVK; ILVTDPDSVLGPLTR; LVAPPLYVLTTQTLDKEQGIEILNK					eukaryotic translation initiation factor 2 subunit 1, eIF-2A, putative		unassigned	29.2.3 protein.synthesis.initiation	EIF_2_alpha(1) Herpes_U47(1) S1(1)	_	26	yes	1		yes			7	5	2	0.712964	0.857143	17	4	5	14	14	12	12	3	3	3		5	3	1	1			2			3
AT2G40490.1			0.221	0.221	5	GKGPIIFNPPQSAADVAQVR; EFVPEESVPYVGEALRR; VGTPEENVAHFFEVAQEIRY; SYQTLCEKYPSFR; DIAVQGNVDPGVLFGSK					uroporphyrinogen decarboxylase (UPD)	plastid stroma	yes	19.7 tetrapyrrole synthesis.uroporphyrinogen decarboxylase	URO-D(1) XPC-binding(2)	C	13		1		yes		1	4	2	3	0.857783	1.16667	3	5	5	6	6	7	7	1			1	1		2				3		3
AT2G40660.1			0.139	0.139	4	KAAEGVKPVDKPDVQPQLGTK; ITPGLYTDENGVATYK; VSFSGIEGKPEDVLNPK; AAEGVKPVDKPDVQPQLGTK					tRNA-binding region domain-containing protein		unassigned	29.1 protein.aa activation	GST_C_2(1) RNA_pol_Rpc4(1) tRNA_bind(1)	_	17		1		yes			6	2	2	0.954116	0.888889	7	7	3	9	9	8	8	1	2			2	2		3			4			3
AT2G40840.1			0.265	0.265	21	DLWQSGDQALPFR; IWELPAHAMTGLVGK; NVVLIKDPEDAR; LYYDYYFQR; FNIEDTSSFQDLDDHSK; FFSENEGWLKPYAAFCFLR; VHVTLDSLLKDTDLK; EEYTTRPATEETINDPTNPK; LPEDIKEEIQK; LVVPETLTGGESVHLR; FNIEDTSSFQDLDDHSKNVLKR; NQLDKNDVDYEATMETK; IFDIEKDQTLNSSTFQK; LNYVDDSIWEADCLIPK; MMNLGSLSLSTSK; KIFDIEKDQTLNSSTFQK; AKNQLDKNDVDYEATMETK; VQALSERLPEDIKEEIQK; KLVVPETLTGGESVHLR; SAFKDVIFHHSFDVK; DFFETSDHSQWGTFSDYTDDKLEK					disproportionating enzyme (DPE2) - Maltose metabolism	cytosol	no	2.3 major CHO metabolism.maltose	CBM_20(2) Glyco_hydro_77(1)	C	75	yes	2	yes	yes		15	15	10	3	1.13588	1.14286	24	28	23	35	35	40	40	9	7	1	4	3		2	6		7	8	5	5	5
AT2G41100.1			0	0	2	ADKLTDDQITEYR; ADKLTDDQITEYRESFR					identical to calmodulin-related protein 3, touch-induced		unassigned	30.3 signalling.calcium	Caleosin(4) CARDB(3) Dockerin_1(4) DUF1707(3) DUF1811(3) DUF3349(2) DUF5035(3) D	_	3		0					2		1	1.50629	2	0	2	1	1	1	2	2							1				1
AT2G41530.1			0.106	0.106	2	LLSENFSQLDTTK; AASTHGIALVAPDTSPR			8		SFGH (S-FORMYLGLUTATHIONE HYDROLASE)	not plastid	no	35.1 not assigned.no ontology	Chlorophyllase2(1) DLH(1) Esterase(1) Hydrolase_4(1) Lipase_3(1) Peptidase_S9(1)	_	6		0					1		1	0.139857	0.2	2	3	1	5	5	1	1	1		1				2	1
AT2G41740.1			0.052	0.052	4	VLDPAFQGAGQKPGTEIWR; YIDLAGSLEGLHPK; KAASQSAEEFLASENRPK; AASQSAEEFLASENRPK					actin binding - VLN2 (VILLIN 2)	cytoskeleton	no	31.1 cell.organisation	Gelsolin(6) VHP(1)	_	9		0					4		1	0.589883	0.8	0	5	4	5	5	4	4							1	1			3		1	2
AT2G41790.1			0.081	0.081	6	VVDELSPSNFR; TVEQLGYITALAQR; SNTTVGGVEILKPR; ESLDKIQDLVER; QELIDFFDEYIK; FSTGNMDTLHVRPQAK					peptidase M16 family	peroxisome	no	29.5.7.4.1* protein.degradation.metalloprotease.ME.M16	CSS-motif(2) Peptidase_M16(1) Peptidase_M16_C(3) Peptidase_M16_M(1)	_	16		1		yes			5	1	2	0.506125	0.6	1	9	6	10	10	6	6		1						5			4			3
AT2G41840.1	4	AT3G57490.1 AT1G58684.1 AT2G41840.1 AT1G58380.1 AT1G59359.1 AT1G58983.1	0.207	0.207	8	KVLQFAGIDDVFTSSRGSTK; TYGFLTPEFWK; SPYQEHTDFLASKALSTSKPDPVVEDQA; SPYQEHTDFLASK; VLQFAGIDDVFTSSR; ALSTSKPDPVVEDQA; QIEQIYLHSLPVK; KVLQFAGIDDVFTSSR			15		40S ribosomal protein S2 (RPS2C)	cytosol	no	29.2.1.2.1.2 protein.synthesis.ribosomal protein.eukaryotic.40S subunit.S2	Ribosomal_S5(1) Ribosomal_S5_C(1)	_	30.6	yes	2	yes	yes		8	7	7	3	2.07265	2.55814	0.3	21.3	9	8.6	8.6	22	22			0.3				3	0.3		6	7	5	3	2
AT2G42500.1			0.367	0.367	7	QITQVYGFYDECLR; EILMDESNVQPVK; GANSIPTDATIDLDEQISQLMQCKPLSEQQVR; GAGYTFGQDISEQFNHTNNLK; QITQVYGFYDECLRK; SPVTICGDIHGQFHDLAELFR; VVTIFSAPNYCYR					PP2A-4 (protein phosphatase 2A-4); protein serine/threonine phosphatase		unassigned	29.4 protein.postranslational modification	Metallophos(1) Metallophos_2(1) STPPase_N(1)	_	12.1		2		yes	yes		6.3	4.4	2	8.14356	7.64286	2.4	7.7	2	1.4	1.4	10.7	10.7		0.6				1.8		0.8			6.3	0.6
AT2G42520.1			0.51	0.51	30	TAAFCFPIISGIMK; PLAELMQEANQEVPEWLTR; VVVAYGGTPINQQLR; SASWADVADSENTGSGSSNQNSHPSR; WAPGGSGVGVGGGGGYR; FLALDEADRMLDMGFEPQIR; QALTLVFVETKR; GVDILVATPGR; HAIPILLEGR; SHLMDLLHAQR; MLDMGFEPQIR; GADSLENWLCINGFPATSIHGDR; FLALDEADR; SASWADVADSENTGSGSSNQNSHPSRPAYVPPHLR; TPILVATDVAAR; NRPAASEPVAPLPANDRVGYGGPPSGSR; SHLMDLLHAQRENGIQGK; IVEQMDMPPR; GLDIPHVAHVVNFDLPNDIDDYVHR; GVDILVATPGRLNDLLER; SGLATAFFNDGNTSL…			126		DEAD box RNA helicase (RH37)	not plastid	no	27.5* RNA.DEAD/DEAH BOX helicase	AAA_22(2) DEAD(1) Helicase_C(2) NPF(1) ResIII(1)	C	548.5	yes	2	yes	yes		122.2	93.1	60.6	3	0.950134	1.01211	147	214.9	186.6	272.6	272.6	275.9	275.9	31.1	26.4	14.4	39.7	19.7	15.7	51	32.7	25.9	43.8	34.6	26.9	43.6	22.5
AT2G42560.1			0.236	0.236	9	AAAVGWTAAHFTTEK; DFGEEYGEERGSEKDVYGYGAK; AGEAAGYIKETTVEGGK; AVAGTVEGAVGYAGHK; GIPGEGRGDVGEAEYGR; AAVAADTVVGYTAR; HQTEGGGTQFVSLSDKGSNMPVSDEGEGETK; AAAVGWTAAHFTTEKVVQGTK; GDVGEAEYGRGSEKDVFGYGPK					late embryogenesis abundant domain-containing protein / LEA domain-containing protein		unassigned	35.1.22 not assigned.no ontology.late embryogenesis abundant domain-containing protein	LEA_4(7)	_	27	yes	2	yes		yes			27	1	22.0852	27	5	10	12	0	1	27	27						5						10
AT2G42590.1			0.354	0.354	8	DNLTLWTSDISEEGGDDAHKTNGSAKPGAGGDDAE; QAFDEAISELDTLNEESYK; KEAADQSLKAYEIATTAAEAK; DSTLIMQLLR; EAADQSLKAYEIATTAAEAK; DNLTLWTSDISEEGGDDAHK; AYEIATTAAEAKLPPTHPIR; QAFDEAISELDTLNEESYKDSTLIMQLLR			4		14-3-3 protein GF14 mu (grf9) - plastid localization suggested	not plastid	no	30.7 signalling.14-3-3 proteins	14-3-3(1)	_	18.2	yes	0						4.2	1	0.268608	0.3	5	4	9.2	14	14	4.2	4.2	1	3				1	3		1				4	2
AT2G42600.1			0.267	0.267	16	SLCDCGDRPIADGSLLDFLR; KGDFADEASATTESDIEETLKR; LLVSEELQPFGEQLR; FTAATLEHGMHPPVSPKPEWR; TEEVADVLDTFK; LATPELEYGR; AGMSYFHETIWK; AIPWIFAWTQTR; NQTVDLVLTAHPTQSVR; VSEDDKLIEYDALLLDR; EMYNQWPFFR; VLMDEMAIIATEEYR; GGGPTHLAILSQPPDTIHGQLR; DITPDDKQELDEALQR; VPYNAPLIQFSSWMGGDRDGNPR; LADLESAPAAVAR					phosphoenolpyruvate (PEP) carboxylase (PPC2)	not plastid	no	4.14 glycolysis.PEPCase	PEPcase(1) PEPcase_2(1)	_	100.3	yes	2	yes	yes		12	15	7.7	3	0.435942	0.528963	30.8	44.8	24.7	65.6	65.6	34.7	34.7	16	9.8	1	2	2		8.8	12	2	10	5	7	7	6
AT2G42610.1			0.525	0.525	12	SLMESSGSEPPVTPSR; AAYEENGGPPETNPFASGAIRVYLR; QAWGSLDALIGR; LRAAYEENGGPPETNPFASGAIR; SLMESSGSEPPVTPSRYESQKR; RDWNTFGQYLK; SLMESSGSEPPVTPSRYESQK; DWNTFGQYLK; AAYEENGGPPETNPFASGAIR; NQRPPVPMSHCSCNHVLDFLR; RRDWNTFGQYLK; QAWGSLDALIGRLR			78		unknown function (DUF640)		unassigned	35.2 not assigned.unknown	DUF640(1)	_	210	yes	2	yes	yes		33	27	24	3	0.634801	0.666667	39	74	97	126	126	84	84	8	14	6	8		3	15	17	11	13	14	4	19	27
AT2G42690.1			0.034	0.034	2	NWDTILDPLDQSLR; ATTTTSWEELLGSK					DAD1-like Acylhydrolase (Lipid Gene database; Beison)	cytosol	no	11.9.2 lipid metabolism.lipid degradation.lipases	Abhydrolase_6(1) Abhydrolase_9(1) FSH1(2) Lipase_3(1)	_	3		0				1			1	0.616454	0.5	0	3	0	2	2	1	1								2		1
AT2G42740.1	7	AT3G58700.1 AT4G18730.1 AT5G45775.1 AT2G42740.1	0.181	0.181	3	VLEQLSGQTPVFSK; ASKVLEQLSGQTPVFSK; LVLNISVGESGDRLTR					60S ribosomal protein L11 (RPL11B) or 16A (RPL16A)	cytosol	no	29.2.1.2.2.11 protein.synthesis.ribosomal protein.eukaryotic.60S subunit.L11	Ribosomal_L5(1) Ribosomal_L5_C(1)	_	3.1		0				2.1			1	1.6412	2.1	1	1.3	0.8	1	1	2.1	2.1			0.5	0.5					0.5	0.8
AT2G43090.1			0.267	0.267	4	LGSYALVGLPASYK; NSVATGEVYPLDSEVR; LKPIGDAGPVIDAGGIFAYAR; YSIIIGGENFGCGSSR					isopropylmalate isomerase SSU1	plastid stroma	yes	13.1.4.4 amino acid metabolism.synthesis.branched chain group.leucine specific	Aconitase_C(2)	C	15		1		yes		2	8		2	2.15831	2	1	8	6	5	5	10	10				1				3		1	4			2
AT2G43460.1	67	AT3G59540.1 AT2G43460.1	0.217	0.217	2	QIHEIKDFLLTAR; PKQIHEIKDFLLTAR					60S ribosomal protein L38 (RPL38A)	cytosol	no	29.2.1.2.2.38 protein.synthesis.ribosomal protein.eukaryotic.60S subunit.L38	Ribosomal_L38e(1)	_	3		0							0	0.341473	0.333333	2	0	1	3	3	0	1	1	1											1
AT2G43945.1	62	AT2G43945.1 AT3G59870.1	0.128	0.128	3	AERPELLTVILPQSLK; VQNVVEKPHNDHLPLLEASR; AERPELLTVILPQSLKK					unknown protein	plastid stroma	yes	35.2 not assigned.unknown	DNA_processg_A(1) Gamma-thionin(1) NeA_P2(1)	C	4		0					4		1	2.64082	4	0	2	2	0	1	4	4											2
AT2G44100.1			0.097	0.097	3	VEFDEEGKVSGVTSEGETAK; FQGGSPYIYPLYGLGELPQAFAR; MDEEYEVIVLGTGLK					ATGDI1 (guanosine diphosphate dissociation inhibitor 1)		unassigned	30.5 signalling.G-proteins	Amino_oxidase(2) GDI(1)	_	7		0							0	0.212253	0.142857	1	6	0	7	7	0	1		1					1	5
AT2G44120.1			0.326	0.326	6	NHYVEGGDAGNRENFINELVR; EANNFLWPFQLK; IALTDNSIVDQALGK; AEQYAKEYAEKDNELIR; RVEPYVTYGYPNLK; VEPYVTYGYPNLK					60S ribosomal protein L7 (RPL7C)	cytosol	no	29.2.1.2.2.7 protein.synthesis.ribosomal protein.eukaryotic.60S subunit.L7	Ribosomal_L30(2) Ribosomal_L30_N(1)	_	33.3	yes	2	yes	yes		5	9.3	6.5	3	1.68298	1.664	1	17.3	15	12.5	12.5	20.8	20.8						1	3	2.5		2	6.8	3	3	4
AT2G44160.1			0.069	0.069	2	GFLTINSQPSVNAER; EIIQPTIVDPASFNVWKDEAFETWSR					methylenetetrahydrofolate reductase 2 (MTHFR2)	not plastid	no	25.6 C1-metabolism.methylenetetrahydrofolate reductase	MTHFR(1)	_	4		0							0	0.275166	0.25	3	1	0	4	4	0	1	2	1					1
AT2G44210.1			0.072	0.072	1	NVQVVDGSNELRNPENLQVFTDQENCYNVK					Unknown protein (DUF239)		unassigned	35.2 not assigned.unknown	Neprosin(2) Neprosin_AP(1)	S	3		0						2	1	0.820871	2	1	0	2	1	1	2	2			1
AT2G44310.1			0.176	0.176	2	GVVLIDGSTVR; FAALDLNKDGVLSR					calcium-binding EF hand protein		unassigned	30.3 signalling.calcium	EF-hand_1(2) EF-hand_5(2) EF-hand_6(3) EF-hand_7(3) EF-hand_8(2) SPARC_Ca_bdg(2)	_	3		0					3		1	2.06545	3	1	2	0	0	1	3	3					1						2
AT2G44350.1			0.152	0.186	6	SQLQELIPEQQDR; SVVEECGEDISKEQLK; LYEVVPPVLTELGK; GMTGLLWETSLLDPEEGIR; VQLGNITVDMVIGGMRGM; VPVVAAYVYR					citrate synthase	mitochondria	no	8.1.2 TCA / org.transformation.TCA.CS	Citrate_synt(1) DUF4153(1) PHY(2)	M	11		0					1		1	0.130441	0.1	4	5	2	10	10	1	1		3			1		1	4						2
AT2G44760.1			0.062	0.062	2	IEALPSPSSGANTESEIQR; DYGLDGNLKEVR					unknown protein		unassigned	35.2 not assigned.unknown	DUF3598(3) zf-P11(1)	C	3		1		yes		2	1		2	2.45303	3	1	2	0	0	1	3	3					1					2
AT2G45240.1			0.113	0.113	3	LPSSPDVYPWLTK; SAQFEHTLLVTETGVEVLTAR; LPHFDWTGPLK					methionyl aminopeptidase (MAP2A)	cytosol	no	29.5.7.6.1* protein.degradation.metalloprotease.MG.M24	Peptidase_M24(1) zf-C6H2(1) zf-MYND(1)	_	4		0					4		1	2.64082	4	0	2	2	0	1	4	4											2
AT2G45300.1			0.11	0.11	4	VSWTENSVTVTGPPR; TFPDYFQVLER; LGATVEEGSDYCVITPPKK; ERPIGDLVVGLK					3-phosphoshikimate 1-carboxyvinyltransferase (EPSP synthase)	plastid stroma	yes	13.1.6.1.6 amino acid metabolism.synthesis.aromatic aa.chorismate.5-enolpyruvylshikimate-3-phosphate synthase	B5(3) EPSP_synthase(1) TGBp3(2)	C	7.5		2		yes	yes	1	2.5	2	3	3.23823	2.75	4.5	1	2	2	2	5.5	5.5		2			2.5					1
AT2G45470.1			0.05	0.05	1	LTQAEVVSLLEYHALAEYKPK					fasciclin-like arabinogalactan-protein (FLA8)	plasma membrane	no	10.5.1 cell wall.cell wall proteins.AGPs	Fasciclin(2)	S	3		0				1			1	0.979081	0.5	1	1	1	2	2	1	1	1						1
AT2G45540.1			0.077	0.081	14	FCPDASLSGAAGTLR; ELQAQTQVIAAAAAGVAAEGLAPK; DLSKPIGALNPER; TSTLTAIGESSEISSSR; DSSVVAPGFVPSELDER; ATQDQIAYFGQTPSQLLTVPHMK; LGQGQDITALALNV; ILLELPTSMVRPLR; ALQDLLFLACSHPENR; TSAMSAAAAASALAGEGTAHMPR; SALELFMVDR; SSSVIAITSDGEIITGGHADNSIK; SNFFFDFGNTEGRR; LLGFIIDSPQPNQVAR					WD-40 repeat protein / beige-related		unassigned	35.1 not assigned.no ontology	ANAPC4_WD40(4) Beach(1) DUF1088(1) DUF4704(1) DUF4800(1) Frtz(2) PH_BEACH(1) WD4	_	42	yes	1		yes		6	5	4	3	0.475675	0.555556	13	20	9	27	27	15	15	4	6		2	1			8	2	4	2	4		2
AT2G45790.1			0.24	0.24	5	VVTIGVVGGSDLSK; IPGVIALFDVDGTLTAPR; EATPELLDFIR; TYEGGNDYEIYESPK; KEATPELLDFIR					eukaryotic phosphomannomutase protein	not plastid	no	10.1.21 cell wall.precursor synthesis.phosphomannomutase	Hydrolase(1) Hydrolase_3(1) PMM(1) S6PP(2)	_	21	yes	0					4		1	0.209679	0.235294	6	8	7	17	17	4	4	1	5					2	4			2			5
AT2G45810.1			0.309	0.309	12	AQLPGDPSYIDEVEK; MYQTEQELGTEIKPIPSLIDK; GFEKPSPIQEESIPIALTGSDILAR; TVQSEAISDSNNEDWK; GYPQQIQQQQQLQQQQQQQQQQQEQQWSR; IDPENNVIQAVILVPTR; LYQPVHLLVGTPGR; GNEFEDYFLK; TVQSEAISDSNNEDWKATLK; YQTEDVTATKGNEFEDYFLKR; RAQLPGDPSYIDEVEK; GNEFEDYFLKR					DEAD box RNA helicase (RH06)		unassigned	27.5* RNA.DEAD/DEAH BOX helicase	CMS1(1) DEAD(1) DivIC(2) Helicase_C(2) TFIIA(1) TMEM51(1)	_	131.8	yes	2	yes	yes		10	26.5	18	3	0.562044	0.705045	42.5	49.3	40	77.3	77.3	54.5	54.5	7	13	6	4	6.5	6	8.7	9.6	9	5	10	7	7	10
AT2G46280.1			0.335	0.335	6	IWDAETGKLLK; AVWGPLNQTIVSGGEDKVIR; LAVITTDHFVDR; FYDKILQEEIGGVK; GHFGPINALAFNPDGK; TYTTVVPVNAVSLSPLLNHVVLGGGQDASAVTTTDHR					eukaryotic translation initiation factor 3 subunit 2 / TGF-beta receptor interacting protein 1 / eIF-3 beta / eIF3i / TRIP-1 (TIF3I1)		unassigned	17.3.2.99 hormone metabolism.brassinosteroid.signal transduction.other	ANAPC4_WD40(4) Nup160(3) PQQ_2(2) WD40(5) WD40_like(3)	M	24	yes	1		yes			7	7	2	1.49253	1.4	8	11	5	10	10	14	14		2			4	2	3	2			3	3		3
AT2G46520.1			0.235	0.235	15	LSQVLGIFEK; SRWHPAGDSGISPIVDSEKEQIK; YLSSNYPALESTEEGLTLVDDLR; ETLVFLSQCFLNTLSPIPEPR; AESNVVHSYAASCIEK; ALSDAADQANYGLAVLR; WHPAGDSGISPIVDSEKEQIK; LICETPALLDPSAAK; LLSSFSANPSANWK; YCLDNFAAPLTEIFLK; IQSQLSEALTVIGKHDFPK; TSSLIDSAASSGGSPPILKPLFESQR; MLDSIVTLVSRPEQER; LVAEPAIDEQTR; IQSQLSEALTVIGK					importin and CAS domain		unassigned	29.3.1 protein.targeting.nucleus	Arm(3) CAS_CSE1(2) Cse1(2) DUF577(1) IBN_N(1) Xpo1(1)	_	131	yes	2	yes	yes		11	24	19	3	0.601131	0.701299	41	47	43	77	77	54	54	7	13	4	5	6	6	6	12	7	4	11	7	9	12
AT2G46820.1			0.144	0.144	1	ATTEVGEAPATTTEAETTELPEIVK					CURVATURE 1B (CURT1B) Photosystem I protein TMP14 - PSI-P (also pTAC8)	thylakoid	yes	1.1.2.2 PS.lightreaction.photosystem I.PSI polypeptide subunits	CAAD(1) Thiamine_BP(1)	C	17		1		yes		3	2	1	3	0.471025	0.545455	7	6	4	11	11	6	6	2	2	1	1		1	1	2	1	2			2
AT2G47110.1	1	AT2G36170.1 AT2G35635.1 AT3G52590.1 AT1G23410.1 AT1G55060.1 AT4G05320.1 AT5G20620.1 AT4G02890.1 AT1G31340.1 AT4G05050.1 AT3G62250.1 AT5G03240.1 AT1G65350.1 AT3G09790.1 AT5G37640.1 AT2G47110.1	0.306	0.312	5	TITLEVESSDTIDNVK; KTITLEVESSDTIDNVK; LAVLQFYKVDGSGK; TLADYNIQKESTLHLVLR; QLEDGRTLADYNIQK					UBQ6 (ubiquitin 6); protein binding		unassigned	29.5.11 protein.degradation.ubiquitin	DUF2407(1) Plexin_cytopl(2) Rad60-SLD(1) Rad60-SLD_2(1) Ribosomal_S27(1) TBK1_UL	_	4		0							0	0.120668	0.111111	0	2.9	1.1	3.6	3.6	0.4	0.4								2.6		0.1	0.1	0.1		1
AT2G47390.1			0.051	0.051	3	GSPNEFAGIGSTSALLWLAR; ALPPLADLARPEEK; SSEDVYSDPGSTMLR			3893		glutamyl endopeptidase (cGEP) (AARE2,3) (S9;E-value E-10) (S15 E 0.02)	plastid stroma	yes	29.5.5.5.4* protein.degradation.serine protease.SC.S9; 26.57* misc.alpha/beta-Hydrolase family	Abhydrolase_1(1) Abhydrolase_2(2) Abhydrolase_6(1) DLH(1) Esterase(2) FSH1(1) Hy	C	4		0				1			1	0.512051	0.333333	1	3	0	3	3	1	1				1			2	1
AT2G47470.1			0.05	0.102	2	DDVVVLTDDSFEKEVGKDK; NAEALAEYVNKEGGTNVK					thioredoxin protein (ATPDIL2-1/MEE30/UNE5; PDI-LIKE 2-1)	peroxisome	no	21.1 redox.thioredoxin	AhpC-TSA(2) ERp29(1) HyaE(2) OST3_OST6(2) Redoxin(2) Thioredoxin(2) Thioredoxin_	S	7		2		yes	yes	3	1	2	3	5.69243	6	5	2	0	1	1	6	6	1			1	1	2				2
AT2G47510.1			0.211	0.211	7	LYQLAQGGTAVGTGLNTK; THTQDATPLTLGQEFGGYATQVK; LYQLAQGGTAVGTGLNTKK; SLQNFEIGGERER; DTFGPIQVPSDK; DTFGPIQVPSDKLWGAQTQR; LNDHFPLVVWQTGSGTQSNMNANEVIANR					fumarase 1 (FUM1)	mitochondria	no	8.1.8 TCA / org.transformation.TCA.fumarase	FumaraseC_C(1) Lyase_1(1)	M	21.8	yes	1		yes		3.5	2.3		2	0.3556	0.3625	13	3.5	5.3	16	16	5.8	5.8	3	2.7	3	2	2.3			2		1.5				5.3
AT2G47610.1	27	AT2G47610.1 AT3G62870.1	0.148	0.148	4	QFGIGGALPPKKDLSR; LKVPPALNQFTK; TLDKNLATSLFK; YGLNHVTYLIEQNK					60S ribosomal protein L7A (RPL7aA)	cytosol	no	29.2.1.2.2.57 protein.synthesis.ribosomal protein.eukaryotic.60S subunit.L7A	CLPTM1(1) Ribosomal_L7Ae(1)	_	6		2		yes	yes	1	1	3	3	6.15547	5	1.5	1	3.5	1	1	5	5						1.5	1
AT2G47650.1	85	AT3G62830.1 AT2G47650.1	0.095	0.095	3	VVSNFVAQALR; SFQFVSDLVEGLMR; VVVTGGAGFVGSHLVDR					UXS4 (UDP-XYLOSE SYNTHASE 4); catalytic		unassigned	10.1.5 cell wall.precursor synthesis.UXS	3Beta_HSD(1) adh_short(1) Epimerase(1) GDP_Man_Dehyd(1) KR(1) NAD_binding_4(2) P	_	3		1		yes			2	1	2	2.55926	3	2	1	0	0	1	3	3					1	1					1
AT2G47710.1			0.568	0.568	5	LFIVHAKPNAVSAVGLAGPGTAEVVPYVDADLK; NILCEVVDKHHASILVVGSHGYGAIKR; FFAPYAPNYPFK; SVHGAVIEVFEGDAR; LFIVHAKPNAVSAVGLAGPGTAEVVPYVDADLKHTAAK					universal stress protein (USP), similar to ER6 protein	not plastid	no	20.2.99 stress.abiotic.unspecified	Usp(1)	_	42	yes	2	yes	yes			10	12	2	0.981726	1.1	12	16	14	20	20	22	22	4	3			1	4	4	3			5	4	3	3
AT2G47960.1			0.147	0.147	3	HVSSADAVDSDLSYR; LQNEDSTEDPPTSGLSGLIPKPPVIIR; IDPFDLLAGEDFSDDPSSASLFR					unknown protein		unassigned	35.2 not assigned.unknown	DUF974(1) Transglut_C(3)	M	3		0					1		1	0.624756	0.5	2	0	1	2	2	1	1		1			1									1
AT3G01010.1			0.095	0.095	1	ISIYDPQVTEEQIQR					UDP-glucose/GDP-mannose dehydrogenase protein		unassigned	10.1.4 cell wall.precursor synthesis.UGD	DUF5487(1) UDPG_MGDP_dh_C(1)	S	4		0					3		1	2.52539	3	3	0	1	1	1	3	3	1				2
AT3G01120.1			0.121	0.121	4	HSFLSSDGSLTVHAGER; SVDEEVVVAEEGIREK; VSLFFTESPTNPFLR; VSHVYYPGLPSHPEHELAKR					cystathionine gamma-synthase, O-succinylhomoserine (Thiol)-lyase (CGS) - also MTO1 (METHIONINE OVERACCUMULATION 1)		unassigned	13.1.3.4.1 amino acid metabolism.synthesis.aspartate family.methionine.cystathionine gamma-synthase	Aminotran_1_2(1) Aminotran_5(1) Beta_elim_lyase(1) Cys_Met_Meta_PP(1) FAM199X(1)	C	6		2		yes	yes	3	3		2	4.64989	6	1	4	1	0	1	6	6				1						2	2
AT3G01310.1	93	AT3G01310.1 AT5G15070.1	0.066	0.066	6	SAVQLQDLLDATR; AVLEEGGHFSGIYR; SDGDGEEERPVEALMVLK; AVLEEGGHFSGIYRK; YPVLLTPAEK; LFENTEVSLEDPKR					acid phosphatase/ oxidoreductase/ transition metal ion binding		unassigned	35.2 not assigned.unknown	His_Phos_2(1) PPIP5K2_N(1) RimK(1)	_	39	yes	2	yes	yes		5	11	7	3	1.08521	1.4375	16	15	8	16	16	23	23	1	2	2	2	5	4	2	3	1	3	4	2		1
AT3G01340.1			0.129	0.129	2	STIASGSEDGKVIIWTIGK; ITGVSNSGGSQHLATLTGHR					protein transport protein SEC13 protein / WD-40 repeat protein		unassigned	29.3.4.4 protein.targeting.secretory pathway.plasma membrane	ANAPC4_WD40(4) WD40(6) WD40_2(2)	_	7		0					3		1	0.397818	0.75	2	3	2	4	4	3	3			1		1		1				2		2
AT3G01390.1			0.7	0.7	6	EEAEKEIAEYKAQTEQDFQR; MESNRGQGSIQQLLAAEVEAQHIVNAAR; GQGSIQQLLAAEVEAQHIVNAAR; QAKEEAEKEIAEYK; LEQETDTKIEQLKNEASR; ISKDVVEMLLK					vacuolar ATP synthase subunit G 1 (VATG1) / vacuolar proton pump G subunit 1 (VMA10)	vacuole	no	34.1 transport.p- and v-ATPases	Apolipoprotein(1) ATP-synt_B(2) DUF4407(1) HrpE(1) KH_1(1) KH_2(2) Mod_r(1) Mute	_	25	yes	1		yes		2	9		2	0.824022	0.785714	7	9	9	14	14	11	11	1	5		1				3	1		5			4
AT3G01480.1			0.082	0.082	2	IVLDGYNAPVTAGNFVDLVER; TPFYGSTLEELGLYK					Tlp-40 (or CYCLOPHILIN 38 - CYP38)	thylakoid-peripheral-lumenal-side	yes	29.6 protein.folding	BioT2(1) HpcH_HpaI(1) Pro_isomerase(1)	C	4		0							0	0.273971	0.25	1	3	0	4	4	0	1	1						3
AT3G01510.1			0.124	0.124	3	ASDSSGGTLVEIKDFGDTKK; NILSPPISPLVSVFSEDVPGDGEWGYGNFPLEEYIK; MNLNEYMVTLEKPLGIR					Like-starch excess4 1 (LSF1), starch phosphatase	plastid stroma	yes	2.2.2.2 major CHO metabolism.degradation.starch.starch phosphorylase; 29.4.5 protein.postranslational modification.phosphatase	AMPK1_CBM(1) CDKN3(1) DSPc(1) Init_tRNA_PT(1)	C	6		0					2		1	0.48437	0.5	3	1	2	4	4	2	2	1	2						1
AT3G01540.1			0.251	0.251	12	MGPTILVLSPTR; MLDMGFEPQIR; IAADLLVNPAQVNIGNVDELVANK; SITQHIEVVAPMEK; ELATQIQEEAVK; KIAADLLVNPAQVNIGNVDELVANK; TLGYLIPGFLHLQR; TPVLVATDVAAR; VPLPSSAPASELSPEAYSR; QISYLVLDEADR; AGATGQAFTFFGDQDSK; AGATGQAFTFFGDQDSKHASDLIK					DEAD box RNA helicase (RH14) (AtDRH1)		unassigned	27.5* RNA.DEAD/DEAH BOX helicase	DEAD(2) ERCC3_RAD25_C(1) Helicase_C(2) IKI3(1) ResIII(2) WW(1)	_	81.3	yes	2	yes	yes		19.3	19.8	9	3	1.1272	1.4488	19.2	39.8	22.3	33.2	33.2	48.1	48.1	5.6	4.4	3	2	3.2	1	2.2	5	3.1	13.2	11.3	5	3.4	2.3
AT3G01660.1			0.125	0.125	2	TKLNADPDREFYSYPR; FVNHVDDSFISSLTELYR					methyltransferase		unassigned	35.1 not assigned.no ontology	Bin3(2) CheR(1) DRE2_N(1) Methyltransf_11(1) Methyltransf_12(1) Methyltransf_23(	M	8		1		yes		3	1	1	3	1.80642	1.66667	1	5	2	3	3	5	5				1			2	1		2
AT3G01980.1			0.226	0.226	4	VQDILQVSQDEFHR; INLTAPWFLLK; ALYPGADAYASTSAAIHQLVR; GLHLDDEYTASVGR					short-chain dehydrogenase/reductase (SDR) protein	peroxisome	no	26.22 misc.short chain dehydrogenase/reductase (SDR)	adh_short(1) adh_short_C2(1) HicB_lk_antitox(2) Wax2_C(2)	_	5		0						1	1	0.345454	0.25	2	3	0	4	4	1	1		1				1	2	1
AT3G02080.1			0.35	0.35	5	HILQQLETMNIVELDTK; HILQQLETMNIVELDTKGGRR; SGKIELPTWTDIVK; IELPTWTDIVK; LKELAPYDPDWYYIR					40S ribosomal protein S19 (RPS19A)	cytosol	no	29.2.1.2.1.19 protein.synthesis.ribosomal protein.eukaryotic.40S subunit.S19	Ribosomal_S19e(1)	_	17.1		1		yes		3	2.3		2	0.370105	0.449153	6.1	8	3	11.8	11.8	5.3	5.3	2.7	3.4					2.7			3	2.3			3
AT3G02200.1			0.264	0.264	6	FTSQLAWADAGPEAAEPEITR; ASSIFQCDLLDLPAVAQLEK; YLATFSNEDAQVLDEAKEEAVR; TTIVPTSEENPFLAVVR; ISEKDLECTYTIICSIVK; ILFNLYNLVDHPYAR					proteasome protein, PCI domain	not plastid	no	29.5.11 protein.degradation.ubiquitin	DUF3258(1) PCI(1)	_	14		2		yes	yes		8	3	2	3.11188	3.66667	6	8	0	3	3	11	11	1	1			3	1	1				5	2
[truncated: 781 more rows]
[truncated: 32 more columns]

## Sheet: Table S1B
Table S1. MSMS-based identification, quantification and annotation of proteins in eluates of CLPC1-STREPII and CLPC1-TRAP-STREPII using the Mascot search engine and spectra; counting. (B) All 339 plastid localized proteins identified with at least 18 matched MSMS spectra
[truncated: 341 more rows]
[truncated: 30 more columns]
