# Supplementary material for: Proteomics, phylogenetics, and coexpression analyses indicate novel interactions in the plastid CLP chaperone-protease system
Source: J Biol Chem. 2022 Jan 20;298(3):101609. doi: 10.1016/j.jbc.2022.101609 (PMC8889267; doi:10.1016/j.jbc.2022.101609)
Supplement: Supplemental Table S2 [file mmc2.xlsx]

## Sheet: Sheet1
Table S2. Protein identifiers used for the phylogeny and domain analysis shown in Figs 2-4.
Gene Family	Species	Identifier	Domain Hit type (annotated in Figs. 2-4)	PSSM-ID (Position-Specific Scoring Matrix -ID)	From	To	E-Value	Bitscore	domain/superfamily (annotated in Figs. 2-4)	Short_name	Superfamily	description domain/superfamily
ARM	M. endlicherianum	ME000434S07338	specific	395413	395	419	0.00728429	34.7408	pfam00514	Arm	cl22454	Armadillo/beta-catenin-like repeat. Approx. 40 amino acid repeat. Tandem repeats form super-helix of helices that is proposed to mediate interaction of beta-catenin with its ligands. CAUTION: This family does not contain all known armadillo repeats.
ARM	S. polyrhiza	Spipo14G0040600	specific	395413	52	91	0.00638395	34.7408	pfam00514	Arm	cl22454	Armadillo/beta-catenin-like repeat. Approx. 40 amino acid repeat. Tandem repeats form super-helix of helices that is proposed to mediate interaction of beta-catenin with its ligands. CAUTION: This family does not contain all known armadillo repeats.
ARM	S. polyrhiza	Spipo14G0040600	specific	214547	135	174	0.00747402	34.7125	smart00185	ARM	cl22454	Armadillo/beta-catenin-like repeats. Approx. 40 amino acid repeat. Tandem repeats form superhelix of helices that is proposed to mediate interaction of beta-catenin with its ligands. Involved in transducing the Wingless/Wnt signal. In plakoglobin arm repeats bind alpha-catenin and N-cadherin.
ARM	C. braunii	GBG90248	superfamily	215629	805	957	0.00109884	43.1672	cl33659	PLN03200	C	cellulose synthase-interactive protein; Provisional. Only one member in this superfamily - PLN03200
ARM	M. polymorpha	Mapoly0112s0009.1.p	superfamily	215629	190	534	1.28e-05	49.3304	cl33659	PLN03200	C	cellulose synthase-interactive protein; Provisional. Only one member in this superfamily - PLN03201
ARM	O. sativa	LOCOs01g34080.1	superfamily	215629	447	826	9.23e-09	59.3456	cl33659	PLN03200	C	cellulose synthase-interactive protein; Provisional. Only one member in this superfamily - PLN03202
ARM	P. patens	Pp3c1819500V3.1.p	superfamily	215629	591	918	2.83e-09	61.2716	cl33659	PLN03200	C	cellulose synthase-interactive protein; Provisional. Only one member in this superfamily - PLN03203
ARM	A. angustus	AANG005560	superfamily	215629	386	573	4.04e-09	60.5012	cl33659	PLN03200	NC	cellulose synthase-interactive protein; Provisional. Only one member in this superfamily - PLN03204
ARM	A. thaliana	AT1G23180.1	superfamily	215629	734	811	2.13e-06	51.6416	cl33659	PLN03200	NC	cellulose synthase-interactive protein; Provisional. Only one member in this superfamily - PLN03205
ARM	A. thaliana	AT1G23180.1	superfamily	215629	109	281	2.77e-05	48.1748	cl33659	PLN03200	NC	cellulose synthase-interactive protein; Provisional. Only one member in this superfamily - PLN03206
ARM	E. salsugineum	Thhalv10006791m	superfamily	215629	113	289	6.6e-08	56.6492	cl33659	PLN03200	NC	cellulose synthase-interactive protein; Provisional. Only one member in this superfamily - PLN03207
ARM	E. salsugineum	Thhalv10006791m	superfamily	215629	744	821	1.99e-07	55.1084	cl33659	PLN03200	NC	cellulose synthase-interactive protein; Provisional. Only one member in this superfamily - PLN03208
ARM	E. salsugineum	Thhalv10006791m	superfamily	215629	434	549	0.0083612	40.0856	cl33659	PLN03200	NC	cellulose synthase-interactive protein; Provisional. Only one member in this superfamily - PLN03209
ARM	S. lycopersicum	Solyc05g026560.3.1	superfamily	215629	738	814	1.83e-09	61.6568	cl33659	PLN03200	NC	cellulose synthase-interactive protein; Provisional. Only one member in this superfamily - PLN03210
ARM	S. polyrhiza	Spipo14G0040600	superfamily	215629	555	618	0.00020278	44.708	cl33659	PLN03200	NC	cellulose synthase-interactive protein; Provisional. Only one member in this superfamily - PLN03211
ARM	A. angustus	AANG005560	superfamily	227396	74	266	0.000502657	43.3405	cl34886	SRP1	C	Karyopherin (importin) alpha [Intracellular trafficking and secretion]. Only one member in this superfamily - COG5064
ARM	C. braunii	GBG90248	superfamily	227396	233	338	0.00869622	39.8737	cl34886	SRP1	NC	Karyopherin (importin) alpha [Intracellular trafficking and secretion]. Only one member in this superfamily - COG5064
ARM	O. sativa	LOCOs01g34080.1	superfamily	227396	132	280	0.000346212	44.1109	cl34886	SRP1	NC	Karyopherin (importin) alpha [Intracellular trafficking and secretion]. Only one member in this superfamily - COG5064
ClpF	A. trichopoda	v1.0scaffold00177.10	superfamily	227278	61	200	0.00116803	40.4757	cl34844	EnvC superfamily	cl34844	Septal ring factor EnvC, activator of murein hydrolases AmiA and AmiB [Cell cycle control, cell division, chromosome partitioning]. Only one domain in this superfamily COG4942
ClpF	A. angustus	AANG001526	specific	403981	9	52	7.35252e-13	62.8868	pfam12937	F-box-like	cl02535	F-box-like. This is an F-box-like family. The superfamily had four domains: pfam12937, smart00256, pfam00646, pfam15968. F-box domain. This domain is approximately 50 amino acids long, and is usually found in the N-terminal half of a variety of proteins. Two motifs that are commonly found associated with the F-box domain are the leucine rich repeats (LRRs; pfam00560 and pfam07723) and the WD repe…
ClpF	M. polymorpha	Mapoly0003s0180.1.p	specific	403981	12	52	1.04675e-10	57.1089	pfam12937	F-box-like	cl02535	F-box-like. This is an F-box-like family. The superfamily had four domains: pfam12937, smart00256, pfam00646, pfam15968. F-box domain. This domain is approximately 50 amino acids long, and is usually found in the N-terminal half of a variety of proteins. Two motifs that are commonly found associated with the F-box domain are the leucine rich repeats (LRRs; pfam00560 and pfam07723) and the WD repe…
ClpF	A. angustus	AANG007397	superfamily	226397	203	230	0.00145761	39.7705	cl27457	McsA superfamily	cl27457	Protein-arginine kinase activator protein McsA [Posttranslational modification, protein turnover, chaperones]. Only one domain COG3880
ClpF	M. polymorpha	Mapoly0001s0530.1.p	superfamily	226397	181	216	0.00067173	40.1557	cl27457	McsA superfamily	cl27457	Protein-arginine kinase activator protein McsA [Posttranslational modification, protein turnover, chaperones]. Only one domain COG3880
ClpF	P. patens	Pp3c73960V3.1.p	superfamily	226397	176	208	0.00923527	36.6889	cl27457	McsA superfamily	cl27457	Protein-arginine kinase activator protein McsA [Posttranslational modification, protein turnover, chaperones]. Only one domain COG3880
ClpF	M. polymorpha	Mapoly0003s0180.1.p	superfamily	225464	157	484	4.2166e-09	57.7241	cl34520	SirB1 superfamily	cl34520	SirB1 family has transglutaminaselike and TPR domain.
ClpF	A. angustus	AANG001526	superfamily	421277	191	368	5.88908e-19	83.7593	cl26199	Transglut_core2 superfamily	cl26199	Transglutaminase-like superfamily. Has two domains: pfam13369 - Transglut_core2 and PRK10941 - tetratricopeptide repeat-containing protein
ClpF	B. braunii	Bobra.0186s0061.1.p	superfamily	421277	130	243	6.76085e-20	86.0705	cl26199	Transglut_core2 superfamily	cl26199	Transglutaminase-like superfamily. Has two domains: pfam13369 - Transglut_core2 and PRK10941 - tetratricopeptide repeat-containing protein
ClpF	M. polymorpha	Mapoly0003s0180.1.p	superfamily	421277	267	377	4.5799e-18	81.4481	cl26199	Transglut_core2 superfamily	cl26199	Transglutaminase-like superfamily. Has two domains: pfam13369 - Transglut_core2 and PRK10941 - tetratricopeptide repeat-containing protein
ClpF	A. thaliana	AT2G03390.1	specific	308001	156	188	9.21809e-06	41.9984	pfam02151	UVR	cl12262	UVR - pfam02151 is the only member in this superfamily
ClpF	A. trichopoda	v1.0scaffold00177.10	specific	308001	163	192	2.5242e-05	40.4576	pfam02151	UVR	cl12262	UVR - pfam02151 is the only member in this superfamily
ClpF	C. braunii	GBG65262	specific	308001	222	253	8.60522e-06	41.9984	pfam02151	UVR	cl12262	UVR - pfam02151 is the only member in this superfamily
ClpF	C. braunii	GBG78743	specific	308001	293	323	0.00100438	36.6056	pfam02151	UVR	cl12262	UVR - pfam02151 is the only member in this superfamily
ClpF	E. salsugineum	Thhalv10004578m	specific	308001	155	187	7.40527e-06	41.9984	pfam02151	UVR	cl12262	UVR - pfam02151 is the only member in this superfamily
ClpF	O. sativa	LOCOs08g07540.1	specific	308001	157	187	0.000618903	36.6056	pfam02151	UVR	cl12262	UVR - pfam02151 is the only member in this superfamily
ClpF	O. sativa	LOCOs01g55880.1	specific	308001	349	379	0.000128083	39.302	pfam02151	UVR	cl12262	UVR - pfam02151 is the only member in this superfamily
ClpF	S. lycopersicum	Solyc05g012620.3.1	specific	308001	157	189	7.48902e-06	41.9984	pfam02151	UVR	cl12262	UVR - pfam02151 is the only member in this superfamily
ClpF	S. polyrhiza	Spipo2G0092000	specific	308001	161	190	0.000580552	36.6056	pfam02151	UVR	cl12262	UVR - pfam02151 is the only member in this superfamily
ClpF	A. thaliana	AT2G03390.1	specific	131152	203	307	2.82838e-44	147.135	TIGR02097	yccV	cl01548	YccV-like superfamily has 5 domains pfam08755, TIGR02097,PRK14129 (HSPQ), smart00992, COG3785. Hemimethylated DNA-binding protein YccV like YccV is a hemimethylated DNA binding protein which has been shown to regulate dnaA gene expression. The structure of one of the hypothetical proteins in this family has been solved and it forms a beta sheet structure with a terminating alpha helix.
ClpF	E. salsugineum	Thhalv10004578m	specific	131152	203	306	5.85359e-42	140.971	TIGR02097	yccV	cl01548	YccV-like superfamily has 5 domains pfam08755, TIGR02097,PRK14129 (HSPQ), smart00992, COG3785. Hemimethylated DNA-binding protein YccV like YccV is a hemimethylated DNA binding protein which has been shown to regulate dnaA gene expression. The structure of one of the hypothetical proteins in this family has been solved and it forms a beta sheet structure with a terminating alpha helix.
ClpF	A. angustus	AANG001526	specific	400895	491	589	3.17506e-29	110.75	pfam08755	YccV-like	cl01548	YccV-like superfamily has 5 domains pfam08755, TIGR02097,PRK14129 (HSPQ), smart00992, COG3785. Hemimethylated DNA-binding protein YccV like YccV is a hemimethylated DNA binding protein which has been shown to regulate dnaA gene expression. The structure of one of the hypothetical proteins in this family has been solved and it forms a beta sheet structure with a terminating alpha helix.
ClpF	A. angustus	AANG011254	specific	400895	112	200	8.47944e-24	91.8748	pfam08755	YccV-like	cl01548	YccV-like superfamily has 5 domains pfam08755, TIGR02097,PRK14129 (HSPQ), smart00992, COG3785. Hemimethylated DNA-binding protein YccV like YccV is a hemimethylated DNA binding protein which has been shown to regulate dnaA gene expression. The structure of one of the hypothetical proteins in this family has been solved and it forms a beta sheet structure with a terminating alpha helix.
ClpF	A. trichopoda	v1.0scaffold00177.10	specific	400895	209	306	1.14044e-34	122.306	pfam08755	YccV-like	cl01548	YccV-like superfamily has 5 domains pfam08755, TIGR02097,PRK14129 (HSPQ), smart00992, COG3785. Hemimethylated DNA-binding protein YccV like YccV is a hemimethylated DNA binding protein which has been shown to regulate dnaA gene expression. The structure of one of the hypothetical proteins in this family has been solved and it forms a beta sheet structure with a terminating alpha helix.
ClpF	B. braunii	Bobra.0186s0061.1.p	specific	400895	346	446	7.2379e-30	111.905	pfam08755	YccV-like	cl01548	YccV-like superfamily has 5 domains pfam08755, TIGR02097,PRK14129 (HSPQ), smart00992, COG3785. Hemimethylated DNA-binding protein YccV like YccV is a hemimethylated DNA binding protein which has been shown to regulate dnaA gene expression. The structure of one of the hypothetical proteins in this family has been solved and it forms a beta sheet structure with a terminating alpha helix.
ClpF	B. braunii	Bobra.0065s0062.1.p	specific	400895	190	297	1.21878e-23	93.0304	pfam08755	YccV-like	cl01548	YccV-like superfamily has 5 domains pfam08755, TIGR02097,PRK14129 (HSPQ), smart00992, COG3785. Hemimethylated DNA-binding protein YccV like YccV is a hemimethylated DNA binding protein which has been shown to regulate dnaA gene expression. The structure of one of the hypothetical proteins in this family has been solved and it forms a beta sheet structure with a terminating alpha helix.
ClpF	B. braunii	Bobra.0091s0032.1.p	specific	400895	116	207	1.79539e-27	101.505	pfam08755	YccV-like	cl01548	YccV-like superfamily has 5 domains pfam08755, TIGR02097,PRK14129 (HSPQ), smart00992, COG3785. Hemimethylated DNA-binding protein YccV like YccV is a hemimethylated DNA binding protein which has been shown to regulate dnaA gene expression. The structure of one of the hypothetical proteins in this family has been solved and it forms a beta sheet structure with a terminating alpha helix.
ClpF	C. braunii	GBG65262	specific	400895	268	363	9.99912e-40	136.173	pfam08755	YccV-like	cl01548	YccV-like superfamily has 5 domains pfam08755, TIGR02097,PRK14129 (HSPQ), smart00992, COG3785. Hemimethylated DNA-binding protein YccV like YccV is a hemimethylated DNA binding protein which has been shown to regulate dnaA gene expression. The structure of one of the hypothetical proteins in this family has been solved and it forms a beta sheet structure with a terminating alpha helix.
ClpF	C. braunii	GBG68609	specific	400895	164	211	2.50576e-19	80.704	pfam08755	YccV-like	cl01548	YccV-like superfamily has 5 domains pfam08755, TIGR02097,PRK14129 (HSPQ), smart00992, COG3785. Hemimethylated DNA-binding protein YccV like YccV is a hemimethylated DNA binding protein which has been shown to regulate dnaA gene expression. The structure of one of the hypothetical proteins in this family has been solved and it forms a beta sheet structure with a terminating alpha helix.
ClpF	C. braunii	GBG78743	specific	400895	340	435	1.21e-27	106.127	pfam08755	YccV-like	cl01548	YccV-like superfamily has 5 domains pfam08755, TIGR02097,PRK14129 (HSPQ), smart00992, COG3785. Hemimethylated DNA-binding protein YccV like YccV is a hemimethylated DNA binding protein which has been shown to regulate dnaA gene expression. The structure of one of the hypothetical proteins in this family has been solved and it forms a beta sheet structure with a terminating alpha helix.
ClpF	M. endlicherianum	ME000205S03034	specific	400895	113	203	1.61824e-31	111.905	pfam08755	YccV-like	cl01548	YccV-like superfamily has 5 domains pfam08755, TIGR02097,PRK14129 (HSPQ), smart00992, COG3785. Hemimethylated DNA-binding protein YccV like YccV is a hemimethylated DNA binding protein which has been shown to regulate dnaA gene expression. The structure of one of the hypothetical proteins in this family has been solved and it forms a beta sheet structure with a terminating alpha helix.
ClpF	M. endlicherianum	ME000138S00557	specific	400895	263	359	3.20623e-35	124.617	pfam08755	YccV-like	cl01548	YccV-like superfamily has 5 domains pfam08755, TIGR02097,PRK14129 (HSPQ), smart00992, COG3785. Hemimethylated DNA-binding protein YccV like YccV is a hemimethylated DNA binding protein which has been shown to regulate dnaA gene expression. The structure of one of the hypothetical proteins in this family has been solved and it forms a beta sheet structure with a terminating alpha helix.
ClpF	M. polymorpha	Mapoly0003s0180.1.p	specific	400895	501	593	6.00001e-29	110.364	pfam08755	YccV-like	cl01548	YccV-like superfamily has 5 domains pfam08755, TIGR02097,PRK14129 (HSPQ), smart00992, COG3785. Hemimethylated DNA-binding protein YccV like YccV is a hemimethylated DNA binding protein which has been shown to regulate dnaA gene expression. The structure of one of the hypothetical proteins in this family has been solved and it forms a beta sheet structure with a terminating alpha helix.
ClpF	M. polymorpha	Mapoly0001s0530.1.p	specific	400895	235	331	1.01506e-31	114.987	pfam08755	YccV-like	cl01548	YccV-like superfamily has 5 domains pfam08755, TIGR02097,PRK14129 (HSPQ), smart00992, COG3785. Hemimethylated DNA-binding protein YccV like YccV is a hemimethylated DNA binding protein which has been shown to regulate dnaA gene expression. The structure of one of the hypothetical proteins in this family has been solved and it forms a beta sheet structure with a terminating alpha helix.
ClpF	O. sativa	LOCOs08g07540.1	specific	400895	204	301	1.83703e-32	116.142	pfam08755	YccV-like	cl01548	YccV-like superfamily has 5 domains pfam08755, TIGR02097,PRK14129 (HSPQ), smart00992, COG3785. Hemimethylated DNA-binding protein YccV like YccV is a hemimethylated DNA binding protein which has been shown to regulate dnaA gene expression. The structure of one of the hypothetical proteins in this family has been solved and it forms a beta sheet structure with a terminating alpha helix.
ClpF	O. sativa	LOCOs01g55880.1	specific	400895	396	493	2.5036e-33	121.92	pfam08755	YccV-like	cl01548	YccV-like superfamily has 5 domains pfam08755, TIGR02097,PRK14129 (HSPQ), smart00992, COG3785. Hemimethylated DNA-binding protein YccV like YccV is a hemimethylated DNA binding protein which has been shown to regulate dnaA gene expression. The structure of one of the hypothetical proteins in this family has been solved and it forms a beta sheet structure with a terminating alpha helix.
ClpF	P. patens	Pp3c73960V3.1.p	specific	400895	226	322	2.19326e-39	134.632	pfam08755	YccV-like	cl01548	YccV-like superfamily has 5 domains pfam08755, TIGR02097,PRK14129 (HSPQ), smart00992, COG3785. Hemimethylated DNA-binding protein YccV like YccV is a hemimethylated DNA binding protein which has been shown to regulate dnaA gene expression. The structure of one of the hypothetical proteins in this family has been solved and it forms a beta sheet structure with a terminating alpha helix.
ClpF	P. umbilicalis	Pum0121s0039.1.p	specific	400895	163	254	5.66807e-30	109.979	pfam08755	YccV-like	cl01548	YccV-like superfamily has 5 domains pfam08755, TIGR02097,PRK14129 (HSPQ), smart00992, COG3785. Hemimethylated DNA-binding protein YccV like YccV is a hemimethylated DNA binding protein which has been shown to regulate dnaA gene expression. The structure of one of the hypothetical proteins in this family has been solved and it forms a beta sheet structure with a terminating alpha helix.
ClpF	S. lycopersicum	Solyc05g012620.3.1	specific	400895	206	303	3.3881e-35	123.461	pfam08755	YccV-like	cl01548	YccV-like superfamily has 5 domains pfam08755, TIGR02097,PRK14129 (HSPQ), smart00992, COG3785. Hemimethylated DNA-binding protein YccV like YccV is a hemimethylated DNA binding protein which has been shown to regulate dnaA gene expression. The structure of one of the hypothetical proteins in this family has been solved and it forms a beta sheet structure with a terminating alpha helix.
ClpF	S. moellendorffii	93877	specific	400895	96	191	1.67863e-38	128.084	pfam08755	YccV-like	cl01548	YccV-like superfamily has 5 domains pfam08755, TIGR02097,PRK14129 (HSPQ), smart00992, COG3785. Hemimethylated DNA-binding protein YccV like YccV is a hemimethylated DNA binding protein which has been shown to regulate dnaA gene expression. The structure of one of the hypothetical proteins in this family has been solved and it forms a beta sheet structure with a terminating alpha helix.
ClpF	S. polyrhiza	Spipo2G0092000	specific	400895	208	304	1.22855e-33	119.224	pfam08755	YccV-like	cl01548	YccV-like superfamily has 5 domains pfam08755, TIGR02097,PRK14129 (HSPQ), smart00992, COG3785. Hemimethylated DNA-binding protein YccV like YccV is a hemimethylated DNA binding protein which has been shown to regulate dnaA gene expression. The structure of one of the hypothetical proteins in this family has been solved and it forms a beta sheet structure with a terminating alpha helix.
ClpF	A. angustus	AANG007397	superfamily	412958	245	348	1.14282e-30	114.778	cl01548	YccV-like superfamily	cl01548	YccV-like superfamily has 5 domains pfam08755, TIGR02097,PRK14129 (HSPQ), smart00992, COG3785. Hemimethylated DNA-binding protein YccV like YccV is a hemimethylated DNA binding protein which has been shown to regulate dnaA gene expression. The structure of one of the hypothetical proteins in this family has been solved and it forms a beta sheet structure with a terminating alpha helix.
DUF179-1/3	A. angustus	AANG005856	specific	396954	300	458	1.07199e-30	116.143	pfam02622	DUF179	cl00731	Domain of Unknown Function 179. Superfamily consists of pfam02622 (Uncharacterized ACR), COG1678 (AlgH) and PRK00228 (YqgE/AlgH family protein)
DUF179-1/3	A. angustus	AANG004154	specific	396954	142	299	4.91429e-44	147.73	pfam02622	DUF179	cl00731	Domain of Unknown Function 179. Superfamily consists of pfam02622 (Uncharacterized ACR), COG1678 (AlgH) and PRK00228 (YqgE/AlgH family protein)
DUF179-1/3	A. thaliana	AT1G33780.1	specific	396954	153	311	7.4096e-42	142.722	pfam02622	DUF179	cl00731	Domain of Unknown Function 179. Superfamily consists of pfam02622 (Uncharacterized ACR), COG1678 (AlgH) and PRK00228 (YqgE/AlgH family protein)
DUF179-1/3	A. thaliana	AT3G29240.1	specific	396954	148	310	1.97781e-30	112.676	pfam02622	DUF179	cl00731	Domain of Unknown Function 179. Superfamily consists of pfam02622 (Uncharacterized ACR), COG1678 (AlgH) and PRK00228 (YqgE/AlgH family protein)
DUF179-1/3	A. trichopoda	v1.0scaffold00099.11	specific	396954	182	342	1.73827e-33	121.536	pfam02622	DUF179	cl00731	Domain of Unknown Function 179. Superfamily consists of pfam02622 (Uncharacterized ACR), COG1678 (AlgH) and PRK00228 (YqgE/AlgH family protein)
DUF179-1/3	B. braunii	Bobra.492s0006.1.p	specific	396954	155	288	4.96775e-26	101.12	pfam02622	DUF179	cl00731	Domain of Unknown Function 179. Superfamily consists of pfam02622 (Uncharacterized ACR), COG1678 (AlgH) and PRK00228 (YqgE/AlgH family protein)
DUF179-1/3	C. braunii	GBG89532	specific	396954	406	577	3.19249e-29	113.062	pfam02622	DUF179	cl00731	Domain of Unknown Function 179. Superfamily consists of pfam02622 (Uncharacterized ACR), COG1678 (AlgH) and PRK00228 (YqgE/AlgH family protein)
DUF179-1/3	E. salsugineum	Thhalv10008168m	specific	396954	158	316	5.66585e-42	143.107	pfam02622	DUF179	cl00731	Domain of Unknown Function 179. Superfamily consists of pfam02622 (Uncharacterized ACR), COG1678 (AlgH) and PRK00228 (YqgE/AlgH family protein)
DUF179-1/3	E. salsugineum	Thhalv10004603m	specific	396954	153	315	4.31774e-30	111.906	pfam02622	DUF179	cl00731	Domain of Unknown Function 179. Superfamily consists of pfam02622 (Uncharacterized ACR), COG1678 (AlgH) and PRK00228 (YqgE/AlgH family protein)
DUF179-1/3	M. endlicherianum	ME000012S00527	specific	396954	141	295	2.05133e-33	120.38	pfam02622	DUF179	cl00731	Domain of Unknown Function 179. Superfamily consists of pfam02622 (Uncharacterized ACR), COG1678 (AlgH) and PRK00228 (YqgE/AlgH family protein)
DUF179-1/3	M. endlicherianum	ME000053S08268	specific	396954	156	301	4.52935e-32	116.528	pfam02622	DUF179	cl00731	Domain of Unknown Function 179. Superfamily consists of pfam02622 (Uncharacterized ACR), COG1678 (AlgH) and PRK00228 (YqgE/AlgH family protein)
DUF179-1/3	M. polymorpha	Mapoly0072s0055.1.p	specific	396954	310	465	2.78701e-37	134.248	pfam02622	DUF179	cl00731	Domain of Unknown Function 179. Superfamily consists of pfam02622 (Uncharacterized ACR), COG1678 (AlgH) and PRK00228 (YqgE/AlgH family protein)
DUF179-1/3	O. lucimarinus	29987	specific	396954	49	192	3.80165e-21	86.0977	pfam02622	DUF179	cl00731	Domain of Unknown Function 179. Superfamily consists of pfam02622 (Uncharacterized ACR), COG1678 (AlgH) and PRK00228 (YqgE/AlgH family protein)
DUF179-1/3	O. lucimarinus	88895	specific	396954	98	254	1.98396e-45	150.811	pfam02622	DUF179	cl00731	Domain of Unknown Function 179. Superfamily consists of pfam02622 (Uncharacterized ACR), COG1678 (AlgH) and PRK00228 (YqgE/AlgH family protein)
DUF179-1/3	O. sativa	LOCOs10g18370.1	specific	396954	127	291	1.33062e-25	99.1944	pfam02622	DUF179	cl00731	Domain of Unknown Function 179. Superfamily consists of pfam02622 (Uncharacterized ACR), COG1678 (AlgH) and PRK00228 (YqgE/AlgH family protein)
DUF179-1/3	O. sativa	LOCOs01g66280.1	specific	396954	175	339	1.25231e-36	129.625	pfam02622	DUF179	cl00731	Domain of Unknown Function 179. Superfamily consists of pfam02622 (Uncharacterized ACR), COG1678 (AlgH) and PRK00228 (YqgE/AlgH family protein)
DUF179-1/3	O. sativa	LOCOs05g34720.1	specific	396954	173	337	3.54601e-35	125.773	pfam02622	DUF179	cl00731	Domain of Unknown Function 179. Superfamily consists of pfam02622 (Uncharacterized ACR), COG1678 (AlgH) and PRK00228 (YqgE/AlgH family protein)
DUF179-1/3	P. patens	Pp3c1123680V3.1.p	specific	396954	161	313	1.28502e-47	157.36	pfam02622	DUF179	cl00731	Domain of Unknown Function 179. Superfamily consists of pfam02622 (Uncharacterized ACR), COG1678 (AlgH) and PRK00228 (YqgE/AlgH family protein)
DUF179-1/3	S. lycopersicum	Solyc02g067050.3.1	specific	396954	141	298	8.45848e-39	133.862	pfam02622	DUF179	cl00731	Domain of Unknown Function 179. Superfamily consists of pfam02622 (Uncharacterized ACR), COG1678 (AlgH) and PRK00228 (YqgE/AlgH family protein)
DUF179-1/3	S. lycopersicum	Solyc11g030710.2.1	specific	396954	111	273	7.31534e-38	131.166	pfam02622	DUF179	cl00731	Domain of Unknown Function 179. Superfamily consists of pfam02622 (Uncharacterized ACR), COG1678 (AlgH) and PRK00228 (YqgE/AlgH family protein)
DUF179-1/3	S. moellendorffii	102585	specific	396954	98	256	9.39193e-39	133.092	pfam02622	DUF179	cl00731	Domain of Unknown Function 179. Superfamily consists of pfam02622 (Uncharacterized ACR), COG1678 (AlgH) and PRK00228 (YqgE/AlgH family protein)
DUF179-1/3	S. polyrhiza	Spipo7G0055300	specific	396954	63	224	2.46336e-37	128.084	pfam02622	DUF179	cl00731	Domain of Unknown Function 179. Superfamily consists of pfam02622 (Uncharacterized ACR), COG1678 (AlgH) and PRK00228 (YqgE/AlgH family protein)
DUF179-1/3	S. polyrhiza	Spipo2G0092300	specific	396954	129	283	3.69354e-29	108.439	pfam02622	DUF179	cl00731	Domain of Unknown Function 179. Superfamily consists of pfam02622 (Uncharacterized ACR), COG1678 (AlgH) and PRK00228 (YqgE/AlgH family protein)
DUF179-2	A. angustus	AANG014475	specific	396954	840	968	1.10673e-17	81.0901	pfam02622	DUF179	cl00731	Domain of Unknown Function 179. Superfamily consists of pfam02622 (Uncharacterized ACR), COG1678 (AlgH) and PRK00228 (YqgE/AlgH family protein)
DUF179-2	A. thaliana	AT3G19780.1	superfamily	412536	898	1054	2.90511e-12	66.4193	cl00731	DUF179 superfamily	cl00731	Domain of Unknown Function 179. Superfamily consists of pfam02622 (Uncharacterized ACR), COG1678 (AlgH) and PRK00228 (YqgE/AlgH family protein)
DUF179-2	E. salsugineum	Thhalv10019965m	superfamily	412536	900	1042	3.3097e-12	66.5438	cl00731	DUF179 superfamily	cl00731	Domain of Unknown Function 179. Superfamily consists of pfam02622 (Uncharacterized ACR), COG1678 (AlgH) and PRK00228 (YqgE/AlgH family protein)
DUF179-2	E. salsugineum	Thhalv10019966m	superfamily	412536	899	1041	3.27482e-12	66.5438	cl00731	DUF179 superfamily	cl00731	Domain of Unknown Function 179. Superfamily consists of pfam02622 (Uncharacterized ACR), COG1678 (AlgH) and PRK00228 (YqgE/AlgH family protein)
DUF179-2	O. sativa	LOCOs10g34390.1	superfamily	412536	1113	1249	4.78332e-15	73.7713	cl00731	DUF179 superfamily	cl00731	Domain of Unknown Function 179. Superfamily consists of pfam02622 (Uncharacterized ACR), COG1678 (AlgH) and PRK00228 (YqgE/AlgH family protein)
DUF179-2	S. polyrhiza	Spipo11G0049300	superfamily	412536	295	425	3.83934e-13	66.8377	cl00731	DUF179 superfamily	cl00731	Domain of Unknown Function 179. Superfamily consists of pfam02622 (Uncharacterized ACR), COG1678 (AlgH) and PRK00228 (YqgE/AlgH family protein)
DUF179-2	A. thaliana	AT3G19780.1	superfamily	273457	603	823	1.17795e-11	68.1625	cl36828	ER_PDI_fam superfamily	cl36828	protein disulfide isomerase, eukaryotic. Only one domain in this superfamily - TIGR01130. This model represents eukaryotic protein disulfide isomerases retained in the endoplasmic reticulum (ER) and closely related forms. Some members have been assigned alternative or additional functions such as prolyl 4-hydroxylase and dolichyl-diphosphooligosaccharide-protein glycotransferase. Members of this …
DUF179-2	A. thaliana	AT3G19780.1	superfamily	273457	30	163	0.000348555	44.2801	cl36828	ER_PDI_fam superfamily	cl36828	protein disulfide isomerase, eukaryotic. Only one domain in this superfamily - TIGR01130. This model represents eukaryotic protein disulfide isomerases retained in the endoplasmic reticulum (ER) and closely related forms. Some members have been assigned alternative or additional functions such as prolyl 4-hydroxylase and dolichyl-diphosphooligosaccharide-protein glycotransferase. Members of this …
DUF179-2	E. salsugineum	Thhalv10019965m	superfamily	273457	547	826	5.29863e-14	75.4813	cl36828	ER_PDI_fam superfamily	cl36828	protein disulfide isomerase, eukaryotic. Only one domain in this superfamily - TIGR01130. This model represents eukaryotic protein disulfide isomerases retained in the endoplasmic reticulum (ER) and closely related forms. Some members have been assigned alternative or additional functions such as prolyl 4-hydroxylase and dolichyl-diphosphooligosaccharide-protein glycotransferase. Members of this …
DUF179-2	E. salsugineum	Thhalv10019966m	superfamily	273457	547	825	5.08318e-15	78.9481	cl36828	ER_PDI_fam superfamily	cl36828	protein disulfide isomerase, eukaryotic. Only one domain in this superfamily - TIGR01130. This model represents eukaryotic protein disulfide isomerases retained in the endoplasmic reticulum (ER) and closely related forms. Some members have been assigned alternative or additional functions such as prolyl 4-hydroxylase and dolichyl-diphosphooligosaccharide-protein glycotransferase. Members of this …
DUF179-2	O. sativa	LOCOs10g34390.1	superfamily	273457	798	1041	2.0085e-09	61.2289	cl36828	ER_PDI_fam superfamily	cl36828	protein disulfide isomerase, eukaryotic. Only one domain in this superfamily - TIGR01130. This model represents eukaryotic protein disulfide isomerases retained in the endoplasmic reticulum (ER) and closely related forms. Some members have been assigned alternative or additional functions such as prolyl 4-hydroxylase and dolichyl-diphosphooligosaccharide-protein glycotransferase. Members of this …
DUF179-2	O. sativa	LOCOs10g34390.1	superfamily	273457	45	177	0.00160417	42.3541	cl36828	ER_PDI_fam superfamily	cl36828	protein disulfide isomerase, eukaryotic. Only one domain in this superfamily - TIGR01130. This model represents eukaryotic protein disulfide isomerases retained in the endoplasmic reticulum (ER) and closely related forms. Some members have been assigned alternative or additional functions such as prolyl 4-hydroxylase and dolichyl-diphosphooligosaccharide-protein glycotransferase. Members of this …
DUF179-2	S. lycopersicum	Solyc02g055460.2.1	superfamily	273457	501	801	9.49983e-08	55.4509	cl36828	ER_PDI_fam superfamily	cl36828	protein disulfide isomerase, eukaryotic. Only one domain in this superfamily - TIGR01130. This model represents eukaryotic protein disulfide isomerases retained in the endoplasmic reticulum (ER) and closely related forms. Some members have been assigned alternative or additional functions such as prolyl 4-hydroxylase and dolichyl-diphosphooligosaccharide-protein glycotransferase. Members of this …
DUF179-2	S. polyrhiza	Spipo11G0049300	superfamily	273457	160	217	1.91098e-05	46.9765	cl36828	ER_PDI_fam superfamily	cl36828	protein disulfide isomerase, eukaryotic. Only one domain in this superfamily - TIGR01130. This model represents eukaryotic protein disulfide isomerases retained in the endoplasmic reticulum (ER) and closely related forms. Some members have been assigned alternative or additional functions such as prolyl 4-hydroxylase and dolichyl-diphosphooligosaccharide-protein glycotransferase. Members of this …
DUF179-2	E. salsugineum	Thhalv10019965m	specific	239259	30	124	1.52655e-06	47.6053	cd02961	PDI_a_family	cl00388	Protein Disulfide Oxidoreductases and Other Proteins with a Thioredoxin fold. The thioredoxin (TRX)-like superfamily is a large, diverse group of proteins containing a TRX fold. Many members contain a classic TRX domain with a redox active CXXC motif. They function as protein disulfide oxidoreductases (PDOs), altering the redox state of target proteins via the reversible oxidation of their active…
DUF179-2	E. salsugineum	Thhalv10019966m	specific	239259	30	124	1.52504e-06	47.6053	cd02961	PDI_a_family	cl00388	Protein Disulfide Oxidoreductases and Other Proteins with a Thioredoxin fold. The thioredoxin (TRX)-like superfamily is a large, diverse group of proteins containing a TRX fold. Many members contain a classic TRX domain with a redox active CXXC motif. They function as protein disulfide oxidoreductases (PDOs), altering the redox state of target proteins via the reversible oxidation of their active…
DUF179-2	A. angustus	AANG014475	superfamily	412351	587	751	3.22482e-15	72.2039	cl00388	Thioredoxin_like superfamily	cl00388	Protein Disulfide Oxidoreductases and Other Proteins with a Thioredoxin fold. The thioredoxin (TRX)-like superfamily is a large, diverse group of proteins containing a TRX fold. Many members contain a classic TRX domain with a redox active CXXC motif. They function as protein disulfide oxidoreductases (PDOs), altering the redox state of target proteins via the reversible oxidation of their active…
DUF179-2	C. braunii	GBG66680	superfamily	412351	1601	1651	6.79282e-07	49.0919	cl00388	Thioredoxin_like superfamily	cl00388	Protein Disulfide Oxidoreductases and Other Proteins with a Thioredoxin fold. The thioredoxin (TRX)-like superfamily is a large, diverse group of proteins containing a TRX fold. Many members contain a classic TRX domain with a redox active CXXC motif. They function as protein disulfide oxidoreductases (PDOs), altering the redox state of target proteins via the reversible oxidation of their active…
DUF179-2	O. sativa	LOCOs10g34390.1	superfamily	412351	922	1036	7.14655e-15	71.4335	cl00388	Thioredoxin_like superfamily	cl00388	Protein Disulfide Oxidoreductases and Other Proteins with a Thioredoxin fold. The thioredoxin (TRX)-like superfamily is a large, diverse group of proteins containing a TRX fold. Many members contain a classic TRX domain with a redox active CXXC motif. They function as protein disulfide oxidoreductases (PDOs), altering the redox state of target proteins via the reversible oxidation of their active…
DUF179-2	P. patens	Pp3c76630V3.1.p	superfamily	412351	463	594	6.64984e-13	65.2703	cl00388	Thioredoxin_like superfamily	cl00388	Protein Disulfide Oxidoreductases and Other Proteins with a Thioredoxin fold. The thioredoxin (TRX)-like superfamily is a large, diverse group of proteins containing a TRX fold. Many members contain a classic TRX domain with a redox active CXXC motif. They function as protein disulfide oxidoreductases (PDOs), altering the redox state of target proteins via the reversible oxidation of their active…
DUF2470	A. angustus	AANG012228	superfamily	402311	489	551	0.00461476	36.0386	cl38326	DUF2470 superfamily	cl38326	Protein of unknown function (DUF2470). This family is a putative haem-iron utilisation family, as many members are annotated as being pyridoxamine 5'-phosphate oxidase-related, FMN-binding; however this could not be confirmed. Only one domain in this superfamily - pfam10615
DUF2470	A. thaliana	AT3G59300.1	superfamily	402311	390	437	0.00153226	37.1942	cl38326	DUF2470 superfamily	cl38326	Protein of unknown function (DUF2470). This family is a putative haem-iron utilisation family, as many members are annotated as being pyridoxamine 5'-phosphate oxidase-related, FMN-binding; however this could not be confirmed. Only one domain in this superfamily - pfam10615
DUF2470	C. braunii	GBG91129	superfamily	402311	979	1042	9.79731e-07	47.2094	cl38326	DUF2470 superfamily	cl38326	Protein of unknown function (DUF2470). This family is a putative haem-iron utilisation family, as many members are annotated as being pyridoxamine 5'-phosphate oxidase-related, FMN-binding; however this could not be confirmed. Only one domain in this superfamily - pfam10615
DUF2470	E. salsugineum	Thhalv10010311m	superfamily	402311	420	475	0.000828603	37.9646	cl38326	DUF2470 superfamily	cl38326	Protein of unknown function (DUF2470). This family is a putative haem-iron utilisation family, as many members are annotated as being pyridoxamine 5'-phosphate oxidase-related, FMN-binding; however this could not be confirmed. Only one domain in this superfamily - pfam10615
DUF2470	M. polymorpha	Mapoly0002s0015.1.p	superfamily	402311	591	627	0.00242309	36.809	cl38326	DUF2470 superfamily	cl38326	Protein of unknown function (DUF2470). This family is a putative haem-iron utilisation family, as many members are annotated as being pyridoxamine 5'-phosphate oxidase-related, FMN-binding; however this could not be confirmed. Only one domain in this superfamily - pfam10615
DUF2470	E. salsugineum	Thhalv10005960m	superfamily	419665	380	441	0.00718127	37.9945	cl21453	PKc_like superfamily	cl21453	PKc_like Superfamily. There are 60 domains in this superfamily. The protein kinase superfamily is mainly composed of the catalytic domains of serine/threonine-specific and tyrosine-specific protein kinases. It also includes RIO kinases, which are atypical serine protein kinases, aminoglycoside phosphotransferases, and choline kinases. These proteins catalyze the transfer of the gamma-phosphoryl g…
DUF3143	P. patens	Pp3c426620V3.10.p	superfamily	402787	99	132	1.9e-10	52.9615	cl12879	DUF3143	C	Protein of unknown function (DUF3143) - pfam11341 is the only member of this superfamily
DUF3143	A. angustus	AANG001536	specific	402787	52	118	1.53e-26	93.4075	pfam11341	DUF3143	cl12879	Protein of unknown function (DUF3143) - pfam11341 is the only member of this superfamily
DUF3143	A. thaliana	AT5G52960.1	specific	402787	103	169	1.68e-26	95.3335	pfam11341	DUF3143	cl12879	Protein of unknown function (DUF3143) - pfam11341 is the only member of this superfamily
DUF3143	C. braunii	GBG71658	specific	402787	177	244	6e-25	93.4075	pfam11341	DUF3143	cl12879	Protein of unknown function (DUF3143) - pfam11341 is the only member of this superfamily
DUF3143	E. salsugineum	Thhalv10014833m	specific	402787	104	170	1.05e-26	95.7187	pfam11341	DUF3143	cl12879	Protein of unknown function (DUF3143) - pfam11341 is the only member of this superfamily
DUF3143	M. endlicherianum	ME000158S01653	specific	402787	104	170	7.12e-28	98.8002	pfam11341	DUF3143	cl12879	Protein of unknown function (DUF3143) - pfam11341 is the only member of this superfamily
DUF3143	M. polymorpha	Mapoly0006s0111.1.p	specific	402787	131	197	5.11e-28	99.9558	pfam11341	DUF3143	cl12879	Protein of unknown function (DUF3143) - pfam11341 is the only member of this superfamily
DUF3143	O. sativa	LOCOs05g49410.1	specific	402787	90	155	5.83e-28	98.415	pfam11341	DUF3143	cl12879	Protein of unknown function (DUF3143) - pfam11341 is the only member of this superfamily
DUF3143	P. patens	Pp3c268430V3.1.p	specific	402787	98	164	3.78e-27	96.4891	pfam11341	DUF3143	cl12879	Protein of unknown function (DUF3143) - pfam11341 is the only member of this superfamily
DUF3143	P. patens	Pp3c426620V3.1.p	specific	402787	99	165	9.35e-29	100.726	pfam11341	DUF3143	cl12879	Protein of unknown function (DUF3143) - pfam11341 is the only member of this superfamily
DUF3143	S. lycopersicum	Solyc03g007540.3.1	specific	402787	96	162	2.3e-29	102.267	pfam11341	DUF3143	cl12879	Protein of unknown function (DUF3143) - pfam11341 is the only member of this superfamily
DUF3143	S. moellendorffii	443630	specific	402787	508	574	3.96e-25	98.415	pfam11341	DUF3143	cl12879	Protein of unknown function (DUF3143) - pfam11341 is the only member of this superfamily
DUF3143	S. polyrhiza	Spipo26G0010500	specific	402787	36	102	3.48e-29	99.5706	pfam11341	DUF3143	cl12879	Protein of unknown function (DUF3143) - pfam11341 is the only member of this superfamily
DUF3143	S. moellendorffii	443630	superfamily	237858	448	550	0.00300974	40.0424	cl36440	PRK14904	NC	16S rRNA methyltransferase B; Provisional. Only one member in this superfamily - PRK14904
DUF760-1/2/6	A. angustus	AANG005988	specific	398921	126	205	1.25e-15	70.9593	pfam05542	DUF760	cl09377	Protein of unknown function (DUF760). Only one domain: pfam05542. This family contains several uncharacterized plant proteins.
DUF760-1/2/6	A. angustus	AANG006417	specific	398921	197	278	1.12e-17	77.1225	pfam05542	DUF760	cl09377	Protein of unknown function (DUF760). Only one domain: pfam05542. This family contains several uncharacterized plant proteins.
DUF760-1/2/6	A. thaliana	AT1G32160.1	specific	398921	184	257	7.32e-21	85.9821	pfam05542	DUF760	cl09377	Protein of unknown function (DUF760). Only one domain: pfam05542. This family contains several uncharacterized plant proteins.
DUF760-1/2/6	A. thaliana	AT1G48450.1	specific	398921	200	266	1.28e-20	85.5969	pfam05542	DUF760	cl09377	Protein of unknown function (DUF760). Only one domain: pfam05542. This family contains several uncharacterized plant proteins.
DUF760-1/2/6	A. thaliana	AT3G17800.1	specific	398921	203	274	4.11e-22	89.4489	pfam05542	DUF760	cl09377	Protein of unknown function (DUF760). Only one domain: pfam05542. This family contains several uncharacterized plant proteins.
DUF760-1/2/6	B. braunii	Bobra.0156s0052.1.p	specific	398921	162	243	1.6e-14	67.4925	pfam05542	DUF760	cl09377	Protein of unknown function (DUF760). Only one domain: pfam05542. This family contains several uncharacterized plant proteins.
DUF760-1/2/6	E. salsugineum	Thhalv10020677m	specific	398921	249	320	7.29e-22	89.0637	pfam05542	DUF760	cl09377	Protein of unknown function (DUF760). Only one domain: pfam05542. This family contains several uncharacterized plant proteins.
DUF760-1/2/6	E. salsugineum	Thhalv10011507m	specific	398921	203	269	4.6e-21	86.7525	pfam05542	DUF760	cl09377	Protein of unknown function (DUF760). Only one domain: pfam05542. This family contains several uncharacterized plant proteins.
DUF760-1/2/6	E. salsugineum	Thhalv10007794m	specific	398921	183	256	2.57e-22	89.8341	pfam05542	DUF760	cl09377	Protein of unknown function (DUF760). Only one domain: pfam05542. This family contains several uncharacterized plant proteins.
DUF760-1/2/6	M. polymorpha	Mapoly0118s0013.1.p	specific	398921	199	276	3.18e-20	84.4413	pfam05542	DUF760	cl09377	Protein of unknown function (DUF760). Only one domain: pfam05542. This family contains several uncharacterized plant proteins.
DUF760-1/2/6	O. lucimarinus	25132	specific	398921	170	242	1.32e-15	71.3445	pfam05542	DUF760	cl09377	Protein of unknown function (DUF760). Only one domain: pfam05542. This family contains several uncharacterized plant proteins.
DUF760-1/2/6	O. sativa	LOCOs04g50860.1	specific	398921	187	263	3.25e-22	89.8341	pfam05542	DUF760	cl09377	Protein of unknown function (DUF760). Only one domain: pfam05542. This family contains several uncharacterized plant proteins.
DUF760-1/2/6	O. sativa	LOCOs03g50870.1	specific	398921	242	306	1.48e-21	88.2933	pfam05542	DUF760	cl09377	Protein of unknown function (DUF760). Only one domain: pfam05542. This family contains several uncharacterized plant proteins.
DUF760-1/2/6	S. lycopersicum	Solyc00g114550.1.1	specific	398921	19	92	1.26e-21	85.2117	pfam05542	DUF760	cl09377	Protein of unknown function (DUF760). Only one domain: pfam05542. This family contains several uncharacterized plant proteins.
DUF760-1/2/6	S. lycopersicum	Solyc08g076090.3.1	specific	398921	184	256	3.32e-22	89.4489	pfam05542	DUF760	cl09377	Protein of unknown function (DUF760). Only one domain: pfam05542. This family contains several uncharacterized plant proteins.
DUF760-1/2/6	S. lycopersicum	Solyc03g098000.3.1	specific	398921	200	265	5.61e-22	89.0637	pfam05542	DUF760	cl09377	Protein of unknown function (DUF760). Only one domain: pfam05542. This family contains several uncharacterized plant proteins.
DUF760-1/2/6	S. moellendorffii	233832	specific	398921	100	171	5.37e-21	85.2117	pfam05542	DUF760	cl09377	Protein of unknown function (DUF760). Only one domain: pfam05542. This family contains several uncharacterized plant proteins.
DUF760-1/2/6	S. moellendorffii	82738	specific	398921	112	185	5.25e-17	74.4261	pfam05542	DUF760	cl09377	Protein of unknown function (DUF760). Only one domain: pfam05542. This family contains several uncharacterized plant proteins.
DUF760-1/2/6	S. polyrhiza	Spipo15G0039700	specific	398921	157	223	1.11e-19	83.2857	pfam05542	DUF760	cl09377	Protein of unknown function (DUF760). Only one domain: pfam05542. This family contains several uncharacterized plant proteins.
DUF760-1/2/6	S. polyrhiza	Spipo20G0013700	specific	398921	200	265	1.11e-20	85.9821	pfam05542	DUF760	cl09377	Protein of unknown function (DUF760). Only one domain: pfam05542. This family contains several uncharacterized plant proteins.
DUF760-1/2/6	S. polyrhiza	Spipo5G0067500	specific	398921	194	266	2.36e-23	92.9157	pfam05542	DUF760	cl09377	Protein of unknown function (DUF760). Only one domain: pfam05542. This family contains several uncharacterized plant proteins.
DUF760-1/2/6	S. polyrhiza	Spipo15G0039700	specific	400228	374	463	6.33e-35	125.935	pfam07777	MFMR	cl06693	G-box binding protein MFMR. Only one domain in this superfamily - pfam07777. This region is found to the N-terminus of the pfam00170 transcription factor domain. It is between 150 and 200 amino acids in length. The N-terminal half is rather rich in proline residues and has been termed the PRD (proline rich domain), whereas the C-terminal half is more polar and has been called the MFMR (multifunct…
DUF760-3/7/6	S. polyrhiza	Spipo11G0038500	superfamily	398921	197	245	1.19e-05	42.4545	cl09377	DUF760	C	Protein of unknown function (DUF760). Only one domain: pfam05542. This family contains several uncharacterized plant proteins.
DUF760-3/7/6	S. polyrhiza	Spipo11G0038000	superfamily	398921	15	44	2.04e-10	50.9289	cl09377	DUF760	N	Protein of unknown function (DUF760). Only one domain: pfam05542. This family contains several uncharacterized plant proteins.
DUF760-3/7/6	A. angustus	AANG004733	specific	398921	145	227	7.38e-31	114.102	pfam05542	DUF760	cl09377	Protein of unknown function (DUF760). Only one domain: pfam05542. This family contains several uncharacterized plant proteins.
DUF760-3/7/6	A. angustus	AANG004733	specific	398921	340	453	7.28e-18	77.8929	pfam05542	DUF760	cl09377	Protein of unknown function (DUF760). Only one domain: pfam05542. This family contains several uncharacterized plant proteins.
DUF760-3/7/6	A. angustus	AANG011665	specific	398921	2	83	2.71e-26	97.9233	pfam05542	DUF760	cl09377	Protein of unknown function (DUF760). Only one domain: pfam05542. This family contains several uncharacterized plant proteins.
DUF760-3/7/6	A. angustus	AANG011665	specific	398921	159	241	4.34e-20	81.7449	pfam05542	DUF760	cl09377	Protein of unknown function (DUF760). Only one domain: pfam05542. This family contains several uncharacterized plant proteins.
DUF760-3/7/6	A. thaliana	AT2G14910.1	specific	398921	258	373	4.69e-26	99.8493	pfam05542	DUF760	cl09377	Protein of unknown function (DUF760). Only one domain: pfam05542. This family contains several uncharacterized plant proteins.
DUF760-3/7/6	A. thaliana	AT2G14910.1	specific	398921	80	162	5.31e-26	99.8493	pfam05542	DUF760	cl09377	Protein of unknown function (DUF760). Only one domain: pfam05542. This family contains several uncharacterized plant proteins.
DUF760-3/7/6	A. thaliana	AT1G63610.1	specific	398921	88	170	1.59e-26	100.234	pfam05542	DUF760	cl09377	Protein of unknown function (DUF760). Only one domain: pfam05542. This family contains several uncharacterized plant proteins.
DUF760-3/7/6	A. thaliana	AT1G63610.1	specific	398921	244	325	2.31e-18	78.2781	pfam05542	DUF760	cl09377	Protein of unknown function (DUF760). Only one domain: pfam05542. This family contains several uncharacterized plant proteins.
DUF760-3/7/6	A. thaliana	AT5G14970.1	specific	398921	251	352	3.51e-25	97.1529	pfam05542	DUF760	cl09377	Protein of unknown function (DUF760). Only one domain: pfam05542. This family contains several uncharacterized plant proteins.
DUF760-3/7/6	A. thaliana	AT5G14970.1	specific	398921	84	161	8.33e-23	90.6045	pfam05542	DUF760	cl09377	Protein of unknown function (DUF760). Only one domain: pfam05542. This family contains several uncharacterized plant proteins.
DUF760-3/7/6	B. braunii	Bobra.0234s0023.1.p	specific	398921	72	153	8.63e-23	90.2193	pfam05542	DUF760	cl09377	Protein of unknown function (DUF760). Only one domain: pfam05542. This family contains several uncharacterized plant proteins.
DUF760-3/7/6	B. braunii	Bobra.0234s0023.1.p	specific	398921	235	316	3.66e-11	58.2477	pfam05542	DUF760	cl09377	Protein of unknown function (DUF760). Only one domain: pfam05542. This family contains several uncharacterized plant proteins.
DUF760-3/7/6	C. braunii	GBG72981	specific	398921	227	308	8.44e-30	111.405	pfam05542	DUF760	cl09377	Protein of unknown function (DUF760). Only one domain: pfam05542. This family contains several uncharacterized plant proteins.
DUF760-3/7/6	C. braunii	GBG72981	specific	398921	384	467	1.28e-20	85.9821	pfam05542	DUF760	cl09377	Protein of unknown function (DUF760). Only one domain: pfam05542. This family contains several uncharacterized plant proteins.
DUF760-3/7/6	C. paradoxa	ConsensusfromContig11376	specific	398921	68	149	9.43e-23	89.8341	pfam05542	DUF760	cl09377	Protein of unknown function (DUF760). Only one domain: pfam05542. This family contains several uncharacterized plant proteins.
DUF760-3/7/6	C. paradoxa	ConsensusfromContig11376	specific	398921	224	305	1.6e-17	75.5817	pfam05542	DUF760	cl09377	Protein of unknown function (DUF760). Only one domain: pfam05542. This family contains several uncharacterized plant proteins.
DUF760-3/7/6	E. salsugineum	Thhalv10022715m	specific	398921	271	386	8.33e-27	102.16	pfam05542	DUF760	cl09377	Protein of unknown function (DUF760). Only one domain: pfam05542. This family contains several uncharacterized plant proteins.
DUF760-3/7/6	E. salsugineum	Thhalv10022715m	specific	398921	84	166	4.1e-26	100.234	pfam05542	DUF760	cl09377	Protein of unknown function (DUF760). Only one domain: pfam05542. This family contains several uncharacterized plant proteins.
DUF760-3/7/6	E. salsugineum	Thhalv10013974m	specific	398921	247	348	1.9e-23	92.1453	pfam05542	DUF760	cl09377	Protein of unknown function (DUF760). Only one domain: pfam05542. This family contains several uncharacterized plant proteins.
DUF760-3/7/6	E. salsugineum	Thhalv10013974m	specific	398921	81	158	8.15e-23	90.6045	pfam05542	DUF760	cl09377	Protein of unknown function (DUF760). Only one domain: pfam05542. This family contains several uncharacterized plant proteins.
DUF760-3/7/6	M. endlicherianum	ME000408S06894	specific	398921	115	196	1.13e-28	105.627	pfam05542	DUF760	cl09377	Protein of unknown function (DUF760). Only one domain: pfam05542. This family contains several uncharacterized plant proteins.
DUF760-3/7/6	M. endlicherianum	ME000408S06894	specific	398921	241	319	1.28e-12	62.4849	pfam05542	DUF760	cl09377	Protein of unknown function (DUF760). Only one domain: pfam05542. This family contains several uncharacterized plant proteins.
DUF760-3/7/6	M. polymorpha	Mapoly0020s0031.1.p	specific	398921	141	222	1.94e-26	101.005	pfam05542	DUF760	cl09377	Protein of unknown function (DUF760). Only one domain: pfam05542. This family contains several uncharacterized plant proteins.
DUF760-3/7/6	M. polymorpha	Mapoly0020s0031.1.p	specific	398921	294	377	2.01e-19	81.7449	pfam05542	DUF760	cl09377	Protein of unknown function (DUF760). Only one domain: pfam05542. This family contains several uncharacterized plant proteins.
DUF760-3/7/6	M. polymorpha	Mapoly0216s0009.1.p	specific	398921	135	217	1.79e-32	117.954	pfam05542	DUF760	cl09377	Protein of unknown function (DUF760). Only one domain: pfam05542. This family contains several uncharacterized plant proteins.
DUF760-3/7/6	M. polymorpha	Mapoly0216s0009.1.p	specific	398921	317	430	9.68e-23	91.3749	pfam05542	DUF760	cl09377	Protein of unknown function (DUF760). Only one domain: pfam05542. This family contains several uncharacterized plant proteins.
DUF760-3/7/6	M. polymorpha	Mapoly0040s0014.1.p	specific	398921	162	244	1.82e-30	112.946	pfam05542	DUF760	cl09377	Protein of unknown function (DUF760). Only one domain: pfam05542. This family contains several uncharacterized plant proteins.
DUF760-3/7/6	M. polymorpha	Mapoly0040s0014.1.p	specific	398921	359	469	2.42e-23	93.3009	pfam05542	DUF760	cl09377	Protein of unknown function (DUF760). Only one domain: pfam05542. This family contains several uncharacterized plant proteins.
DUF760-3/7/6	O. sativa	LOCOs03g41080.1	specific	398921	84	166	7.14e-28	104.857	pfam05542	DUF760	cl09377	Protein of unknown function (DUF760). Only one domain: pfam05542. This family contains several uncharacterized plant proteins.
DUF760-3/7/6	O. sativa	LOCOs03g41080.1	specific	398921	271	388	1.16e-24	96.3825	pfam05542	DUF760	cl09377	Protein of unknown function (DUF760). Only one domain: pfam05542. This family contains several uncharacterized plant proteins.
DUF760-3/7/6	O. sativa	LOCOs02g58650.1	specific	398921	85	167	2.52e-28	104.857	pfam05542	DUF760	cl09377	Protein of unknown function (DUF760). Only one domain: pfam05542. This family contains several uncharacterized plant proteins.
DUF760-3/7/6	O. sativa	LOCOs02g58650.1	specific	398921	238	321	1.34e-18	79.0485	pfam05542	DUF760	cl09377	Protein of unknown function (DUF760). Only one domain: pfam05542. This family contains several uncharacterized plant proteins.
DUF760-3/7/6	O. sativa	LOCOs12g39200.1	specific	398921	112	193	3.14e-23	92.5305	pfam05542	DUF760	cl09377	Protein of unknown function (DUF760). Only one domain: pfam05542. This family contains several uncharacterized plant proteins.
DUF760-3/7/6	O. sativa	LOCOs12g39200.1	specific	398921	294	412	6.39e-21	86.3673	pfam05542	DUF760	cl09377	Protein of unknown function (DUF760). Only one domain: pfam05542. This family contains several uncharacterized plant proteins.
DUF760-3/7/6	P. patens	Pp3c74160V3.1.p	specific	398921	122	203	2.5e-25	97.5381	pfam05542	DUF760	cl09377	Protein of unknown function (DUF760). Only one domain: pfam05542. This family contains several uncharacterized plant proteins.
DUF760-3/7/6	P. patens	Pp3c74160V3.1.p	specific	398921	275	358	2.62e-19	81.3597	pfam05542	DUF760	cl09377	Protein of unknown function (DUF760). Only one domain: pfam05542. This family contains several uncharacterized plant proteins.
DUF760-3/7/6	P. patens	Pp3c74165V3.1.p	specific	398921	122	203	2.5e-25	97.5381	pfam05542	DUF760	cl09377	Protein of unknown function (DUF760). Only one domain: pfam05542. This family contains several uncharacterized plant proteins.
DUF760-3/7/6	P. patens	Pp3c74165V3.1.p	specific	398921	275	358	2.62e-19	81.3597	pfam05542	DUF760	cl09377	Protein of unknown function (DUF760). Only one domain: pfam05542. This family contains several uncharacterized plant proteins.
DUF760-3/7/6	P. patens	Pp3c1122560V3.1.p	specific	398921	119	201	2.48e-26	100.234	pfam05542	DUF760	cl09377	Protein of unknown function (DUF760). Only one domain: pfam05542. This family contains several uncharacterized plant proteins.
DUF760-3/7/6	P. patens	Pp3c1122560V3.1.p	specific	398921	273	356	1.01e-15	71.3445	pfam05542	DUF760	cl09377	Protein of unknown function (DUF760). Only one domain: pfam05542. This family contains several uncharacterized plant proteins.
DUF760-3/7/6	P. umbilicalis	Pum0082s0008.1.p	specific	398921	176	259	1.04e-17	77.5077	pfam05542	DUF760	cl09377	Protein of unknown function (DUF760). Only one domain: pfam05542. This family contains several uncharacterized plant proteins.
DUF760-3/7/6	P. umbilicalis	Pum0082s0008.1.p	specific	398921	328	410	3.67e-13	64.4109	pfam05542	DUF760	cl09377	Protein of unknown function (DUF760). Only one domain: pfam05542. This family contains several uncharacterized plant proteins.
DUF760-3/7/6	P. umbilicalis	Pum0268s0024.1.p	specific	398921	913	991	4.04e-16	74.0409	pfam05542	DUF760	cl09377	Protein of unknown function (DUF760). Only one domain: pfam05542. This family contains several uncharacterized plant proteins.
DUF760-3/7/6	P. umbilicalis	Pum0268s0024.1.p	specific	398921	531	608	2.92e-15	71.7297	pfam05542	DUF760	cl09377	Protein of unknown function (DUF760). Only one domain: pfam05542. This family contains several uncharacterized plant proteins.
DUF760-3/7/6	S. lycopersicum	Solyc04g082310.3.1	specific	398921	76	158	1.02e-25	97.9233	pfam05542	DUF760	cl09377	Protein of unknown function (DUF760). Only one domain: pfam05542. This family contains several uncharacterized plant proteins.
DUF760-3/7/6	S. lycopersicum	Solyc04g082310.3.1	specific	398921	229	312	1.66e-19	81.3597	pfam05542	DUF760	cl09377	Protein of unknown function (DUF760). Only one domain: pfam05542. This family contains several uncharacterized plant proteins.
DUF760-3/7/6	S. lycopersicum	Solyc02g087340.3.1	specific	398921	88	167	2.05e-22	89.8341	pfam05542	DUF760	cl09377	Protein of unknown function (DUF760). Only one domain: pfam05542. This family contains several uncharacterized plant proteins.
DUF760-3/7/6	S. lycopersicum	Solyc02g087340.3.1	specific	398921	261	365	6.37e-22	88.2933	pfam05542	DUF760	cl09377	Protein of unknown function (DUF760). Only one domain: pfam05542. This family contains several uncharacterized plant proteins.
DUF760-3/7/6	S. lycopersicum	Solyc01g107380.3.1	specific	398921	66	147	5.58e-28	104.857	pfam05542	DUF760	cl09377	Protein of unknown function (DUF760). Only one domain: pfam05542. This family contains several uncharacterized plant proteins.
DUF760-3/7/6	S. lycopersicum	Solyc01g107380.3.1	specific	398921	247	362	2.9e-24	94.8417	pfam05542	DUF760	cl09377	Protein of unknown function (DUF760). Only one domain: pfam05542. This family contains several uncharacterized plant proteins.
DUF760-3/7/6	S. moellendorffii	431583	specific	398921	136	219	5.96e-19	81.3597	pfam05542	DUF760	cl09377	Protein of unknown function (DUF760). Only one domain: pfam05542. This family contains several uncharacterized plant proteins.
DUF760-3/7/6	S. moellendorffii	431583	specific	398921	2	60	1.53e-13	65.9517	pfam05542	DUF760	cl09377	Protein of unknown function (DUF760). Only one domain: pfam05542. This family contains several uncharacterized plant proteins.
DUF760-3/7/6	S. moellendorffii	442874	specific	398921	93	174	3.77e-27	104.857	pfam05542	DUF760	cl09377	Protein of unknown function (DUF760). Only one domain: pfam05542. This family contains several uncharacterized plant proteins.
DUF760-3/7/6	S. moellendorffii	442874	specific	398921	246	329	4.26e-19	82.1301	pfam05542	DUF760	cl09377	Protein of unknown function (DUF760). Only one domain: pfam05542. This family contains several uncharacterized plant proteins.
DUF760-3/7/6	S. moellendorffii	145704	specific	398921	96	177	8.05e-33	118.339	pfam05542	DUF760	cl09377	Protein of unknown function (DUF760). Only one domain: pfam05542. This family contains several uncharacterized plant proteins.
DUF760-3/7/6	S. moellendorffii	145704	specific	398921	284	406	2.01e-22	90.2193	pfam05542	DUF760	cl09377	Protein of unknown function (DUF760). Only one domain: pfam05542. This family contains several uncharacterized plant proteins.
DUF760-3/7/6	S. polyrhiza	Spipo2G0094300	specific	398921	16	118	1.2e-20	79.4337	pfam05542	DUF760	cl09377	Protein of unknown function (DUF760). Only one domain: pfam05542. This family contains several uncharacterized plant proteins.
DUF760-3/7/6	S. polyrhiza	Spipo25G0009700	specific	398921	95	160	1.2e-13	64.7961	pfam05542	DUF760	cl09377	Protein of unknown function (DUF760). Only one domain: pfam05542. This family contains several uncharacterized plant proteins.
DUF760-3/7/6	S. polyrhiza	Spipo11G0038500	specific	398921	44	126	2.63e-30	107.938	pfam05542	DUF760	cl09377	Protein of unknown function (DUF760). Only one domain: pfam05542. This family contains several uncharacterized plant proteins.
DUF760-5/8	A. thaliana	AT5G48590.1	specific	398921	162	240	2.11703e-16	72.8853	pfam05542	DUF760	cl09377	Protein of unknown function (DUF760). Only one domain: pfam05542. This family contains several uncharacterized plant proteins.
DUF760-5/8	E. salsugineum	Thhalv10020977m	specific	398921	174	244	1.04351e-20	85.2117	pfam05542	DUF760	cl09377	Protein of unknown function (DUF760). Only one domain: pfam05542. This family contains several uncharacterized plant proteins.
DUF760-5/8	E. salsugineum	Thhalv10004513m	specific	398921	170	240	2.06532e-14	67.4925	pfam05542	DUF760	cl09377	Protein of unknown function (DUF760). Only one domain: pfam05542. This family contains several uncharacterized plant proteins.
DUF760-5/8	O. sativa	LOCOs11g26890.1	specific	398921	171	252	5.14503e-13	64.0257	pfam05542	DUF760	cl09377	Protein of unknown function (DUF760). Only one domain: pfam05542. This family contains several uncharacterized plant proteins.
DUF760-5/8	S. lycopersicum	Solyc09g057580.3.1	specific	398921	179	249	5.97282e-18	77.8929	pfam05542	DUF760	cl09377	Protein of unknown function (DUF760). Only one domain: pfam05542. This family contains several uncharacterized plant proteins.
DUF760-5/8	S. lycopersicum	Solyc06g007560.2.1	specific	398921	120	187	3.87722e-12	60.9441	pfam05542	DUF760	cl09377	Protein of unknown function (DUF760). Only one domain: pfam05542. This family contains several uncharacterized plant proteins.
DUF760-5/8	S. lycopersicum	Solyc06g007550.1.1	specific	398921	108	183	8.09254e-14	65.1813	pfam05542	DUF760	cl09377	Protein of unknown function (DUF760). Only one domain: pfam05542. This family contains several uncharacterized plant proteins.
DUF760-5/8	S. polyrhiza	Spipo9G0068100	specific	398921	275	342	3.01789e-13	64.7961	pfam05542	DUF760	cl09377	Protein of unknown function (DUF760). Only one domain: pfam05542. This family contains several uncharacterized plant proteins.
DUF760-5/8	A. thaliana	AT5G48590.1	superfamily	398921	251	321	0.00446183	35.5209	cl09377	DUF760 superfamily	cl09377	Protein of unknown function (DUF760). Only one domain: pfam05542. This family contains several uncharacterized plant proteins.
EXE1/2	A. angustus	AANG002477	specific	403287	588	720	2.9342e-32	121.573	pfam12014	DUF3506	cl13451	Domain of unknown function (DUF3506). Pfam12014 is the only domain in this superfamily. This domain is found in eukaryotes. This domain is typically between 131 to 148 amino acids in length. This domain has a conserved KLTGD sequence motif.
EXE1/2	A. thaliana	AT4G33630.1	specific	403287	521	652	1.51042e-36	133.515	pfam12014	DUF3506	cl13451	Domain of unknown function (DUF3506). Pfam12014 is the only domain in this superfamily. This domain is found in eukaryotes. This domain is typically between 131 to 148 amino acids in length. This domain has a conserved KLTGD sequence motif.
EXE1/2	A. thaliana	AT1G27510.1	specific	403287	485	616	1.76275e-36	133.129	pfam12014	DUF3506	cl13451	Domain of unknown function (DUF3506). Pfam12014 is the only domain in this superfamily. This domain is found in eukaryotes. This domain is typically between 131 to 148 amino acids in length. This domain has a conserved KLTGD sequence motif.
EXE1/2	A. trichopoda	v1.0scaffold00058.172	specific	403287	468	600	3.48144e-39	140.448	pfam12014	DUF3506	cl13451	Domain of unknown function (DUF3506). Pfam12014 is the only domain in this superfamily. This domain is found in eukaryotes. This domain is typically between 131 to 148 amino acids in length. This domain has a conserved KLTGD sequence motif.
EXE1/2	C. braunii	GBG66952	specific	403287	770	897	1.51761e-31	119.647	pfam12014	DUF3506	cl13451	Domain of unknown function (DUF3506). Pfam12014 is the only domain in this superfamily. This domain is found in eukaryotes. This domain is typically between 131 to 148 amino acids in length. This domain has a conserved KLTGD sequence motif.
EXE1/2	E. salsugineum	Thhalv10007043m	specific	403287	472	603	7.85964e-39	139.293	pfam12014	DUF3506	cl13451	Domain of unknown function (DUF3506). Pfam12014 is the only domain in this superfamily. This domain is found in eukaryotes. This domain is typically between 131 to 148 amino acids in length. This domain has a conserved KLTGD sequence motif.
EXE1/2	E. salsugineum	Thhalv10024585m	specific	403287	520	651	3.03344e-36	132.744	pfam12014	DUF3506	cl13451	Domain of unknown function (DUF3506). Pfam12014 is the only domain in this superfamily. This domain is found in eukaryotes. This domain is typically between 131 to 148 amino acids in length. This domain has a conserved KLTGD sequence motif.
EXE1/2	E. salsugineum	Thhalv10024587m	specific	403287	520	651	3.03344e-36	132.744	pfam12014	DUF3506	cl13451	Domain of unknown function (DUF3506). Pfam12014 is the only domain in this superfamily. This domain is found in eukaryotes. This domain is typically between 131 to 148 amino acids in length. This domain has a conserved KLTGD sequence motif.
EXE1/2	M. endlicherianum	ME000353S05901	specific	403287	490	621	2.48305e-33	124.27	pfam12014	DUF3506	cl13451	Domain of unknown function (DUF3506). Pfam12014 is the only domain in this superfamily. This domain is found in eukaryotes. This domain is typically between 131 to 148 amino acids in length. This domain has a conserved KLTGD sequence motif.
EXE1/2	M. polymorpha	Mapoly0007s0019.1.p	specific	403287	610	745	2.43963e-36	133.129	pfam12014	DUF3506	cl13451	Domain of unknown function (DUF3506). Pfam12014 is the only domain in this superfamily. This domain is found in eukaryotes. This domain is typically between 131 to 148 amino acids in length. This domain has a conserved KLTGD sequence motif.
EXE1/2	O. sativa	LOCOs10g34400.1	specific	403287	565	695	1.40802e-29	113.869	pfam12014	DUF3506	cl13451	Domain of unknown function (DUF3506). Pfam12014 is the only domain in this superfamily. This domain is found in eukaryotes. This domain is typically between 131 to 148 amino acids in length. This domain has a conserved KLTGD sequence motif.
EXE1/2	O. sativa	LOCOs01g01790.1	specific	403287	466	592	3.0865e-37	135.055	pfam12014	DUF3506	cl13451	Domain of unknown function (DUF3506). Pfam12014 is the only domain in this superfamily. This domain is found in eukaryotes. This domain is typically between 131 to 148 amino acids in length. This domain has a conserved KLTGD sequence motif.
EXE1/2	P. patens	Pp3c273300V3.1.p	specific	403287	631	758	1.10587e-30	116.951	pfam12014	DUF3506	cl13451	Domain of unknown function (DUF3506). Pfam12014 is the only domain in this superfamily. This domain is found in eukaryotes. This domain is typically between 131 to 148 amino acids in length. This domain has a conserved KLTGD sequence motif.
EXE1/2	P. patens	Pp3c1418650V3.1.p	specific	403287	551	678	1.10337e-32	122.729	pfam12014	DUF3506	cl13451	Domain of unknown function (DUF3506). Pfam12014 is the only domain in this superfamily. This domain is found in eukaryotes. This domain is typically between 131 to 148 amino acids in length. This domain has a conserved KLTGD sequence motif.
EXE1/2	P. patens	Pp3c16980V3.1.p	specific	403287	433	560	2.03732e-28	110.017	pfam12014	DUF3506	cl13451	Domain of unknown function (DUF3506). Pfam12014 is the only domain in this superfamily. This domain is found in eukaryotes. This domain is typically between 131 to 148 amino acids in length. This domain has a conserved KLTGD sequence motif.
EXE1/2	S. lycopersicum	Solyc06g071430.3.1	specific	403287	486	616	3.14716e-37	135.055	pfam12014	DUF3506	cl13451	Domain of unknown function (DUF3506). Pfam12014 is the only domain in this superfamily. This domain is found in eukaryotes. This domain is typically between 131 to 148 amino acids in length. This domain has a conserved KLTGD sequence motif.
EXE1/2	S. lycopersicum	Solyc01g105990.3.1	specific	403287	529	660	2.901e-35	130.048	pfam12014	DUF3506	cl13451	Domain of unknown function (DUF3506). Pfam12014 is the only domain in this superfamily. This domain is found in eukaryotes. This domain is typically between 131 to 148 amino acids in length. This domain has a conserved KLTGD sequence motif.
EXE1/2	S. moellendorffii	166436	specific	403287	519	648	1.08159e-33	125.425	pfam12014	DUF3506	cl13451	Domain of unknown function (DUF3506). Pfam12014 is the only domain in this superfamily. This domain is found in eukaryotes. This domain is typically between 131 to 148 amino acids in length. This domain has a conserved KLTGD sequence motif.
EXE1/2	S. moellendorffii	175826	specific	403287	419	552	2.8305e-31	118.107	pfam12014	DUF3506	cl13451	Domain of unknown function (DUF3506). Pfam12014 is the only domain in this superfamily. This domain is found in eukaryotes. This domain is typically between 131 to 148 amino acids in length. This domain has a conserved KLTGD sequence motif.
EXE1/2	S. polyrhiza	Spipo2G0121700	specific	403287	555	680	4.35295e-28	109.632	pfam12014	DUF3506	cl13451	Domain of unknown function (DUF3506). Pfam12014 is the only domain in this superfamily. This domain is found in eukaryotes. This domain is typically between 131 to 148 amino acids in length. This domain has a conserved KLTGD sequence motif.
EXE1/2	S. polyrhiza	Spipo18G0024000	specific	403287	477	609	9.73791e-38	136.596	pfam12014	DUF3506	cl13451	Domain of unknown function (DUF3506). Pfam12014 is the only domain in this superfamily. This domain is found in eukaryotes. This domain is typically between 131 to 148 amino acids in length. This domain has a conserved KLTGD sequence motif.
EXE1/2	B. braunii	Bobra.0367s0062.1.p	superfamily	403287	617	731	4.35377e-18	81.1274	cl13451	DUF3506 superfamily	cl13451	Domain of unknown function (DUF3506). Pfam12014 is the only domain in this superfamily. This domain is found in eukaryotes. This domain is typically between 131 to 148 amino acids in length. This domain has a conserved KLTGD sequence motif.
EXE1/2	O. lucimarinus	89546	superfamily	403287	432	548	2.7789e-23	95.3798	cl13451	DUF3506 superfamily	cl13451	Domain of unknown function (DUF3506). Pfam12014 is the only domain in this superfamily. This domain is found in eukaryotes. This domain is typically between 131 to 148 amino acids in length. This domain has a conserved KLTGD sequence motif.
EXE1/2	P. patens	Pp3c1721130V3.1.p	superfamily	403287	589	694	2.57428e-20	87.2906	cl13451	DUF3506 superfamily	cl13451	Domain of unknown function (DUF3506). Pfam12014 is the only domain in this superfamily. This domain is found in eukaryotes. This domain is typically between 131 to 148 amino acids in length. This domain has a conserved KLTGD sequence motif.
EXE1/2	S. moellendorffii	175826	superfamily	227596	172	335	0.00774444	39.5972	cl34967	MDN1 superfamily	cl34967	MDN1 Superfamily. Midasin, AAA ATPase with vWA domain, involved in ribosome maturation [Translation, ribosomal structure and biogenesis]. Only one domain in this superfamily - COG5271
EXE1/2	A. thaliana	AT4G33630.1	specific	308001	127	153	0.00128546	36.6056	pfam02151	UVR	cl12262	UVR - pfam02151 is the only member in this superfamily
EXE1/2	A. thaliana	AT1G27510.1	specific	308001	103	134	0.00258575	35.8352	pfam02151	UVR	cl12262	UVR - pfam02151 is the only member in this superfamily
EXE1/2	E. salsugineum	Thhalv10007043m	specific	308001	100	126	0.000590701	37.376	pfam02151	UVR	cl12262	UVR - pfam02151 is the only member in this superfamily
EXE1/2	S. lycopersicum	Solyc06g071430.3.1	specific	308001	104	129	0.00132401	36.6056	pfam02151	UVR	cl12262	UVR - pfam02151 is the only member in this superfamily
EXE1/2	S. moellendorffii	175826	specific	308001	51	85	0.0033753	35.45	pfam02151	UVR	cl12262	UVR - pfam02151 is the only member in this superfamily
UVR1	A. angustus	AANG005961	specific	403981	112	156	9.93e-07	44.7825	pfam12937	F-box-like	cl02535	F-box-like. This is an F-box-like family. The superfamily had four domains: pfam12937, smart00256, pfam00646, pfam15968. F-box domain. This domain is approximately 50 amino acids long, and is usually found in the N-terminal half of a variety of proteins. Two motifs that are commonly found associated with the F-box domain are the leucine rich repeats (LRRs; pfam00560 and pfam07723) and the WD repe…
UVR1	A. thaliana	AT4G10925.1	specific	403981	37	81	1.79e-05	40.9305	pfam12937	F-box-like	cl02535	F-box-like. This is an F-box-like family. The superfamily had four domains: pfam12937, smart00256, pfam00646, pfam15968. F-box domain. This domain is approximately 50 amino acids long, and is usually found in the N-terminal half of a variety of proteins. Two motifs that are commonly found associated with the F-box domain are the leucine rich repeats (LRRs; pfam00560 and pfam07723) and the WD repe…
UVR1	A. thaliana	AT4G23960.1	specific	403981	2	46	1.29e-06	42.0861	pfam12937	F-box-like	cl02535	F-box-like. This is an F-box-like family. The superfamily had four domains: pfam12937, smart00256, pfam00646, pfam15968. F-box domain. This domain is approximately 50 amino acids long, and is usually found in the N-terminal half of a variety of proteins. Two motifs that are commonly found associated with the F-box domain are the leucine rich repeats (LRRs; pfam00560 and pfam07723) and the WD repe…
UVR1	C. braunii	GBG88601	specific	403981	170	214	5.28e-05	40.1601	pfam12937	F-box-like	cl02535	F-box-like. This is an F-box-like family. The superfamily had four domains: pfam12937, smart00256, pfam00646, pfam15968. F-box domain. This domain is approximately 50 amino acids long, and is usually found in the N-terminal half of a variety of proteins. Two motifs that are commonly found associated with the F-box domain are the leucine rich repeats (LRRs; pfam00560 and pfam07723) and the WD repe…
UVR1	E. salsugineum	Thhalv10028928m	specific	403981	43	87	2e-05	40.5453	pfam12937	F-box-like	cl02535	F-box-like. This is an F-box-like family. The superfamily had four domains: pfam12937, smart00256, pfam00646, pfam15968. F-box domain. This domain is approximately 50 amino acids long, and is usually found in the N-terminal half of a variety of proteins. Two motifs that are commonly found associated with the F-box domain are the leucine rich repeats (LRRs; pfam00560 and pfam07723) and the WD repe…
UVR1	M. endlicherianum	ME000147S01101	specific	403981	71	115	1.2e-05	41.3157	pfam12937	F-box-like	cl02535	F-box-like. This is an F-box-like family. The superfamily had four domains: pfam12937, smart00256, pfam00646, pfam15968. F-box domain. This domain is approximately 50 amino acids long, and is usually found in the N-terminal half of a variety of proteins. Two motifs that are commonly found associated with the F-box domain are the leucine rich repeats (LRRs; pfam00560 and pfam07723) and the WD repe…
UVR1	M. polymorpha	Mapoly0024s0042.1.p	specific	403981	137	176	4.61e-07	45.5529	pfam12937	F-box-like	cl02535	F-box-like. This is an F-box-like family. The superfamily had four domains: pfam12937, smart00256, pfam00646, pfam15968. F-box domain. This domain is approximately 50 amino acids long, and is usually found in the N-terminal half of a variety of proteins. Two motifs that are commonly found associated with the F-box domain are the leucine rich repeats (LRRs; pfam00560 and pfam07723) and the WD repe…
UVR1	O. sativa	LOCOs01g36940.1	specific	403981	95	139	3.28e-06	43.2417	pfam12937	F-box-like	cl02535	F-box-like. This is an F-box-like family. The superfamily had four domains: pfam12937, smart00256, pfam00646, pfam15968. F-box domain. This domain is approximately 50 amino acids long, and is usually found in the N-terminal half of a variety of proteins. Two motifs that are commonly found associated with the F-box domain are the leucine rich repeats (LRRs; pfam00560 and pfam07723) and the WD repe…
UVR1	S. lycopersicum	Solyc08g082560.3.1	specific	403981	96	140	2.15e-05	40.9305	pfam12937	F-box-like	cl02535	F-box-like. This is an F-box-like family. The superfamily had four domains: pfam12937, smart00256, pfam00646, pfam15968. F-box domain. This domain is approximately 50 amino acids long, and is usually found in the N-terminal half of a variety of proteins. Two motifs that are commonly found associated with the F-box domain are the leucine rich repeats (LRRs; pfam00560 and pfam07723) and the WD repe…
UVR1	S. moellendorffii	82180	specific	403981	33	77	2.56e-05	40.1601	pfam12937	F-box-like	cl02535	F-box-like. This is an F-box-like family. The superfamily had four domains: pfam12937, smart00256, pfam00646, pfam15968. F-box domain. This domain is approximately 50 amino acids long, and is usually found in the N-terminal half of a variety of proteins. Two motifs that are commonly found associated with the F-box domain are the leucine rich repeats (LRRs; pfam00560 and pfam07723) and the WD repe…
UVR1	S. polyrhiza	Spipo14G0026700	specific	403981	31	75	1.01e-07	43.6269	pfam12937	F-box-like	cl02535	F-box-like. This is an F-box-like family. The superfamily had four domains: pfam12937, smart00256, pfam00646, pfam15968. F-box domain. This domain is approximately 50 amino acids long, and is usually found in the N-terminal half of a variety of proteins. Two motifs that are commonly found associated with the F-box domain are the leucine rich repeats (LRRs; pfam00560 and pfam07723) and the WD repe…
UVR1	A. angustus	AANG003782	superfamily	226397	80	124	4.33e-06	45.5485	cl27457	McsA	N	Protein-arginine kinase activator protein McsA [Posttranslational modification, protein turnover, chaperones]. Only one domain COG3880
UVR1	A. angustus	AANG005961	superfamily	415585	183	295	2.7e-13	65.4389	cl09109	NTF2_like	cl09109	Nuclear transport factor 2 (NTF2-like) superfamily. It has 34 domains! This family includes members of the NTF2 family, Delta-5-3-ketosteroid isomerases, Scytalone Dehydratases, and the beta subunit of Ring hydroxylating dioxygenases. This family is a classic example of divergent evolution wherein the proteins have many common structural details but diverge greatly in their function. For example,…
UVR1	A. angustus	AANG003782	superfamily	415585	130	243	1.49e-14	67.7501	cl09109	NTF2_like	cl09109	Nuclear transport factor 2 (NTF2-like) superfamily. It has 34 domains! This family includes members of the NTF2 family, Delta-5-3-ketosteroid isomerases, Scytalone Dehydratases, and the beta subunit of Ring hydroxylating dioxygenases. This family is a classic example of divergent evolution wherein the proteins have many common structural details but diverge greatly in their function. For example,…
UVR1	B. braunii	Bobra.0326s0009.1.p	superfamily	415585	1	100	1.49e-13	61.2018	cl09109	NTF2_like	cl09109	Nuclear transport factor 2 (NTF2-like) superfamily. It has 34 domains! This family includes members of the NTF2 family, Delta-5-3-ketosteroid isomerases, Scytalone Dehydratases, and the beta subunit of Ring hydroxylating dioxygenases. This family is a classic example of divergent evolution wherein the proteins have many common structural details but diverge greatly in their function. For example,…
UVR1	O. lucimarinus	7291	superfamily	415585	31	143	5.81e-10	53.4978	cl09109	NTF2_like	cl09109	Nuclear transport factor 2 (NTF2-like) superfamily. It has 34 domains! This family includes members of the NTF2 family, Delta-5-3-ketosteroid isomerases, Scytalone Dehydratases, and the beta subunit of Ring hydroxylating dioxygenases. This family is a classic example of divergent evolution wherein the proteins have many common structural details but diverge greatly in their function. For example,…
UVR1	P. umbilicalis	Pum0256s0007.1.p	superfamily	415585	3	124	3.49e-10	53.883	cl09109	NTF2_like	cl09109	Nuclear transport factor 2 (NTF2-like) superfamily. It has 34 domains! This family includes members of the NTF2 family, Delta-5-3-ketosteroid isomerases, Scytalone Dehydratases, and the beta subunit of Ring hydroxylating dioxygenases. This family is a classic example of divergent evolution wherein the proteins have many common structural details but diverge greatly in their function. For example,…
UVR1	C. paradoxa	ConsensusfromContig39652	superfamily	415585	168	245	7.98e-12	60.4314	cl09109	NTF2_like	N	Nuclear transport factor 2 (NTF2-like) superfamily. It has 34 domains! This family includes members of the NTF2 family, Delta-5-3-ketosteroid isomerases, Scytalone Dehydratases, and the beta subunit of Ring hydroxylating dioxygenases. This family is a classic example of divergent evolution wherein the proteins have many common structural details but diverge greatly in their function. For example,…
UVR1	A. thaliana	AT4G10925.1	specific	404372	108	221	1.26e-22	88.9361	pfam13474	SnoaL_3	cl09109	Nuclear transport factor 2 (NTF2-like) superfamily. It has 34 domains! This family includes members of the NTF2 family, Delta-5-3-ketosteroid isomerases, Scytalone Dehydratases, and the beta subunit of Ring hydroxylating dioxygenases. This family is a classic example of divergent evolution wherein the proteins have many common structural details but diverge greatly in their function. For example,…
UVR1	A. thaliana	AT3G09250.1	specific	404372	124	241	5.24e-22	87.3953	pfam13474	SnoaL_3	cl09109	Nuclear transport factor 2 (NTF2-like) superfamily. It has 34 domains! This family includes members of the NTF2 family, Delta-5-3-ketosteroid isomerases, Scytalone Dehydratases, and the beta subunit of Ring hydroxylating dioxygenases. This family is a classic example of divergent evolution wherein the proteins have many common structural details but diverge greatly in their function. For example,…
UVR1	C. braunii	GBG88601	specific	404372	241	353	4.86e-18	78.9209	pfam13474	SnoaL_3	cl09109	Nuclear transport factor 2 (NTF2-like) superfamily. It has 34 domains! This family includes members of the NTF2 family, Delta-5-3-ketosteroid isomerases, Scytalone Dehydratases, and the beta subunit of Ring hydroxylating dioxygenases. This family is a classic example of divergent evolution wherein the proteins have many common structural details but diverge greatly in their function. For example,…
UVR1	E. salsugineum	Thhalv10021409m	specific	404372	124	241	1.94e-22	88.5509	pfam13474	SnoaL_3	cl09109	Nuclear transport factor 2 (NTF2-like) superfamily. It has 34 domains! This family includes members of the NTF2 family, Delta-5-3-ketosteroid isomerases, Scytalone Dehydratases, and the beta subunit of Ring hydroxylating dioxygenases. This family is a classic example of divergent evolution wherein the proteins have many common structural details but diverge greatly in their function. For example,…
UVR1	E. salsugineum	Thhalv10028928m	specific	404372	114	227	1.57e-24	93.9437	pfam13474	SnoaL_3	cl09109	Nuclear transport factor 2 (NTF2-like) superfamily. It has 34 domains! This family includes members of the NTF2 family, Delta-5-3-ketosteroid isomerases, Scytalone Dehydratases, and the beta subunit of Ring hydroxylating dioxygenases. This family is a classic example of divergent evolution wherein the proteins have many common structural details but diverge greatly in their function. For example,…
UVR1	M. endlicherianum	ME000147S01101	specific	404372	142	256	5.23e-19	80.0765	pfam13474	SnoaL_3	cl09109	Nuclear transport factor 2 (NTF2-like) superfamily. It has 34 domains! This family includes members of the NTF2 family, Delta-5-3-ketosteroid isomerases, Scytalone Dehydratases, and the beta subunit of Ring hydroxylating dioxygenases. This family is a classic example of divergent evolution wherein the proteins have many common structural details but diverge greatly in their function. For example,…
UVR1	M. polymorpha	Mapoly0024s0042.1.p	specific	404372	203	315	4.03e-20	84.3137	pfam13474	SnoaL_3	cl09109	Nuclear transport factor 2 (NTF2-like) superfamily. It has 34 domains! This family includes members of the NTF2 family, Delta-5-3-ketosteroid isomerases, Scytalone Dehydratases, and the beta subunit of Ring hydroxylating dioxygenases. This family is a classic example of divergent evolution wherein the proteins have many common structural details but diverge greatly in their function. For example,…
UVR1	O. sativa	LOCOs01g54960.1	specific	404372	122	238	3.66e-19	80.0765	pfam13474	SnoaL_3	cl09109	Nuclear transport factor 2 (NTF2-like) superfamily. It has 34 domains! This family includes members of the NTF2 family, Delta-5-3-ketosteroid isomerases, Scytalone Dehydratases, and the beta subunit of Ring hydroxylating dioxygenases. This family is a classic example of divergent evolution wherein the proteins have many common structural details but diverge greatly in their function. For example,…
UVR1	O. sativa	LOCOs01g36940.1	specific	404372	166	285	1.4e-27	103.189	pfam13474	SnoaL_3	cl09109	Nuclear transport factor 2 (NTF2-like) superfamily. It has 34 domains! This family includes members of the NTF2 family, Delta-5-3-ketosteroid isomerases, Scytalone Dehydratases, and the beta subunit of Ring hydroxylating dioxygenases. This family is a classic example of divergent evolution wherein the proteins have many common structural details but diverge greatly in their function. For example,…
UVR1	O. sativa	LOCOs02g54710.1	specific	404372	119	236	1.27e-18	78.5357	pfam13474	SnoaL_3	cl09109	Nuclear transport factor 2 (NTF2-like) superfamily. It has 34 domains! This family includes members of the NTF2 family, Delta-5-3-ketosteroid isomerases, Scytalone Dehydratases, and the beta subunit of Ring hydroxylating dioxygenases. This family is a classic example of divergent evolution wherein the proteins have many common structural details but diverge greatly in their function. For example,…
UVR1	S. lycopersicum	Solyc09g011730.3.1	specific	404372	238	354	5.37e-20	84.3137	pfam13474	SnoaL_3	cl09109	Nuclear transport factor 2 (NTF2-like) superfamily. It has 34 domains! This family includes members of the NTF2 family, Delta-5-3-ketosteroid isomerases, Scytalone Dehydratases, and the beta subunit of Ring hydroxylating dioxygenases. This family is a classic example of divergent evolution wherein the proteins have many common structural details but diverge greatly in their function. For example,…
UVR1	S. lycopersicum	Solyc08g082560.3.1	specific	404372	167	278	4.6e-20	83.5433	pfam13474	SnoaL_3	cl09109	Nuclear transport factor 2 (NTF2-like) superfamily. It has 34 domains! This family includes members of the NTF2 family, Delta-5-3-ketosteroid isomerases, Scytalone Dehydratases, and the beta subunit of Ring hydroxylating dioxygenases. This family is a classic example of divergent evolution wherein the proteins have many common structural details but diverge greatly in their function. For example,…
UVR1	S. moellendorffii	82180	specific	404372	104	216	2.1e-20	82.7729	pfam13474	SnoaL_3	cl09109	Nuclear transport factor 2 (NTF2-like) superfamily. It has 34 domains! This family includes members of the NTF2 family, Delta-5-3-ketosteroid isomerases, Scytalone Dehydratases, and the beta subunit of Ring hydroxylating dioxygenases. This family is a classic example of divergent evolution wherein the proteins have many common structural details but diverge greatly in their function. For example,…
UVR1	S. moellendorffii	36847	specific	404372	39	154	6.62e-19	76.9949	pfam13474	SnoaL_3	cl09109	Nuclear transport factor 2 (NTF2-like) superfamily. It has 34 domains! This family includes members of the NTF2 family, Delta-5-3-ketosteroid isomerases, Scytalone Dehydratases, and the beta subunit of Ring hydroxylating dioxygenases. This family is a classic example of divergent evolution wherein the proteins have many common structural details but diverge greatly in their function. For example,…
UVR1	S. polyrhiza	Spipo23G0009300	specific	404372	82	198	1.17e-21	85.4693	pfam13474	SnoaL_3	cl09109	Nuclear transport factor 2 (NTF2-like) superfamily. It has 34 domains! This family includes members of the NTF2 family, Delta-5-3-ketosteroid isomerases, Scytalone Dehydratases, and the beta subunit of Ring hydroxylating dioxygenases. This family is a classic example of divergent evolution wherein the proteins have many common structural details but diverge greatly in their function. For example,…
UVR1	A. thaliana	AT3G09250.1	specific	308001	88	118	1.06e-06	43.9244	pfam02151	UVR	cl12262	UVR - pfam02151 is the only member in this superfamily
UVR1	E. salsugineum	Thhalv10021409m	specific	308001	88	118	2.53e-05	40.0724	pfam02151	UVR	cl12262	UVR - pfam02151 is the only member in this superfamily
UVR1	O. lucimarinus	7291	specific	308001	1	25	7.92e-05	37.7612	pfam02151	UVR	cl12262	UVR - pfam02151 is the only member in this superfamily
UVR1	O. sativa	LOCOs01g54960.1	specific	308001	86	112	8.29e-05	38.9168	pfam02151	UVR	cl12262	UVR - pfam02151 is the only member in this superfamily
UVR1	O. sativa	LOCOs02g54710.1	specific	308001	83	113	9.43e-06	41.228	pfam02151	UVR	cl12262	UVR - pfam02151 is the only member in this superfamily
UVR1	S. lycopersicum	Solyc09g011730.3.1	specific	308001	202	232	2.77e-05	40.4576	pfam02151	UVR	cl12262	UVR - pfam02151 is the only member in this superfamily
UVR1	S. moellendorffii	36847	specific	308001	5	33	1.94e-05	39.6872	pfam02151	UVR	cl12262	UVR - pfam02151 is the only member in this superfamily
UVR1	S. polyrhiza	Spipo23G0009300	specific	308001	46	76	0.000316974	36.9908	pfam02151	UVR	cl12262	UVR - pfam02151 is the only member in this superfamily
UVR2/3/4	A. thaliana	AT1G19660.1	specific	396915	140	245	1.9739e-21	87.5053	pfam02577	DNase-RNase	cl00553	Bifunctional nuclease. Overlap with DUF151 (PF02577 and IPR003729) This family is a bifunctional nuclease, with both DNase and RNase activity. It forms a wedge-shaped dimer, with each monomer being triangular in shape. A large groove at the thick end of the wedge contains a possible active site.
UVR2/3/4	B. braunii	Bobra.332s0035.1.p	specific	396915	89	209	1.85358e-38	132.959	pfam02577	DNase-RNase	cl00553	Bifunctional nuclease. Overlap with DUF151 (PF02577 and IPR003729) This family is a bifunctional nuclease, with both DNase and RNase activity. It forms a wedge-shaped dimer, with each monomer being triangular in shape. A large groove at the thick end of the wedge contains a possible active site.
UVR2/3/4	E. salsugineum	Thhalv10018837m	specific	396915	143	248	2.2362e-21	87.5053	pfam02577	DNase-RNase	cl00553	Bifunctional nuclease. Overlap with DUF151 (PF02577 and IPR003729) This family is a bifunctional nuclease, with both DNase and RNase activity. It forms a wedge-shaped dimer, with each monomer being triangular in shape. A large groove at the thick end of the wedge contains a possible active site.
UVR2/3/4	E. salsugineum	Thhalv10018836m	specific	396915	143	248	2.2362e-21	87.5053	pfam02577	DNase-RNase	cl00553	Bifunctional nuclease. Overlap with DUF151 (PF02577 and IPR003729) This family is a bifunctional nuclease, with both DNase and RNase activity. It forms a wedge-shaped dimer, with each monomer being triangular in shape. A large groove at the thick end of the wedge contains a possible active site.
UVR2/3/4	M. polymorpha	Mapoly0082s0073.1.p	specific	396915	108	216	2.83199e-22	89.0461	pfam02577	DNase-RNase	cl00553	Bifunctional nuclease. Overlap with DUF151 (PF02577 and IPR003729) This family is a bifunctional nuclease, with both DNase and RNase activity. It forms a wedge-shaped dimer, with each monomer being triangular in shape. A large groove at the thick end of the wedge contains a possible active site.
UVR2/3/4	O. sativa	LOCOs01g50622.1	specific	396915	145	253	8.70765e-22	88.2757	pfam02577	DNase-RNase	cl00553	Bifunctional nuclease. Overlap with DUF151 (PF02577 and IPR003729) This family is a bifunctional nuclease, with both DNase and RNase activity. It forms a wedge-shaped dimer, with each monomer being triangular in shape. A large groove at the thick end of the wedge contains a possible active site.
UVR2/3/4	P. patens	Pp3c17540V3.1.p	specific	396915	146	260	1.39662e-21	87.8905	pfam02577	DNase-RNase	cl00553	Bifunctional nuclease. Overlap with DUF151 (PF02577 and IPR003729) This family is a bifunctional nuclease, with both DNase and RNase activity. It forms a wedge-shaped dimer, with each monomer being triangular in shape. A large groove at the thick end of the wedge contains a possible active site.
UVR2/3/4	S. lycopersicum	Solyc12g089220.2.1	specific	396915	135	251	3.71556e-23	91.7425	pfam02577	DNase-RNase	cl00553	Bifunctional nuclease. Overlap with DUF151 (PF02577 and IPR003729) This family is a bifunctional nuclease, with both DNase and RNase activity. It forms a wedge-shaped dimer, with each monomer being triangular in shape. A large groove at the thick end of the wedge contains a possible active site.
UVR2/3/4	S. moellendorffii	442102	specific	396915	147	261	3.88145e-22	89.8165	pfam02577	DNase-RNase	cl00553	Bifunctional nuclease. Overlap with DUF151 (PF02577 and IPR003729) This family is a bifunctional nuclease, with both DNase and RNase activity. It forms a wedge-shaped dimer, with each monomer being triangular in shape. A large groove at the thick end of the wedge contains a possible active site.
UVR2/3/4	S. polyrhiza	Spipo18G0025200	specific	396915	61	169	1.30415e-21	86.3497	pfam02577	DNase-RNase	cl00553	Bifunctional nuclease. Overlap with DUF151 (PF02577 and IPR003729) This family is a bifunctional nuclease, with both DNase and RNase activity. It forms a wedge-shaped dimer, with each monomer being triangular in shape. A large groove at the thick end of the wedge contains a possible active site.
UVR2/3/4	A. thaliana	AT1G75380.1	superfamily	412442	136	241	1.98072e-20	84.8089	cl00553	DNase-RNase superfamily	cl00553	Bifunctional nuclease. Overlap with DUF151 (PF02577 and IPR003729) This family is a bifunctional nuclease, with both DNase and RNase activity. It forms a wedge-shaped dimer, with each monomer being triangular in shape. A large groove at the thick end of the wedge contains a possible active site.
UVR2/3/4	A. thaliana	AT5G66050.1	superfamily	412442	153	262	7.94189e-14	66.7045	cl00553	DNase-RNase superfamily	cl00553	Bifunctional nuclease. Overlap with DUF151 (PF02577 and IPR003729) This family is a bifunctional nuclease, with both DNase and RNase activity. It forms a wedge-shaped dimer, with each monomer being triangular in shape. A large groove at the thick end of the wedge contains a possible active site.
UVR2/3/4	A. trichopoda	v1.0scaffold00001.149	superfamily	412442	155	264	3.66454e-20	84.0385	cl00553	DNase-RNase superfamily	cl00553	Bifunctional nuclease. Overlap with DUF151 (PF02577 and IPR003729) This family is a bifunctional nuclease, with both DNase and RNase activity. It forms a wedge-shaped dimer, with each monomer being triangular in shape. A large groove at the thick end of the wedge contains a possible active site.
UVR2/3/4	C. braunii	GBG68624	superfamily	412442	151	239	2.68616e-13	65.1637	cl00553	DNase-RNase superfamily	cl00553	Bifunctional nuclease. Overlap with DUF151 (PF02577 and IPR003729) This family is a bifunctional nuclease, with both DNase and RNase activity. It forms a wedge-shaped dimer, with each monomer being triangular in shape. A large groove at the thick end of the wedge contains a possible active site.
UVR2/3/4	C. braunii	GBG88925	superfamily	412442	229	339	5.11012e-19	82.1125	cl00553	DNase-RNase superfamily	cl00553	Bifunctional nuclease. Overlap with DUF151 (PF02577 and IPR003729) This family is a bifunctional nuclease, with both DNase and RNase activity. It forms a wedge-shaped dimer, with each monomer being triangular in shape. A large groove at the thick end of the wedge contains a possible active site.
UVR2/3/4	C. braunii	GBG88926	superfamily	412442	229	339	6.07641e-19	81.7273	cl00553	DNase-RNase superfamily	cl00553	Bifunctional nuclease. Overlap with DUF151 (PF02577 and IPR003729) This family is a bifunctional nuclease, with both DNase and RNase activity. It forms a wedge-shaped dimer, with each monomer being triangular in shape. A large groove at the thick end of the wedge contains a possible active site.
UVR2/3/4	E. salsugineum	Thhalv10008268m	superfamily	412442	122	227	7.56312e-20	82.8829	cl00553	DNase-RNase superfamily	cl00553	Bifunctional nuclease. Overlap with DUF151 (PF02577 and IPR003729) This family is a bifunctional nuclease, with both DNase and RNase activity. It forms a wedge-shaped dimer, with each monomer being triangular in shape. A large groove at the thick end of the wedge contains a possible active site.
UVR2/3/4	E. salsugineum	Thhalv10008272m	superfamily	412442	122	227	7.56312e-20	82.8829	cl00553	DNase-RNase superfamily	cl00553	Bifunctional nuclease. Overlap with DUF151 (PF02577 and IPR003729) This family is a bifunctional nuclease, with both DNase and RNase activity. It forms a wedge-shaped dimer, with each monomer being triangular in shape. A large groove at the thick end of the wedge contains a possible active site.
UVR2/3/4	E. salsugineum	Thhalv10008267m	superfamily	412442	122	227	7.56312e-20	82.8829	cl00553	DNase-RNase superfamily	cl00553	Bifunctional nuclease. Overlap with DUF151 (PF02577 and IPR003729) This family is a bifunctional nuclease, with both DNase and RNase activity. It forms a wedge-shaped dimer, with each monomer being triangular in shape. A large groove at the thick end of the wedge contains a possible active site.
UVR2/3/4	E. salsugineum	Thhalv10004534m	superfamily	412442	152	261	1.21359e-13	66.3193	cl00553	DNase-RNase superfamily	cl00553	Bifunctional nuclease. Overlap with DUF151 (PF02577 and IPR003729) This family is a bifunctional nuclease, with both DNase and RNase activity. It forms a wedge-shaped dimer, with each monomer being triangular in shape. A large groove at the thick end of the wedge contains a possible active site.
UVR2/3/4	M. endlicherianum	ME000014S01174	superfamily	412442	146	255	2.68451e-18	79.4161	cl00553	DNase-RNase superfamily	cl00553	Bifunctional nuclease. Overlap with DUF151 (PF02577 and IPR003729) This family is a bifunctional nuclease, with both DNase and RNase activity. It forms a wedge-shaped dimer, with each monomer being triangular in shape. A large groove at the thick end of the wedge contains a possible active site.
UVR2/3/4	M. endlicherianum	ME000014S01176	superfamily	412442	151	231	1.51386e-11	60.9265	cl00553	DNase-RNase superfamily	cl00553	Bifunctional nuclease. Overlap with DUF151 (PF02577 and IPR003729) This family is a bifunctional nuclease, with both DNase and RNase activity. It forms a wedge-shaped dimer, with each monomer being triangular in shape. A large groove at the thick end of the wedge contains a possible active site.
UVR2/3/4	M. polymorpha	Mapoly0014s0050.1.p	superfamily	412442	132	241	8.15863e-19	80.1865	cl00553	DNase-RNase superfamily	cl00553	Bifunctional nuclease. Overlap with DUF151 (PF02577 and IPR003729) This family is a bifunctional nuclease, with both DNase and RNase activity. It forms a wedge-shaped dimer, with each monomer being triangular in shape. A large groove at the thick end of the wedge contains a possible active site.
UVR2/3/4	O. sativa	LOCOs08g26870.1	superfamily	412442	138	258	1.06551e-19	82.8829	cl00553	DNase-RNase superfamily	cl00553	Bifunctional nuclease. Overlap with DUF151 (PF02577 and IPR003729) This family is a bifunctional nuclease, with both DNase and RNase activity. It forms a wedge-shaped dimer, with each monomer being triangular in shape. A large groove at the thick end of the wedge contains a possible active site.
UVR2/3/4	P. patens	Pp3c1719060V3.1.p	superfamily	412442	138	247	3.68585e-19	81.3421	cl00553	DNase-RNase superfamily	cl00553	Bifunctional nuclease. Overlap with DUF151 (PF02577 and IPR003729) This family is a bifunctional nuclease, with both DNase and RNase activity. It forms a wedge-shaped dimer, with each monomer being triangular in shape. A large groove at the thick end of the wedge contains a possible active site.
UVR2/3/4	P. patens	Pp3c2419200V3.1.p	superfamily	412442	147	256	1.74025e-15	71.3269	cl00553	DNase-RNase superfamily	cl00553	Bifunctional nuclease. Overlap with DUF151 (PF02577 and IPR003729) This family is a bifunctional nuclease, with both DNase and RNase activity. It forms a wedge-shaped dimer, with each monomer being triangular in shape. A large groove at the thick end of the wedge contains a possible active site.
UVR2/3/4	P. patens	Pp3c29900V3.1.p	superfamily	412442	140	248	3.55871e-17	75.9493	cl00553	DNase-RNase superfamily	cl00553	Bifunctional nuclease. Overlap with DUF151 (PF02577 and IPR003729) This family is a bifunctional nuclease, with both DNase and RNase activity. It forms a wedge-shaped dimer, with each monomer being triangular in shape. A large groove at the thick end of the wedge contains a possible active site.
UVR2/3/4	P. patens	Pp3c232990V3.1.p	superfamily	412442	146	260	5.34797e-20	83.6533	cl00553	DNase-RNase superfamily	cl00553	Bifunctional nuclease. Overlap with DUF151 (PF02577 and IPR003729) This family is a bifunctional nuclease, with both DNase and RNase activity. It forms a wedge-shaped dimer, with each monomer being triangular in shape. A large groove at the thick end of the wedge contains a possible active site.
UVR2/3/4	P. patens	Pp3c2010270V3.1.p	superfamily	412442	147	256	5.41357e-17	75.5641	cl00553	DNase-RNase superfamily	cl00553	Bifunctional nuclease. Overlap with DUF151 (PF02577 and IPR003729) This family is a bifunctional nuclease, with both DNase and RNase activity. It forms a wedge-shaped dimer, with each monomer being triangular in shape. A large groove at the thick end of the wedge contains a possible active site.
UVR2/3/4	P. patens	Pp3c1419190V3.1.p	superfamily	412442	142	242	1.53776e-19	82.4977	cl00553	DNase-RNase superfamily	cl00553	Bifunctional nuclease. Overlap with DUF151 (PF02577 and IPR003729) This family is a bifunctional nuclease, with both DNase and RNase activity. It forms a wedge-shaped dimer, with each monomer being triangular in shape. A large groove at the thick end of the wedge contains a possible active site.
UVR2/3/4	P. patens	Pp3c820150V3.1.p	superfamily	412442	145	256	3.64667e-17	75.9493	cl00553	DNase-RNase superfamily	cl00553	Bifunctional nuclease. Overlap with DUF151 (PF02577 and IPR003729) This family is a bifunctional nuclease, with both DNase and RNase activity. It forms a wedge-shaped dimer, with each monomer being triangular in shape. A large groove at the thick end of the wedge contains a possible active site.
UVR2/3/4	P. patens	Pp3c128640V3.1.p	superfamily	412442	140	249	1.49289e-17	77.1049	cl00553	DNase-RNase superfamily	cl00553	Bifunctional nuclease. Overlap with DUF151 (PF02577 and IPR003729) This family is a bifunctional nuclease, with both DNase and RNase activity. It forms a wedge-shaped dimer, with each monomer being triangular in shape. A large groove at the thick end of the wedge contains a possible active site.
UVR2/3/4	P. umbilicalis	Pum1730s0001.1.p	superfamily	412442	121	228	1.74912e-19	82.8829	cl00553	DNase-RNase superfamily	cl00553	Bifunctional nuclease. Overlap with DUF151 (PF02577 and IPR003729) This family is a bifunctional nuclease, with both DNase and RNase activity. It forms a wedge-shaped dimer, with each monomer being triangular in shape. A large groove at the thick end of the wedge contains a possible active site.
UVR2/3/4	S. lycopersicum	Solyc04g080705.1.1	superfamily	412442	138	243	3.48277e-20	84.8089	cl00553	DNase-RNase superfamily	cl00553	Bifunctional nuclease. Overlap with DUF151 (PF02577 and IPR003729) This family is a bifunctional nuclease, with both DNase and RNase activity. It forms a wedge-shaped dimer, with each monomer being triangular in shape. A large groove at the thick end of the wedge contains a possible active site.
UVR2/3/4	S. lycopersicum	Solyc02g083310.3.1	superfamily	412442	193	251	2.14033e-13	65.5489	cl00553	DNase-RNase superfamily	cl00553	Bifunctional nuclease. Overlap with DUF151 (PF02577 and IPR003729) This family is a bifunctional nuclease, with both DNase and RNase activity. It forms a wedge-shaped dimer, with each monomer being triangular in shape. A large groove at the thick end of the wedge contains a possible active site.
UVR2/3/4	S. moellendorffii	46583	superfamily	412442	73	181	3.71668e-19	79.8013	cl00553	DNase-RNase superfamily	cl00553	Bifunctional nuclease. Overlap with DUF151 (PF02577 and IPR003729) This family is a bifunctional nuclease, with both DNase and RNase activity. It forms a wedge-shaped dimer, with each monomer being triangular in shape. A large groove at the thick end of the wedge contains a possible active site.
UVR2/3/4	S. polyrhiza	Spipo11G0039600	superfamily	412442	178	295	8.58237e-20	83.2681	cl00553	DNase-RNase superfamily	cl00553	Bifunctional nuclease. Overlap with DUF151 (PF02577 and IPR003729) This family is a bifunctional nuclease, with both DNase and RNase activity. It forms a wedge-shaped dimer, with each monomer being triangular in shape. A large groove at the thick end of the wedge contains a possible active site.
UVR2/3/4	B. braunii	Bobra.332s0035.1.p	superfamily	235395	261	309	3.22643e-05	45.8089	cl35302	PRK05298 superfamily	cl35302	excinuclease ABC subunit UvrB. Only one domain in this superfamily - PRK05298
UVR2/3/4	A. thaliana	AT1G75380.1	specific	308001	291	318	0.00033392	37.376	pfam02151	UVR	cl12262	UVR - pfam02151 is the only member in this superfamily
UVR2/3/4	A. thaliana	AT1G19660.1	specific	308001	292	322	0.000136832	38.5316	pfam02151	UVR	cl12262	UVR - pfam02151 is the only member in this superfamily
UVR2/3/4	A. trichopoda	v1.0scaffold00001.149	specific	308001	297	325	0.00181036	35.45	pfam02151	UVR	cl12262	UVR - pfam02151 is the only member in this superfamily
UVR2/3/4	E. salsugineum	Thhalv10008268m	specific	308001	274	304	0.00148287	35.45	pfam02151	UVR	cl12262	UVR - pfam02151 is the only member in this superfamily
UVR2/3/4	E. salsugineum	Thhalv10008272m	specific	308001	274	304	0.00148287	35.45	pfam02151	UVR	cl12262	UVR - pfam02151 is the only member in this superfamily
UVR2/3/4	E. salsugineum	Thhalv10008267m	specific	308001	274	304	0.00148287	35.45	pfam02151	UVR	cl12262	UVR - pfam02151 is the only member in this superfamily
UVR2/3/4	E. salsugineum	Thhalv10018837m	specific	308001	300	325	0.00383727	34.2944	pfam02151	UVR	cl12262	UVR - pfam02151 is the only member in this superfamily
UVR2/3/4	E. salsugineum	Thhalv10018836m	specific	308001	300	325	0.00383727	34.2944	pfam02151	UVR	cl12262	UVR - pfam02151 is the only member in this superfamily
UVR2/3/4	E. salsugineum	Thhalv10004534m	specific	308001	293	322	4.54134e-05	40.0724	pfam02151	UVR	cl12262	UVR - pfam02151 is the only member in this superfamily
UVR2/3/4	M. endlicherianum	ME000014S01174	specific	308001	325	353	8.21502e-05	39.302	pfam02151	UVR	cl12262	UVR - pfam02151 is the only member in this superfamily
		s
