# Supplementary material for: Proteomics, phylogenetics, and coexpression analyses indicate novel interactions in the plastid CLP chaperone-protease system
Source: J Biol Chem. 2022 Jan 20;298(3):101609. doi: 10.1016/j.jbc.2022.101609 (PMC8889267; doi:10.1016/j.jbc.2022.101609)
Supplement: Supplemental Table S3 [file mmc3.xlsx]

## Sheet: Table S3A
Table S3. Co-expressed genes and their functional annotation in mRNA-based co-expression networks at different threshold levels. (A) Top 100 most tightly co-expressed genes for all baits with their Logit Score Mutual Rank and annotations and membership to the top20 and threshold networks.
sets	bait (22x100 ClpC1trap & 20x100 Clp family)	bait name	abbreviated bait name	co-expressor	network_ID	top20 or LS ≥ 6	top20	LS ≥ 6	LS ≥ 7	Logit Score (LS) (-log of MR)	STD Annot. (9 Febr 2021)	Annotation in PPDB	Curated location in PPDB	simplified location (1=plastid; 2=mitos; 3=secreted; 4 = perox; 5=other) (1 = if dual plastid/mito; 2 iif dual mito/other)	simplified localization	TargetP	PFAM	simplified bin	MapManBin	BinName
clpc1-trap	AT1G23180	armadillo/beta-catenin repeat (ARM)	ARM	AT3G10270	61	x	x	x	x	8.2	DNA GYRASE B1	DNA gyrase B1 - dual targeted plastids and mitochondria	mitochondria; plastid nucleoid	1	plastid	M	DNA_gyraseB(1) DNA_gyraseB_C(1) HATPase_c(1) Toprim(1)	28	28.2	DNA.repair
clpc1-trap	AT1G23180	armadillo/beta-catenin repeat (ARM)	ARM	AT4G24280	213	x	x	x	x	7	chloroplast heat shock protein 70-1	cpHSP70-1 (DnaK homologue)	plastid stroma	1	plastid	C	BcrAD_BadFG(1) FtsA(1) HSP70(1) Hydantoinase_A(1) MreB_Mbl(1) StbA(1)	29	29.6	protein.folding
clpc1-trap	AT1G23180	armadillo/beta-catenin repeat (ARM)	ARM	AT4G14510	231	x	x	x		6.9	Encodes a CRM domain protein CFM3b. Homolog of CFM3a (AT3G23070). CFM3a is shown to function in the splicing of group IIB introns in chloroplasts.	CFM3b splice factor	plastid stroma	1	plastid	C	CRS1_YhbY(3)	27	27.1.1	RNA.processing.splicing
clpc1-trap	AT1G23180	armadillo/beta-catenin repeat (ARM)	ARM	AT5G64580	232	x	x	x		6.9	AAA-type ATPase family protein	FTSHi4, inactive FTSH (likely envelope)	plastid	1	plastid	C	AAA(1) AAA_2(1) AAA_3(1) AAA_5(1) Arch_ATPase(1) Bac_DnaA(1) FtsH_ext(1) Peptida	29	29.5.7.2.4*	protein.degradation.metalloprotease.MA(M).M41
clpc1-trap	AT1G23180	armadillo/beta-catenin repeat (ARM)	ARM	AT3G13490	114	x	x	x		6.7	Lysyl-tRNA synthetase, class II	tRNA synthetase class II (D, K and N) protein (dual targeted cTP/mTP)	mitochondria; plastid stroma	1	plastid	M	tRNA-synt_2(1) tRNA-synt_2b(1) tRNA_anti(1)	29	29.1.6	protein.aa activation.lysine-tRNA ligase
clpc1-trap	AT1G23180	armadillo/beta-catenin repeat (ARM)	ARM	AT2G26930	52	x	x	x		6.5	4-(cytidine 5'-phospho)-2-C-methyl-D-erithritol kinase	4-(cytidine 5'-diphospho)-2-C-methyl-D-erythritol kinase (CMK; previouly IspE,MECK,CMK,CMEK)	plastid	1	plastid	C	GHMP_kinases_C(1) GHMP_kinases_N(1)	16	16.1.1.4	secondary metabolism.isoprenoids.non-mevalonate pathway.CMK
clpc1-trap	AT1G23180	armadillo/beta-catenin repeat (ARM)	ARM	AT3G48110	297	x	x	x		6.4	glycine-tRNA ligases	Gly t-RNA synthetase (GlyRS-2) (EDD1) (dual targeted - cTP/mTP)	mitochondria; plastid stroma	1	plastid	C	DALR_1(1) HD(1) Pep_deformylase(1) tRNA-synt_2e(1) tRNA_synt_2f(1)	29	29.1.14	protein.aa activation.glycine-tRNA ligase
clpc1-trap	AT1G23180	armadillo/beta-catenin repeat (ARM)	ARM	AT4G23940	373	x	x	x		6.3	FtsH extracellular protease family	FTSHi1, inactive FTSH (formerly ARC1)	envelope-inner	1	plastid	C	AAA(1) AAA_2(1) AAA_3(1) AAA_5(1) FtsH_ext(1) Mg_chelatase(1) NACHT(1) Peptidase	29	29.5.7.2.4*	protein.degradation.metalloprotease.MA(M).M41
clpc1-trap	AT1G23180	armadillo/beta-catenin repeat (ARM)	ARM	AT3G16290	128	x	x	x		6.3	AAA-type ATPase family protein	FTSHi2, inactive FTSH (likely envelope)	plastid	1	plastid	C	AAA(1) AAA_2(1) AAA_3(1) AAA_5(1) ERM(1) Peptidase_M41(1)	29	29.5.7.2.4*	protein.degradation.metalloprotease.MA(M).M41
clpc1-trap	AT1G23180	armadillo/beta-catenin repeat (ARM)	ARM	AT5G17790	392	x	x	x		6.2	zinc finger (Ran-binding) family protein	OZ1 (Organelle Zinc finger 1) (previously VAR3 - interacts with NCED4/CCD4??)	plastid	1	plastid	C	zf-RanBP(2)	27	27.1.5*	RNA.processing.editing
clpc1-trap	AT1G23180	armadillo/beta-catenin repeat (ARM)	ARM	AT3G13470	395	x	x	x		6.2	TCP-1/cpn60 chaperonin family protein	Cpn60-beta-1	plastid stroma	1	plastid	C	Cpn60_TCP1(1) GTP_EFTU_D2(1)	29	29.6	protein.folding
clpc1-trap	AT1G23180	armadillo/beta-catenin repeat (ARM)	ARM	AT1G79560	160	x	x	x		6.2	FTSH protease 12	FtsH12	envelope	1	plastid	C	AAA(1) AAA_2(1) AAA_3(1) AAA_5(1) DUF1697(1) Mg_chelatase(1) NACHT(1) Peptidase_	29	29.5.7.2.4*	protein.degradation.metalloprotease.MA(M).M41
clpc1-trap	AT1G23180	armadillo/beta-catenin repeat (ARM)	ARM	AT3G04340	393	x	x	x		6.2	FtsH extracellular protease family	FTSHi5, inactive FTSH (likely envelope)	plastid	1	plastid	C	AAA(1) AAA_5(1) Antiterm(1) Cenp-F_leu_zip(1) NACHT(1) Peptidase_M41(1)	29	29.5.7.2.4*	protein.degradation.metalloprotease.MA(M).M41
clpc1-trap	AT1G23180	armadillo/beta-catenin repeat (ARM)	ARM	AT3G16260	1040	x	x	x		6.1	tRNAse Z4	tRNase Z TrZL2	mitochondria	2	mitochondria	C	Lactamase_B(1)	27	27.1.19	RNA.processing.ribonucleases
clpc1-trap	AT1G23180	armadillo/beta-catenin repeat (ARM)	ARM	AT5G42480	426	x	x	x		6.1	Chaperone DnaJ-domain superfamily protein	Arc6 (AtFN2) DnaJ family	envelope-inner	1	plastid	C	DnaJ(1)	31	31.5.3*	cell.plastid.division
clpc1-trap	AT1G23180	armadillo/beta-catenin repeat (ARM)	ARM	AT1G70070	439	x	x	x		6	DEAD/DEAH box helicase, putative	DEAD/DEAH box helicase	plastid stroma	1	plastid	C	CT20(1) DEAD(1) DSHCT(1) DUF1618(1) Helicase_C(1) ResIII(1)	27	27.5*	RNA.DEAD/DEAH BOX helicase
clpc1-trap	AT1G23180	armadillo/beta-catenin repeat (ARM)	ARM	AT2G15820	480	x	x			5.9	endonucleases	OTP51 pentatricopeptide repeat (PPR) protein	plastid	1	plastid	C	LAGLIDADG_2(1) PPR(3)	27	27.6*	RNA.pentatricopeptide (PPR) repeat-containing protein
clpc1-trap	AT1G23180	armadillo/beta-catenin repeat (ARM)	ARM	AT5G52520	26	x	x			5.9	Class II aaRS and biotin synthetases superfamily protein	tRNA synthetase class II (dual targeted- cTP/mTP)	mitochondria; plastid stroma	1	plastid	C	HGTP_anticodon(1) ProRS-C_1(1) tRNA-synt_2b(1)	29	29.1.40	protein.aa activation.bifunctional aminoacyl-tRNA synthetase
clpc1-trap	AT1G23180	armadillo/beta-catenin repeat (ARM)	ARM	AT5G18570	251	x	x			5.9	GTP1/OBG family protein	GTPase Obg A2 (OBG-A2) stroma and envelope	envelope-inner; plastid stroma	1	plastid	C	Arf(1) ATP_bind_1(1) DUF1967(1) Dynamin_N(1) GTP_EFTU(1) GTP1_OBG(1) Miro(1) MMR	29	29.2.7*	protein.synthesis.ribosome biogenesis
clpc1-trap	AT1G23180	armadillo/beta-catenin repeat (ARM)	ARM	AT1G06950	45	x	x			5.9	translocon at the inner envelope membrane of chloroplasts 110	Tic110	envelope-inner-integral	1	plastid	C	ChaB(1) Rho_N(1)	29	29.3.3	protein.targeting.chloroplast
clp	AT5G15450	CLPB3	CLPB3	AT3G11670	38	x	x	x	x	8.7	Responsible for the final assembly of galactolipids in photosynthetic membranes. Provides stability to the PS I core complex (e.g. subunits PsaD, PsaE).	digalactosyl diacylglycerol (DGDG) synthase 1 (DGD1)	envelope-outer	1	plastid	C	Glycos_transf_1(1)	11	11.10.2	lipid metabolism.glycolipid synthesis.DGDG synthase
clp	AT5G15450	CLPB3	CLPB3	AT3G24190	60	x	x	x	x	8.2	Protein kinase superfamily protein	ABC1 kinase 6 (ABC1K6)	plastoglobules	1	plastid	C	ABC1(1) APH(1)	26	26.56*	misc.ABC1k family
clp	AT5G15450	CLPB3	CLPB3	AT2G35840	1451	x	x	x	x	8	Sucrose-6F-phosphate phosphohydrolase family protein; FUNCTIONS IN: phosphatase activity, magnesium ion binding, sucrose-phosphatase activity, catalytic activity; INVOLVED IN: response to cadmium ion, sucrose biosynthetic process; LOCATED IN: nucleus, cytoplasm; EXPRESSED IN: 25 plant structures; EXPRESSED DURING: 13 growth stages; CONTAINS InterPro DOMAIN/s: Sucrose-phosphate synthase (InterPro:…	sucrose-phosphatase 1 (SPP1)	not plastid	5	other	_	Hydrolase_3(1) S6PP(1) S6PP_C(1)	2	2.1.1.2	major CHO metabolism.synthesis.sucrose.SPP
clp	AT5G15450	CLPB3	CLPB3	AT2G37240	97	x	x	x	x	7.8	Thioredoxin superfamily protein	thioredoxin-like/alkyl hydroperoxide reductase	plastid stroma	1	plastid	C	AhpC-TSA(1)	21	21	redox
clp	AT5G15450	CLPB3	CLPB3	AT3G04870	125	x	x	x	x	7.5	Involved in the biosynthesis of carotenes and xanthophylls, reduces zeta-carotene to lycopene.	zeta-carotene desaturase (ZDS)	plastid	1	plastid	C	Amino_oxidase(1) DAO(1) Pyr_redox_2(1)	16	16.1.4.3	secondary metabolism.isoprenoids.carotenoids.zeta-carotene desaturase
clp	AT5G15450	CLPB3	CLPB3	AT1G32900	141	x	x	x	x	7.4	UDP-Glycosyltransferase superfamily protein	GRANULE BOUND STARCH SYNTHASE (GBSS)	plastid stroma	1	plastid	C	Fe_hyd_lg_C(1) Glyco_transf_5(1) Glycos_transf_1(1)	2	2.1.2.2	major CHO metabolism.synthesis.starch.starch synthase
clp	AT5G15450	CLPB3	CLPB3	AT5G03650	155	x	x	x	x	7.3	starch branching enzyme 2.2	starch branching enzyme class II-1 (SBEII-1; BE1)	plastid stroma	1	plastid	C	Alpha-amylase(1) Alpha-amylase_C(1) Isoamylase_N(1)	2	2.1.2.3	major CHO metabolism.synthesis.starch.starch branching
clp	AT5G15450	CLPB3	CLPB3	AT2G46915	171	x	x	x	x	7.3	Protein of unknown function (DUF3754)	Protein of unknown function (DUF3754)	0	1	plastid	C	0	35	35.2	not assigned.unknown
clp	AT5G15450	CLPB3	CLPB3	AT3G01180	173	x	x	x	x	7.2	starch synthase 2	starch synthase 2 (SS2)	plastid stroma	1	plastid	C	Glyco_transf_5(1) Glycos_transf_1(1)	2	2.1.2.2	major CHO metabolism.synthesis.starch.starch synthase
clp	AT5G15450	CLPB3	CLPB3	AT5G58870	186	x	x	x	x	7.2	FTSH protease 9	FtsH9 (likely envelope)	plastid	1	plastid	C	AAA(1) AAA_2(1) AAA_3(1) AAA_5(1) Arch_ATPase(1) FtsH_ext(1) Miro(1) MMR_HSR1(1)	29	29.5.7.2.4*	protein.degradation.metalloprotease.MA(M).M41
clp	AT5G15450	CLPB3	CLPB3	AT1G06430	102	x	x	x	x	7	FTSH protease 8	FtsH8 (B-type) (FtsH1-2-5-8 complex)	thylakoid-integral	1	plastid	C	AAA(1) AAA_2(1) AAA_3(1) AAA_5(1) ABC_tran(1) Bac_DnaA(1) DUF1289(1) FtsH_ext(1)	29	29.5.7.2.4*	protein.degradation.metalloprotease.MA(M).M41
clp	AT5G15450	CLPB3	CLPB3	AT1G17050	242	x	x	x		6.8	Encodes a protein with solanesyl diphosphate synthase activity.	solanesyl diphosphate synthase 2 (SPS2) - specific for PQ9/PC8 synthesis	plastid stroma	1	plastid	C	polyprenyl_synt(1)	16	16.1	secondary metabolism.isoprenoids
clp	AT5G15450	CLPB3	CLPB3	AT1G70610	254	x	x	x		6.8	transporter associated with antigen processing protein 1	ABC protein - transmembrane	envelope-inner-integral	1	plastid	C	ABC_membrane(1) ABC_tran(1) APS_kinase(1) DEAD(1) Dynamin_N(1) FtsX(1) MMR_HSR1(	34	34.8	transport.metabolite transporters at the envelope membrane
clp	AT5G15450	CLPB3	CLPB3	AT4G00490	281	x	x	x		6.6	beta-amylase 2	beta-amylase 2 (BAM2 or BMY9)	plastid stroma	1	plastid	C	Glyco_hydro_14(1)	2	2.2.2.1	major CHO metabolism.degradation.starch.starch cleavage
clp	AT5G15450	CLPB3	CLPB3	AT4G13550	283	x	x	x		6.6	triglyceride lipases;triglyceride lipases	HEAT INDUCIBLE LIPASE1 (HIL1)	plastid	1	plastid	_	Lipase_3(1)	11	11.9.2.1	lipid metabolism.lipid degradation.lipases.triacylglycerol lipase
clp	AT5G15450	CLPB3	CLPB3	AT5G67030	312	x	x	x		6.5	zeaxanthin epoxidase (ZEP) (ABA1)	zeaxanthin epoxidase (LOS6/ABA1)(ZEP) (aba1 locus) (thylakoids, stroma; small amount in envelope)	plastid stroma; thylakoid-peripheral-stromal-side	1	plastid	C	3HCDH_N(1) DAO(1) FAD_binding_2(1) FAD_binding_3(1) FHA(1) Pyr_redox_2(1)	16	16.1.4	secondary metabolism.isoprenoids.carotenoids
clp	AT5G15450	CLPB3	CLPB3	AT5G64840	329	x	x	x		6.5	general control non-repressible 5	ABC transporter protein (ATGCN5)	plastid	1	plastid	C	ABC_tran(2) Ras(1) SMC_N(1)	34	34.16	transport.ABC transporters and multidrug resistance systems
clp	AT5G15450	CLPB3	CLPB3	AT2G22240	1483	x	x	x		6.4	** Referred to as MIPS1 in Mitsuhashi et al 2008. Myo-inositol-1-phosphate synthase isoform 2. Expressed in leaf, root and silique. Immunolocalization experiments with an antibody recognizing MIPS1, MIPS2, and MIPS3 showed endosperm localization.	myo-inositol-1-phosphate synthase 2	0	5	other	_	Inos-1-P_synth(1) NAD_binding_5(1)	3	3.4.3	minor CHO metabolism.myo-inositol.InsP Synthases
clp	AT5G15450	CLPB3	CLPB3	AT3G54660	338	x	x	x		6.4	glutathione reductase	gluthatione reductase,	plastid stroma	1	plastid	C	3HCDH_N(1) HI0933_like(1) Pyr_redox(1) Pyr_redox_2(1) Pyr_redox_dim(1)	21	21.2.2	redox.ascorbate and glutathione.glutathione
clp	AT5G15450	CLPB3	CLPB3	AT5G57960	301	x	x	x		6.4	GTP-binding protein, HflX	GTPase HFlx (HFLX)	plastid stroma	1	plastid	C	Arf(1) ATP_bind_1(1) cobW(1) DUF258(1) Dynamin_N(1) GTP_EFTU(1) Miro(1) MMR_HSR1	29	29.2.7*	protein.synthesis.ribosome biogenesis
clp	AT5G15450	CLPB3	CLPB3	AT1G70730	1404	x		x		6.3	Encodes a cytosolic phosphoglucomutase (PGM). Two Arabidopsis PGM proteins (AT1G70730/PGM2 and AT1G23190/PGM3) have high sequence similarities and redundant functions. Mature plants possessing a single cPGM allele had a major reduction in cPGM activity. Whereas pgm2 and pgm3 single mutants are undistinguishable from the wild type, loss of both PGM2 and PGM3 severely impairs male and female gameto…	phosphoglucomutase-2 (PGM-2)	cytosol	5	cytosol	_	PGM_PMM_I(1) PGM_PMM_II(1) PGM_PMM_III(1) PGM_PMM_IV(1)	4	4.2	glycolysis.PGM
clp	AT5G15450	CLPB3	CLPB3	AT1G78510	362	x		x		6.3	solanesyl diphosphate synthase 1	solanesyl diphosphate synthase 1 (SPS1) - specific for PQ9/PC8 synthesis	plastid stroma	1	plastid	C	polyprenyl_synt(1)	16	16.1	secondary metabolism.isoprenoids
clp	AT5G15450	CLPB3	CLPB3	AT2G04350	1233	x		x		6.1	long-chain acyl-CoA synthetase 8 (LACS8); FUNCTIONS IN: long-chain fatty acid-CoA ligase activity, catalytic activity; INVOLVED IN: fatty acid biosynthetic process, metabolic process; LOCATED IN: endoplasmic reticulum; EXPRESSED IN: 23 plant structures; EXPRESSED DURING: 13 growth stages; CONTAINS InterPro DOMAIN/s: AMP-binding, conserved site (InterPro:IPR020845), AMP-dependent synthetase/ligase…	long-chain acyl-CoA synthetase 8 (LACS8)	ER	3	secreted	_	AMP-binding(1)	11	11.1.9	lipid metabolism.FA synthesis and FA elongation.long chain fatty acid CoA ligase
clp	AT5G15450	CLPB3	CLPB3	AT5G64940	417	x		x		6.1	Encodes a member of ATH subfamily of ATP-binding cassette (ABC) proteins.	ABC1 kinase 8 (ABC1K8) also OSA1 (perhaps nucleoid)	envelope-inner-integral	1	plastid	C	ABC1(1) APH(1)	26	26.56*	misc.ABC1k family
clp	AT5G15450	CLPB3	CLPB3	AT1G75210	454	x		x		6	HAD-superfamily hydrolase, subfamily IG, 5'-nucleotidase	HAD-superfamily hydrolase, subfamily IG, 5'-nucleotidase	0	1	plastid	C	5_nucleotid(1)	35	35.1	not assigned.no ontology
clp	AT5G15450	CLPB3	CLPB3	AT5G06220	399	x		x		6	LETM1-like protein; CONTAINS InterPro DOMAIN/s: LETM1-like (InterPro:IPR011685); BEST Arabidopsis thaliana protein match is: LETM1-like protein (TAIR:AT3G11560.4); Has 1807 Blast hits to 1807 proteins in 277 species: Archae - 0; Bacteria - 0; Metazoa - 736; Fungi - 347; Plants - 385; Viruses - 0; Other Eukaryotes - 339 (source: NCBI BLink).	unknown protein	plastid	1	plastid	M	DUF827(1)	35	35.2	not assigned.unknown
clp	AT5G50920	CLPC1	CLPC1	AT2G30950	5	x	x	x	x	10.3	FtsH extracellular protease family	FtsH2 (VAR2) (B-type) (FtsH1-2-5-8 complex)	thylakoid-integral	1	plastid	C	AAA(1) AAA_2(1) AAA_3(1) AAA_5(1) ABC_tran(1) Bac_DnaA(1) FtsH_ext(1) MMR_HSR1(1	29	29.5.7.2.4*	protein.degradation.metalloprotease.MA(M).M41
clp	AT5G50920	CLPC1	CLPC1	AT5G60600	24	x	x	x	x	9.2	4-hydroxy-3-methylbut-2-enyl diphosphate synthase	4-hydroxy-3-methylbutyl diphosphate synthase (HDS; also named GcpE, CLB4 or IspG)	plastid stroma; thylakoid-peripheral-stromal-side	1	plastid	C	GcpE(1)	16	16.1.1.6	secondary metabolism.isoprenoids.non-mevalonate pathway.HDS
clp	AT5G50920	CLPC1	CLPC1	AT1G49970	12	x	x	x	x	8.8	CLP protease proteolytic subunit 1	ClpR1 (R-ring)	plastid stroma	1	plastid	C	CLP_protease(1)	29	29.5.5.8.1*	protein.degradation.serine protease.SK.S14
clp	AT5G50920	CLPC1	CLPC1	AT4G01800	92	x	x	x	x	7.9	Albino or Glassy Yellow 1	cpSecA	plastid stroma; thylakoid-peripheral-stromal-side	1	plastid	C	DEAD(1) DUF1481(1) Helicase_C(1) NADase_NGA(1) SecA_DEAD(1) SecA_PP_bind(1) SecA	29	29.3.3	protein.targeting.chloroplast
clp	AT5G50920	CLPC1	CLPC1	AT3G63520	1399	x	x	x	x	7.7	carotenoid cleavage dioxygenase 1	9,10 (9',10') 9-cis-epoxycarotenoid dioxygenase (CCD1)	cytosol	5	cytosol	_	RPE65(1)	16	16.1.4.10	secondary metabolism.isoprenoids.carotenoids.carotenoid cleavage dioxygenase
clp	AT5G50920	CLPC1	CLPC1	AT3G19170	161	x	x	x	x	7.3	Zinc metalloprotease pitrilysin subfamily A. Signal peptide degrading enzyme targeted to mitochondria and chloroplasts. Expressed only in siliques and flowers	PREP1 - (AtZnMP) metalloprotease dually targeted mito & plastid	mitochondria; plastid stroma	1	plastid	C	M16C_assoc(1) Peptidase_M16(1) Peptidase_M16_C(2)	29	29.5.7.4.1*	protein.degradation.metalloprotease.ME.M16
clp	AT5G50920	CLPC1	CLPC1	AT5G42270	247	x	x	x		6.8	FtsH extracellular protease family	FtsH5 (VAR1) (A-type) (FtsH1-2-5-8 complex)	thylakoid-integral	1	plastid	C	AAA(1) AAA_2(1) AAA_3(1) AAA_5(1) ABC_tran(1) Bac_DnaA(1) FtsH_ext(1) Peptidase_	29	29.5.7.2.4*	protein.degradation.metalloprotease.MA(M).M41
clp	AT5G50920	CLPC1	CLPC1	AT1G67280	95	x	x	x		6.7	Glyoxalase/Bleomycin resistance protein/Dioxygenase superfamily protein	glyoxalase I -1, putative (lactoylglutathione lyase)	plastid stroma; thylakoid-peripheral-stromal-side	1	plastid	C	Glyoxalase(2)	13	13.2.3.2	amino acid metabolism.degradation.aspartate family.threonine
clp	AT5G50920	CLPC1	CLPC1	AT4G25650	303	x	x	x		6.6	ACD1-like	Tic55-related protein (PTC52)	envelope-inner	1	plastid	C	PaO(1) Rieske(1)	29	19.50*	tetrapyrrole synthesis.tetrapyrrole degradation
clp	AT5G50920	CLPC1	CLPC1	AT5G03900	109	x	x	x		6.4	Iron-sulphur cluster biosynthesis family protein; FUNCTIONS IN: molecular_function unknown; INVOLVED IN: biological_process unknown; LOCATED IN: chloroplast envelope; EXPRESSED IN: 22 plant structures; EXPRESSED DURING: 13 growth stages; CONTAINS InterPro DOMAIN/s: FeS cluster biogenesis (InterPro:IPR000361); Has 138 Blast hits to 138 proteins in 58 species: Archae - 0; Bacteria - 67; Metazoa - 0…	unknown protein	plastid	1	plastid	C	TraD(1)	35	35.2	not assigned.unknown
clp	AT5G50920	CLPC1	CLPC1	AT2G26670	363	x	x	x		6.3	Plant haem oxygenase (decyclizing) family protein	heme oxygenase 1 (HO1;Hy1)	plastid stroma	1	plastid	C	Heme_oxygenase(1)	19	19.21	tetrapyrrole synthesis.heme oxygenase
clp	AT5G50920	CLPC1	CLPC1	AT1G63770	371	x	x	x		6.3	Peptidase M1 family protein; FUNCTIONS IN: metallopeptidase activity, zinc ion binding; INVOLVED IN: response to cadmium ion, proteolysis; LOCATED IN: in 6 components; EXPRESSED IN: 26 plant structures; EXPRESSED DURING: 15 growth stages; CONTAINS InterPro DOMAIN/s: Peptidase M1, membrane alanine aminopeptidase (InterPro:IPR001930), Peptidase M1, membrane alanine aminopeptidase, N-terminal (Inter…	glycyl metallo-aminopeptidase (M1) (MPA1)	plastid stroma	1	plastid	C	Peptidase_M1(1) Peptidase_M61(1)	29	29.5.7.2.1*	protein.degradation.metalloprotease.MA(E).M1
clp	AT5G50920	CLPC1	CLPC1	AT5G06580	1030	x	x	x		6.2	FAD-linked oxidases family protein	d-lactate dehydrogenase (AtD-LDH)	mitochondria	2	mitochondria	C	FAD-oxidase_C(1) FAD_binding_4(1)	8	8	TCA / org. transformation
clp	AT5G50920	CLPC1	CLPC1	AT1G65260	91	x	x	x		6.2	plastid transcriptionally active 4	Vipp1 - mutant HCF155 - PspA like	envelope-intermembranespace; plastid stroma; thylakoid-peripheral-stromal-side	1	plastid	C	PspA_IM30(1)	29	29.3.3	protein.targeting.chloroplast
clp	AT5G50920	CLPC1	CLPC1	AT3G54360	320	x	x	x		6.2	zinc ion binding	zinc ion binding	0	1	plastid	C	TPR_2(1) zf-C3HC4(1)	29	29.5.11.4.2	protein.degradation.ubiquitin.E3.RING
clp	AT5G50920	CLPC1	CLPC1	AT5G57350	1231	x	x	x		6.2	member of Plasma membrane H+-ATPase family	ATPase 3, plasma membrane-type	plasma membrane	3	secreted	_	Cation_ATPase_N(1) E1-E2_ATPase(1) Hydrolase(1)	34	34.1.2	transport.p- and v-ATPases.H+-exporting ATPase
clp	AT5G50920	CLPC1	CLPC1	AT4G14070	94	x	x	x		6	acyl-activating enzyme 15	Plastidial Long-Chain Acyl-CoA Synthetase (AAE15)(Lipid Gene Database; Beisson)	envelope-inner-peripheral-stromal-side	1	plastid	C	AMP-binding(1)	11	11.1.8	lipid metabolism.FA synthesis and FA elongation.acyl coa ligase
clp	AT5G50920	CLPC1	CLPC1	AT3G04870	125	x		x		6	Involved in the biosynthesis of carotenes and xanthophylls, reduces zeta-carotene to lycopene.	zeta-carotene desaturase (ZDS)	plastid	1	plastid	C	Amino_oxidase(1) DAO(1) Pyr_redox_2(1)	16	16.1.4.3	secondary metabolism.isoprenoids.carotenoids.zeta-carotene desaturase
clp	AT5G50920	CLPC1	CLPC1	AT1G21640	432	x	x	x		6	NAD kinase 2	NADK2 - NADPH synthesis	plastid stroma	1	plastid	C	NAD_kinase(1)	18	18.21*	Co-factor and vitamine metabolism.NAD/NADP
clp	AT5G50920	CLPC1	CLPC1	AT3G27820	1370	x		x		6	monodehydroascorbate reductase 4	monodehydroascorbate reductase 4 (MDAR4)	peroxisome	4	peroxisome	M	DAO(1) Pyr_redox(1) Pyr_redox_2(1)	21	21.2.1	redox.ascorbate and glutathione.ascorbate
clp	AT5G50920	CLPC1	CLPC1	AT1G79600	438	x	x	x		6	Protein kinase superfamily protein	ABC1 kinase 3 (ABC1K3)	plastoglobules	1	plastid	C	ABC1(1) APH(1) Pkinase(1)	26	26.56*	misc.ABC1k family
clp	AT5G50920	CLPC1	CLPC1	AT3G11560	455	x	x	x		6	LETM1-like protein; LOCATED IN: chloroplast, chloroplast envelope; EXPRESSED IN: 22 plant structures; EXPRESSED DURING: 13 growth stages; BEST Arabidopsis thaliana protein match is: LETM1-like protein (TAIR:AT5G06220.2); Has 56 Blast hits to 54 proteins in 10 species: Archae - 0; Bacteria - 0; Metazoa - 0; Fungi - 0; Plants - 56; Viruses - 0; Other Eukaryotes - 0 (source: NCBI BLink).	unknown protein (PG in mutant?)	envelope	1	plastid	C	0	35	35.2	not assigned.unknown
clp	AT3G48870	CLPC2	CLPC2	AT1G06950	45	x	x	x	x	8.5	translocon at the inner envelope membrane of chloroplasts 110	Tic110	envelope-inner-integral	1	plastid	C	ChaB(1) Rho_N(1)	29	29.3.3	protein.targeting.chloroplast
clp	AT3G48870	CLPC2	CLPC2	AT1G79560	160	x	x	x	x	7.3	FTSH protease 12	FtsH12	envelope	1	plastid	C	AAA(1) AAA_2(1) AAA_3(1) AAA_5(1) DUF1697(1) Mg_chelatase(1) NACHT(1) Peptidase_	29	29.5.7.2.4*	protein.degradation.metalloprotease.MA(M).M41
clp	AT3G48870	CLPC2	CLPC2	AT3G58610	175	x	x	x	x	7.2	ketol-acid reductoisomerase; FUNCTIONS IN: copper ion binding, ketol-acid reductoisomerase activity; INVOLVED IN: response to cadmium ion, branched chain family amino acid biosynthetic process; LOCATED IN: in 6 components; EXPRESSED IN: 26 plant structures; EXPRESSED DURING: 15 growth stages; CONTAINS InterPro DOMAIN/s: Acetohydroxy acid isomeroreductase, catalytic (InterPro:IPR013116), 6-phospho…	ketol-acid reductoisomerase	plastid stroma	1	plastid	C	IlvC(1) IlvN(1)	13	13.1.4.1.2	amino acid metabolism.synthesis.branched chain group.common.ketol-acid reductoisomerase
clp	AT3G48870	CLPC2	CLPC2	AT3G46740	200	x	x	x	x	7.1	translocon at the outer envelope membrane of chloroplasts 75-III	OEP75 (TOC75-III) = Chloroplast import-associated channel homolog	envelope-outer	1	plastid	C	Bac_surface_Ag(1) POTRA_2(1) Surf_Ag_VNR(2)	29	29.3.3	protein.targeting.chloroplast
clp	AT3G48870	CLPC2	CLPC2	AT3G23940	239	x	x	x		6.8	dehydratase family	dihydroxyacid dehydratase	plastid stroma	1	plastid	C	ILVD_EDD(1)	13	13.1.4.1	amino acid metabolism.synthesis.branched chain group.common
clp	AT3G48870	CLPC2	CLPC2	AT1G14810	285	x	x	x		6.6	semialdehyde dehydrogenase family protein	aspartate-semialdehyde dehydrogenase	plastid stroma	1	plastid	C	Semialdhyde_dh(1) Semialdhyde_dhC(1)	13	13.1.3.6.1.2	amino acid metabolism.synthesis.aspartate family.misc.homoserine.aspartate semialdehyde dehydrogenase
clp	AT3G48870	CLPC2	CLPC2	AT2G28000	347	x	x	x		6.4	chaperonin-60alpha	Cpn60-alpha-1	plastid stroma	1	plastid	C	Cpn60_TCP1(1) NAD_binding_3(1) zf-ZPR1(1)	29	29.6	protein.folding
clp	AT3G48870	CLPC2	CLPC2	AT3G10690	369	x	x	x		6.3	DNA GYRASE A	DNA gyrase A (TAC) - dual targeted mito and plastids	mitochondria; plastid	1	plastid	C	DNA_gyraseA_C(6) DNA_topoisoIV(1)	28	28.2	DNA.repair
clp	AT3G48870	CLPC2	CLPC2	AT1G74260	416	x	x	x		6.1	purine biosynthesis 4	formyl-glycinamidine ribonucleotide synthase (FGAMS) (PUR4) (dual targeted)	mitochondria; plastid stroma	1	plastid	C	AIRS(1) AIRS_C(2)	23	23.1.2.4	nucleotide metabolism.synthesis.purine.FGAR amidotransferase
clp	AT3G48870	CLPC2	CLPC2	AT1G63680	422	x	x	x		6.1	acid-amino acid ligases;ligases;ATP binding;ATP binding;ligases	MurE ligase family (TAC)	plastid nucleoid	1	plastid	C	Cys_Met_Meta_PP(1) Mur_ligase(1) Mur_ligase_C(1) Mur_ligase_M(1)	28	28.3*	DNA.plastid nucleoid interacting
clp	AT3G48870	CLPC2	CLPC2	AT1G19520	1047	x	x			5.9	pentatricopeptide (PPR) repeat-containing protein	NFD5 (NUCLEAR FUSION DEFECTIVE 5); transcription factor PPR	0	2	mitochondria	M	PPR(5)	27	27.6*	RNA.pentatricopeptide (PPR) repeat-containing protein
clp	AT3G48870	CLPC2	CLPC2	AT4G24280	213	x	x			5.9	chloroplast heat shock protein 70-1	cpHSP70-1 (DnaK homologue)	plastid stroma	1	plastid	C	BcrAD_BadFG(1) FtsA(1) HSP70(1) Hydantoinase_A(1) MreB_Mbl(1) StbA(1)	29	29.6	protein.folding
clp	AT3G48870	CLPC2	CLPC2	AT5G20980	495	x	x			5.8	encodes a plastidic methionine synthase, involved in methionine de novo synthesis in the chloroplast	5-methyltetrahydropteroyltriglutamate-homocysteine S-methyltransferase (MS3)	plastid stroma	1	plastid	C	Meth_synt_1(1) Meth_synt_2(1) Occludin_ELL(1)	13	13.1.3.4.3	amino acid metabolism.synthesis.aspartate family.methionine.methionine synthase
clp	AT3G48870	CLPC2	CLPC2	AT3G13470	395	x	x			5.8	TCP-1/cpn60 chaperonin family protein	Cpn60-beta-1	plastid stroma	1	plastid	C	Cpn60_TCP1(1) GTP_EFTU_D2(1)	29	29.6	protein.folding
clp	AT3G48870	CLPC2	CLPC2	AT5G18570	251	x	x			5.7	GTP1/OBG family protein	GTPase Obg A2 (OBG-A2) stroma and envelope	envelope-inner; plastid stroma	1	plastid	C	Arf(1) ATP_bind_1(1) DUF1967(1) Dynamin_N(1) GTP_EFTU(1) GTP1_OBG(1) Miro(1) MMR	29	29.2.7*	protein.synthesis.ribosome biogenesis
clp	AT3G48870	CLPC2	CLPC2	AT1G16350	1543	x	x			5.6	Aldolase-type TIM barrel family protein	inosine-5'-monophosphate dehydrogenase (IMPDH)	0	5	other	_	Beta_elim_lyase(1) CBS(1) DUF561(1) His_biosynth(1) IMPDH(1) NPD(1) Trp_syntA(1)	23	23.1.2.30	nucleotide metabolism.synthesis.purine.IMP dehydrogenase
clp	AT3G48870	CLPC2	CLPC2	AT5G04130	576	x	x			5.6	DNA GYRASE B2	DNA gyrase B2 (dual targeted plastids and mitochondria)	mitochondria; plastid nucleoid	1	plastid	M	DNA_gyraseB(1) DNA_gyraseB_C(1) HATPase_c(1) Toprim(1)	28	28.1	DNA.synthesis/chromatin structure
clp	AT3G48870	CLPC2	CLPC2	AT3G57610	606	x	x			5.5	adenylosuccinate synthase	adenylosuccinate synthetase (ADSS)	plastid stroma	1	plastid	C	Adenylsucc_synt(1)	23	23.1.2.20	nucleotide metabolism.synthesis.purine.adenyosuccinate synthase
clp	AT3G48870	CLPC2	CLPC2	AT2G23350	1563	x	x			5.5	poly(A) binding protein 4	PAB4 (POLY(A) BINDING PROTEIN 4); RNA binding / translation initiation factor	not plastid	5	other	C	Cytadhesin_P30(1) MPPN(1) PABP(1) RRM_1(4) RRM_3(1)	27	27.1	RNA.processing
clp	AT3G48870	CLPC2	CLPC2	AT5G08610	655	x	x			5.4	P-loop containing nucleoside triphosphate hydrolases superfamily protein	DEAD box RNA helicase (RH26) (PDE340; Pigment defective embryo)	plastid nucleoid	1	plastid	C	DEAD(1) DOT1(1) Helicase_C(1) Herpes_UL3(1) ResIII(1)	27	27.5*	RNA.DEAD/DEAH BOX helicase
clp	AT5G51070	CLPD	CLPD	AT5G13800	22	x	x	x	x	9.3	Encodes a pheophytinase that is involved in chlorophyll breakdown. Its transcript levels increase during senescence and pph-1 mutants have a stay-green phenotype.	pheophytin pheophorbide hydrolase (pheophytinase) (PPH) (also CRN1) recruited to PG	plastoglobules	1	plastid	C	Abhydrolase_1(1) Abhydrolase_4(1)	19	19.50*	tetrapyrrole synthesis.tetrapyrrole degradation
clp	AT5G51070	CLPD	CLPD	AT1G13990	93	x	x	x	x	7.9	unknown protein; FUNCTIONS IN: molecular_function unknown; INVOLVED IN: biological_process unknown; LOCATED IN: chloroplast; EXPRESSED IN: 23 plant structures; EXPRESSED DURING: 13 growth stages; CONTAINS InterPro DOMAIN/s: Protein of unknown functio	unknown protein	0	1	plastid	C	0	35	35.2	not assigned.unknown
clp	AT5G51070	CLPD	CLPD	AT5G47860	139	x	x	x	x	7.5	Protein of unknown function (DUF1350)	unknown function (DUF1350)	plastid	1	plastid	C	DUF1350(1)	35	35.2	not assigned.unknown
clp	AT5G51070	CLPD	CLPD	AT1G54130	168	x	x	x	x	7.3	RELA/SPOT homolog 3	RelA/SpoT homologue 3 (RSH3) - ppGpp synthase/hydrolase predicted	0	1	plastid	C	HD(1) RelA_SpoT(1)	30	30	signalling
clp	AT5G51070	CLPD	CLPD	AT3G44880	289	x	x	x		6.6	Pheophorbide a oxygenase family protein with Rieske [2Fe-2S] domain	Pheophorbide a oxygenase (PaO) or ACD1	thylakoid	1	plastid	C	PaO(1) Rieske(1)	19	19.50*	tetrapyrrole synthesis.tetrapyrrole degradation
clp	AT5G51070	CLPD	CLPD	AT3G51130	1498	x	x	x		6.2	unknown protein; CONTAINS InterPro DOMAIN/s: Uncharacterised protein family UPF0183 (InterPro:IPR005373); Has 269 Blast hits to 265 proteins in 123 species: Archae - 0; Bacteria - 0; Metazoa - 131; Fungi - 82; Plants - 37; Viruses - 0; Other Eukaryot	unknown protein	0	5	other	_	UPF0183(1)	35	35.2	not assigned.unknown
clp	AT5G51070	CLPD	CLPD	AT5G14780	1039	x	x	x		6.1	formate dehydrogenase	Formate dehydrogenase	mitochondria	2	mitochondria	M	2-Hacid_dh(1) 2-Hacid_dh_C(1) DapB_N(1) NAD_binding_2(1) Shikimate_DH(1)	25	25.1	C1-metabolism.formate dehydrogenase
clp	AT5G51070	CLPD	CLPD	AT1G22930	1502	x	x	x		6.1	T-complex protein 11	T-complex protein 11	0	5	other	_	Tcp11(1)	35	35.1	not assigned.no ontology
clp	AT5G51070	CLPD	CLPD	AT4G03030	446	x	x	x		6	Galactose oxidase/kelch repeat superfamily protein	Galactose oxidase/kelch repeat protein	0	1	plastid	C	F-box(1) Kelch_1(1) Kelch_2(1)	29	29.5.11.4.3.2	protein.degradation.ubiquitin.E3.SCF.FBOX
clp	AT5G51070	CLPD	CLPD	AT1G07040	468	x	x	x		6	unknown protein; INVOLVED IN: biological_process unknown; LOCATED IN: chloroplast; EXPRESSED IN: 24 plant structures; EXPRESSED DURING: 14 growth stages; BEST Arabidopsis thaliana protein match is: unknown protein (TAIR:AT1G27030.1); Has 540 Blast hi	unknown protein	0	1	plastid	C	0	35	35.2	not assigned.unknown
clp	AT5G51070	CLPD	CLPD	AT4G31860	1514	x	x			5.9	Protein phosphatase 2C family protein	Protein phosphatase 2C protein	0	5	other	_	PP2C(1)	29	29.4.5	protein.postranslational modification.phosphatase
clp	AT5G51070	CLPD	CLPD	AT1G53570	1523	x	x			5.8	MEK kinase (MAP3Ka)	mitogen-activated protein kinase kinase kinase 3	0	5	other	_	Pkinase(1)	30	30.6	signalling.MAP kinases
clp	AT5G51070	CLPD	CLPD	AT3G03470	1238	x	x			5.7	cytochrome P450, family 87, subfamily A, polypeptide 9	cytochrome P450	0	3	secreted	S	p450(1)	26	26.1	misc.cytochrome P450
clp	AT5G51070	CLPD	CLPD	AT3G07700	73	x	x			5.7	Protein kinase superfamily protein; LOCATED IN: chloroplast; EXPRESSED IN: 21 plant structures; EXPRESSED DURING: 12 growth stages; CONTAINS InterPro DOMAIN/s: ABC-1 (InterPro:IPR004147), Protein kinase-like domain (InterPro:IPR011009); BEST Arabidopsis thaliana protein match is: ABC2 homolog 13 (TAIR:AT5G64940.2); Has 10121 Blast hits to 10057 proteins in 1795 species: Archae - 124; Bacteria - 4…	ABC1 kinase 7 (ABC1K7)	plastoglobules	1	plastid	_	ABC1(1) APH(1)	26	26.56*	misc.ABC1k family
clp	AT5G51070	CLPD	CLPD	AT5G17860	1241	x	x			5.7	calcium exchanger 7 (CAX7); FUNCTIONS IN: cation:cation antiporter activity, calcium:sodium antiporter activity; INVOLVED IN: cation transport, transmembrane transport; LOCATED IN: endomembrane system, integral to membrane; EXPRESSED IN: 19 plant structures; EXPRESSED DURING: 10 growth stages; CONTAINS InterPro DOMAIN/s: Sodium/calcium exchanger membrane region (InterPro:IPR004837); BEST Arabidop…	calcium exchanger 7 (CAX7)	0	3	secreted	S	Acyl_transf_3(1) C4dic_mal_tran(1) CTP_transf_1(1) DctM(1) DPM3(1) MASE1(1) MFS_	34	34.21	transport.calcium
clp	AT5G51070	CLPD	CLPD	AT4G36760	1253	x	x			5.4	aminopeptidase P1	creatinase M24 aminopeptidase P1 (APP1)	plasma membrane	3	secreted	_	Creatinase_N(1) Peptidase_M24(1)	29	29.5.7.6.1*	protein.degradation.metalloprotease.MG.M24
clp	AT5G51070	CLPD	CLPD	AT5G59420	1586	x	x			5.4	OSBP(oxysterol binding protein)-related protein 3C	oxysterol-binding protein	0	5	other	_	Oxysterol_BP(1)	31	31.4	cell.vesicle transport
clp	AT5G51070	CLPD	CLPD	AT1G32230	1587	x	x			5.4	Encodes a protein belonging to the (ADP-ribosyl)transferase domain-containing subfamily of WWE protein-protein interaction domain protein family. Superoxide radicals are necessary and sufficient to propagate cell death or lesion formation in rcd1 mutants. Without stress treatment, RCD1 is localized in the nucleus. Under high salt or oxidative stress, RCD1 is found not only in the nucleus but also…	(ADP-ribosyl)transferase domain-containing subfamily	0	5	other	_	PARP(1) WWE(1)	35	35.1	not assigned.no ontology
clp	AT5G51070	CLPD	CLPD	AT1G48490	696	x	x			5.3	Protein kinase superfamily protein; FUNCTIONS IN: kinase activity; INVOLVED IN: protein amino acid phosphorylation; LOCATED IN: chloroplast; EXPRESSED IN: cotyledon; CONTAINS InterPro DOMAIN/s: Serine/threonine-protein kinase domain (InterPro:IPR002290), Serine/threonine-protein kinase-like domain (InterPro:IPR017442), AGC-kinase, C-terminal (InterPro:IPR000961), Serine/threonine-protein kinase, …	Protein kinase protein	0	1	plastid	C	APH(1) Pkinase(1)	29	29.4	protein.postranslational modification
clp	AT5G51070	CLPD	CLPD	AT3G14050	701	x	x			5.3	RELA/SPOT homolog 2	RelA/SpoT homologue 2 (RSH2) - ppGpp synthase/hydrolase predicted	plastid	1	plastid	C	HD(1) RelA_SpoT(1)	30	30.50*	signalling.plastid
clp	AT2G03390	CLPF	CLPF	AT5G25630	1444	x	x	x	x	10.4	Tetratricopeptide repeat (TPR)-like superfamily protein	Pentatricopeptide repeat (PPR) protein	0	5	other	_	PPR(11) TPR_2(1)	27	27.6*	RNA.pentatricopeptide (PPR) repeat-containing protein
clp	AT2G03390	CLPF	CLPF	AT5G03900	109	x	x	x	x	7.8	Iron-sulphur cluster biosynthesis family protein; FUNCTIONS IN: molecular_function unknown; INVOLVED IN: biological_process unknown; LOCATED IN: chloroplast envelope; EXPRESSED IN: 22 plant structures; EXPRESSED DURING: 13 growth stages; CONTAINS InterPro DOMAIN/s: FeS cluster biogenesis (InterPro:IPR000361); Has 138 Blast hits to 138 proteins in 58 species: Archae - 0; Bacteria - 67; Metazoa - 0…	unknown protein	plastid	1	plastid	C	TraD(1)	35	35.2	not assigned.unknown
clp	AT2G03390	CLPF	CLPF	AT3G53920	49	x	x	x	x	7.6	RNApolymerase sigma-subunit C	SIG3 sigma factor (SigC)	plastid	1	plastid	C	HTH_10(1) Sigma70_r2(1) Sigma70_r3(1) Sigma70_r4(1) Sigma70_r4_2(1)	27	27.2	RNA.transcription
clp	AT2G03390	CLPF	CLPF	AT3G10970	138	x	x	x	x	7.5	Haloacid dehalogenase-like hydrolase (HAD) superfamily protein	PYRP2-related Haloacid dehalogenase (HAD) hydrolase	plastid	1	plastid	C	Hydrolase(1)	35	35.1	not assigned.no ontology
clp	AT2G03390	CLPF	CLPF	AT5G57960	301	x	x	x		6.6	GTP-binding protein, HflX	GTPase HFlx (HFLX)	plastid stroma	1	plastid	C	Arf(1) ATP_bind_1(1) cobW(1) DUF258(1) Dynamin_N(1) GTP_EFTU(1) Miro(1) MMR_HSR1	29	29.2.7*	protein.synthesis.ribosome biogenesis
clp	AT2G03390	CLPF	CLPF	AT3G09050	308	x	x	x		6.6	unknown protein; FUNCTIONS IN: molecular_function unknown; INVOLVED IN: biological_process unknown; LOCATED IN: chloroplast thylakoid membrane, chloroplast; EXPRESSED IN: 21 plant structures; EXPRESSED DURING: 13 growth stages; Has 120 Blast hits to	unknown protein	thylakoid	1	plastid	C	MAP7(1) Transgly_assoc(1)	35	35.2	not assigned.unknown
clp	AT2G03390	CLPF	CLPF	AT1G65260	91	x	x	x		6.5	plastid transcriptionally active 4	Vipp1 - mutant HCF155 - PspA like	envelope-intermembranespace; plastid stroma; thylakoid-peripheral-stromal-side	1	plastid	C	PspA_IM30(1)	29	29.3.3	protein.targeting.chloroplast
clp	AT2G03390	CLPF	CLPF	AT3G17470	326	x	x	x		6.5	Ca2+-activated RelA/spot homolog	Ca2+ activated RelA/SpoT homologue (CRSH) - ppGpp synthase	plastid	1	plastid	C	efhand(2) RelA_SpoT(1)	30	30.3	signalling.calcium
clp	AT2G03390	CLPF	CLPF	AT2G23390	331	x	x	x		6.5	CONTAINS InterPro DOMAIN/s: Protein of unknown function DUF482 (InterPro:IPR007434), Acyl-CoA N-acyltransferase (InterPro:IPR016181); Has 2165 Blast hits to 2163 proteins in 543 species: Archae - 0; Bacteria - 1044; Metazoa - 0; Fungi - 0; Plants - 3	unknown protein	plastid	1	plastid	M	DUF482(1)	35	35.2	not assigned.unknown
clp	AT2G03390	CLPF	CLPF	AT4G01800	92	x	x	x		6.4	Albino or Glassy Yellow 1	cpSecA	plastid stroma; thylakoid-peripheral-stromal-side	1	plastid	C	DEAD(1) DUF1481(1) Helicase_C(1) NADase_NGA(1) SecA_DEAD(1) SecA_PP_bind(1) SecA	29	29.3.3	protein.targeting.chloroplast
clp	AT2G03390	CLPF	CLPF	AT5G42310	366	x	x	x		6.3	Pentatricopeptide repeat (PPR-like) superfamily protein	homologue of maize CRP1 (PPR protein)	plastid stroma	1	plastid	M	BTAD(1) PPR(13) SurA_N(1)	27	27.6*	RNA.pentatricopeptide (PPR) repeat-containing protein
clp	AT2G03390	CLPF	CLPF	AT5G49940	87	x	x	x		6.3	NIFU-like protein 2	CnfU-V - 2Fe-2S assembly PSI & Fd (also NFU-2)	plastid stroma	1	plastid	C	NifU(2)	29	29.8.1*	protein assembly and cofactor ligation.Fe-S assembly
clp	AT2G03390	CLPF	CLPF	AT1G31800	383	x	x	x		6.2	cytochrome P450, family 97, subfamily A, polypeptide 3	beta hydroxylase CYP97A3 - LUT5	plastid	1	plastid	C	p450(1)	16	16.1.4	secondary metabolism.isoprenoids.carotenoids
clp	AT2G03390	CLPF	CLPF	AT5G51020	377	x	x	x		6.2	crumpled leaf	crumpled leaf (CRL)	envelope-outer	1	plastid	C	DUF1001(1)	31	31.5.3*	cell.plastid.division
clp	AT2G03390	CLPF	CLPF	AT5G45170	401	x	x	x		6.2	Haloacid dehalogenase-like hydrolase (HAD) superfamily protein	lectin domain protein (CBBY-related)	plastid stroma	1	plastid	C	0	35	35.2	not assigned.unknown
clp	AT2G03390	CLPF	CLPF	AT3G63520	1399	x	x	x		6.1	carotenoid cleavage dioxygenase 1	9,10 (9',10') 9-cis-epoxycarotenoid dioxygenase (CCD1)	cytosol	5	cytosol	_	RPE65(1)	16	16.1.4.10	secondary metabolism.isoprenoids.carotenoids.carotenoid cleavage dioxygenase
clp	AT2G03390	CLPF	CLPF	AT1G68830	280	x	x	x		6	STT7 homolog STN7	STN7 kinase state transition thylakoid	thylakoid-integral	1	plastid	C	APH(1) Pkinase(1) Pkinase_Tyr(1)	1	1.1.30	PS.lightreaction.state transition
clp	AT2G03390	CLPF	CLPF	AT3G17930	272	x	x	x		6	unknown protein; FUNCTIONS IN: molecular_function unknown; INVOLVED IN: biological_process unknown; LOCATED IN: chloroplast thylakoid membrane; EXPRESSED IN: 22 plant structures; EXPRESSED DURING: 13 growth stages; CONTAINS InterPro DOMAIN/s: Protein	DAC - ctb6f assembly factor	thylakoid	1	plastid	C	0	29	29.8	protein.protein assembly and cofactor ligation
clp	AT2G03390	CLPF	CLPF	AT2G45990	460	x	x	x		6	unknown protein; FUNCTIONS IN: molecular_function unknown; INVOLVED IN: biological_process unknown; LOCATED IN: chloroplast, chloroplast stroma; EXPRESSED IN: 22 plant structures; EXPRESSED DURING: 13 growth stages; Has 312 Blast hits to 312 proteins in 90 species: Archae - 0; Bacteria - 131; Metazoa - 0; Fungi - 0; Plants - 67; Viruses - 0; Other Eukaryotes - 114 (source: NCBI BLink).	unknown protein	plastid stroma	1	plastid	_	0	35	35.2	not assigned.unknown
clp	AT2G03390	CLPF	CLPF	AT4G33500	483	x	x			5.9	Protein phosphatase 2C family protein	protein phosphatase 2C (PP2C)	plastid stroma	1	plastid	C	PP2C(1) SpoIIE(1)	29	29.4.5	protein.postranslational modification.phosphatase
clp	AT5G23140	CLPP2	CLPP2	AT2G39990	1447	x	x	x	x	8.8	eukaryotic translation initiation factor 2	eukaryotic translation initiation factor 3 subunit 5 / eIF-3 epsilon / eIF3f (TIF3F1) dual target nucleus&cytosol	cytosol; nucleus	5	other	C	Mov34(1)	29	29.5.11	protein.degradation.ubiquitin
clp	AT5G23140	CLPP2	CLPP2	AT1G71730	1025	x	x	x	x	7.6	unknown protein; Has 52 Blast hits to 52 proteins in 24 species: Archae - 0; Bacteria - 0; Metazoa - 4; Fungi - 0; Plants - 41; Viruses - 0; Other Eukaryotes - 7 (source: NCBI BLink).	unknown protein	0	2	mitochondria	M	SPT2(1)	35	35.2	not assigned.unknown
clp	AT5G23140	CLPP2	CLPP2	AT3G22630	1401	x	x	x	x	7.3	20S proteasome beta subunit D1	20S proteasome beta subunit D (PBD1) (PRGB)	cytosol	5	cytosol	S	Proteasome(1)	29	29.5.11.20.1*	protein.degradation.ubiquitin.proteasome.20S
clp	AT5G23140	CLPP2	CLPP2	AT2G34520	1027	x	x	x	x	7.2	mitochondrial ribosomal protein S14	ribosomal protein S14	0	2	mitochondria	M	Ribosomal_S14(1)	29	29.2.1.1.2.1.14	protein.synthesis.ribosomal protein.prokaryotic.mitochondrion.30S subunit.S14
clp	AT5G23140	CLPP2	CLPP2	AT2G44065	1028	x	x	x	x	7.1	Ribosomal protein L2 family; FUNCTIONS IN: structural constituent of ribosome, RNA binding, transferase activity; INVOLVED IN: translation; LOCATED IN: ribosome, intracellular, large ribosomal subunit; EXPRESSED IN: 22 plant structures; EXPRESSED DURING: 13 growth stages; CONTAINS InterPro DOMAIN/s: Translation protein SH3-like (InterPro:IPR008991), Ribosomal protein L2, C-terminal (InterPro:IPR0…	Ribosomal protein L2 family	0	2	mitochondria	M	Ribosomal_L2_C(1)	29	29.2.1.1.3.2.2	protein.synthesis.ribosomal protein.prokaryotic.unknown organellar.50S subunit.L2
clp	AT5G23140	CLPP2	CLPP2	AT5G13780	1402	x	x	x		6.9	Acyl-CoA N-acyltransferases (NAT) superfamily protein	N-terminal acetyltransferase (NAA10) - catalytic subunit NATA complex	cytosol	5	cytosol	S	Acetyltransf_1(1) FR47(1)	29	29.12.1*	protein.acetylation.acetyltransferase
clp	AT5G23140	CLPP2	CLPP2	AT1G21720	1403	x	x	x		6.8	proteasome beta subunit C1	20S proteasome beta subunit C (PBC1)	cytosol	5	cytosol	S	Proteasome(1)	29	29.5.11.20.1*	protein.degradation.ubiquitin.proteasome.20S
clp	AT5G23140	CLPP2	CLPP2	AT4G33250	1479	x	x	x		6.5	eukaryotic translation initiation factor 3K	eukaryotic translation initiation factor 3 subunit 11 / eIF-3 p25 / eIF3k (TIF3K1),	0	5	other	_	Exonuc_VII_L(1) SAC3_GANP(1) Sod_Fe_C(1)	29	29.2.3	protein.synthesis.initiation
clp	AT5G23140	CLPP2	CLPP2	AT5G55940	1488	x	x	x		6.4	Uncharacterised protein family (UPF0172)	unknown protein (UPF0172) (EMB2731)	0	5	other	_	Mov34(1) UPF0172(1)	35	35.2	not assigned.unknown
clp	AT5G23140	CLPP2	CLPP2	AT1G27310	1494	x	x	x		6.2	Encodes an ortholog of yeast NTF2, a nuclear envelop transport protein that functions as the nuclear import receptor for RanGDP, an essential player in nucleocytoplasmic transport.	NTF2A (NUCLEAR TRANSPORT FACTOR 2A); Ran GTPase binding / protein transporter -dually targeted to cytosol & nucleus	cytosol; nucleus	5	other	_	NTF2(1)	29	29.3.1	protein.targeting.nucleus
clp	AT5G23140	CLPP2	CLPP2	AT4G29830	1495	x	x	x		6.2	Transducin/WD40 repeat-like superfamily protein	VIP3 (VERNALIZATION INDEPENDENCE 3); nucleotide binding	0	5	other	_	eIF2A(1) WD40(6)	30	30.5	signalling.G-proteins
clp	AT5G23140	CLPP2	CLPP2	AT2G30160	1496	x	x	x		6.2	Mitochondrial substrate carrier family protein	Mitochondrial substrate carrier protein	0	5	other	_	Mito_carr(3)	34	34.9	transport.metabolite transporters at the mitochondrial membrane
clp	AT5G23140	CLPP2	CLPP2	AT5G45620	1405	x	x	x		6.1	Proteasome component (PCI) domain protein; CONTAINS InterPro DOMAIN/s: Proteasome component (PCI) domain (InterPro:IPR000717); BEST Arabidopsis thaliana protein match is: Proteasome component (PCI) domain protein (TAIR:AT4G19006.1); Has 30201 Blast hits to 17322 proteins in 780 species: Archae - 12; Bacteria - 1396; Metazoa - 17338; Fungi - 3422; Plants - 5037; Viruses - 0; Other Eukaryotes - 299…	26S proteasome regulatory subunit (RPN9b)	cytosol	5	cytosol	_	PCI(1)	29	29.5.11.20.2*	protein.degradation.ubiquitin.proteasome.26S
clp	AT5G23140	CLPP2	CLPP2	AT5G44170	1503	x	x	x		6.1	S-adenosyl-L-methionine-dependent methyltransferases superfamily protein	S-adenosyl-L-methionine-dependent methyltransferase	0	5	other	_	Methyltransf_11(1) Methyltransf_12(1)	35	35.1	not assigned.no ontology
clp	AT5G23140	CLPP2	CLPP2	AT2G43090	411	x	x	x		6	Aconitase/3-isopropylmalate dehydratase protein	isopropylmalate isomerase SSU1	plastid stroma	1	plastid	C	Aconitase_C(1)	13	13.1.4.4	amino acid metabolism.synthesis.branched chain group.leucine specific
clp	AT5G23140	CLPP2	CLPP2	AT3G02200	1507	x	x	x		6	Proteasome component (PCI) domain protein; CONTAINS InterPro DOMAIN/s: Proteasome component (PCI) domain (InterPro:IPR000717); BEST Arabidopsis thaliana protein match is: Proteasome component (PCI) domain protein (TAIR:AT5G15610.1); Has 412 Blast hits to 412 proteins in 178 species: Archae - 0; Bacteria - 2; Metazoa - 180; Fungi - 112; Plants - 66; Viruses - 0; Other Eukaryotes - 52 (source: NCBI…	proteasome protein, PCI domain	not plastid	5	other	_	Nuc_deoxyrib_tr(1) PCI(1)	29	29.5.11	protein.degradation.ubiquitin
clp	AT5G23140	CLPP2	CLPP2	AT3G18940	1406	x	x			5.9	clast3-related	Proteasome assembly chaperone 2 (PBAC2)	cytosol	5	cytosol	_	DUF75(1)	29	29.5.11	protein.degradation.ubiquitin
clp	AT5G23140	CLPP2	CLPP2	AT1G79210	1407	x	x			5.9	N-terminal nucleophile aminohydrolases (Ntn hydrolases) superfamily protein; FUNCTIONS IN: endopeptidase activity, threonine-type endopeptidase activity; INVOLVED IN: defense response to bacterium, ubiquitin-dependent protein catabolic process; LOCATED IN: proteasome core complex, proteasome complex; EXPRESSED IN: 24 plant structures; EXPRESSED DURING: 13 growth stages; CONTAINS InterPro DOMAIN/s…	20S proteasome alpha subunit B	cytosol	5	cytosol	_	Proteasome(1)	29	29.5.11.20.1*	protein.degradation.ubiquitin.proteasome.20S
clp	AT5G23140	CLPP2	CLPP2	AT5G63510	1048	x	x			5.8	Encodes a mitochondrial gamma carbonic anhydrase-like protein. Component of the NADH dehydrogenase complex.	NADH-DH subunit -CA	mitochondria	2	mitochondria	M	0	9	9.1.1.5	mitochondrial electron transport / ATP synthesis.NADH-DH.carbonic anhydrase
clp	AT5G23140	CLPP2	CLPP2	AT4G02580	1049	x	x			5.8	NADH-ubiquinone oxidoreductase 24 kDa subunit, putative	NADH-ubiquinone oxidoreductase (24 kDa)	mitochondria	2	mitochondria	M	Complex1_24kDa(1)	9	9.1.2	mitochondrial electron transport / ATP synthesis.NADH-DH.localisation not clear
clp	AT1G66670	CLPP3	CLPP3	AT1G02560	1	x	x	x	x	12.6	nuclear encoded CLP protease 5	ClpP5 (P-ring)	plastid stroma	1	plastid	C	CLP_protease(1) DmpG_comm(1)	29	29.5.5.8.1*	protein.degradation.serine protease.SK.S14
clp	AT1G66670	CLPP3	CLPP3	AT1G49970	12	x	x	x	x	8	CLP protease proteolytic subunit 1	ClpR1 (R-ring)	plastid stroma	1	plastid	C	CLP_protease(1)	29	29.5.5.8.1*	protein.degradation.serine protease.SK.S14
clp	AT1G66670	CLPP3	CLPP3	AT1G11750	16	x	x	x	x	7.5	CLP protease proteolytic subunit 6	ClpP6 (P-ring)	plastid stroma	1	plastid	C	CLP_protease(1)	29	29.5.5.8.1*	protein.degradation.serine protease.SK.S14
clp	AT1G66670	CLPP3	CLPP3	AT5G45390	28	x	x	x	x	7.4	CLP protease P4	CLPP4 (P-ring)	plastid stroma	1	plastid	C	CLP_protease(1)	29	29.5.5.8.1*	protein.degradation.serine protease.SK.S14
clp	AT1G66670	CLPP3	CLPP3	AT4G25370	19	x	x	x	x	7.3	Double Clp-N motif protein	CLPT1	plastid stroma	1	plastid	C	Clp_N(2)	29	29.5.5.30*	protein.degradation.serine protease.regulator
clp	AT1G66670	CLPP3	CLPP3	AT1G09130	11	x	x	x		6.9	ATP-dependent caseinolytic (Clp) protease/crotonase family protein; FUNCTIONS IN: serine-type endopeptidase activity; INVOLVED IN: proteolysis; LOCATED IN: in 6 components; EXPRESSED IN: 24 plant structures; EXPRESSED DURING: 15 growth stages; CONTAINS InterPro DOMAIN/s: Peptidase S14, ClpP (InterPro:IPR001907); BEST Arabidopsis thaliana protein match is: CLP protease proteolytic subunit 1 (TAIR:…	ClpR3 (R-ring)	plastid stroma	1	plastid	C	CLP_protease(1)	29	29.5.5.8.1*	protein.degradation.serine protease.SK.S14
clp	AT1G66670	CLPP3	CLPP3	AT4G01940	246	x	x	x		6.8	NFU domain protein 1	CnfU-Ivb -2Fe-2S assembly PSI & Fd	plastid stroma	1	plastid	C	NifU(1)	29	29.8.1*	protein assembly and cofactor ligation.Fe-S assembly
clp	AT1G66670	CLPP3	CLPP3	AT4G33350	151	x	x	x		6.7	Tic22-like family protein	Tic22	envelope-intermembranespace	1	plastid	C	Tic22(1)	29	29.3.3	protein.targeting.chloroplast
clp	AT1G66670	CLPP3	CLPP3	AT3G09250	276	x	x	x		6.7	Nuclear transport factor 2 (NTF2) family protein	UVR1 (UVR domain)	plastid stroma	1	plastid	C	CaMKII_AD(1) UVR(1)	35	35.2	not assigned.unknown
clp	AT1G66670	CLPP3	CLPP3	AT4G12060	63	x	x	x		6.6	Double Clp-N motif protein	CLPT2	plastid stroma	1	plastid	C	Clp_N(1)	29	29.5.5.30*	protein.degradation.serine protease.regulator
clp	AT1G66670	CLPP3	CLPP3	AT4G17040	8	x	x	x		6.5	CLP protease R subunit 4	CLPR4 (R-ring)	plastid stroma	1	plastid	C	CLP_protease(1)	29	29.5.5.8.1*	protein.degradation.serine protease.SK.S14
clp	AT1G66670	CLPP3	CLPP3	AT1G02475	359	x	x	x		6.2	Polyketide cyclase/dehydrase and lipid transport superfamily protein	Polyketide cyclase domain protein	0	1	plastid	C	Polyketide_cyc(1)	35	35.2	not assigned.unknown
clp	AT1G66670	CLPP3	CLPP3	AT2G18950	412	x	x	x		6.1	homogentisate phytyltransferase 1	vte2 - homogentisate phytyltransferase (HPT1)	plastid	1	plastid	C	MFS_1(1) UbiA(1)	16	16.1.3.2	secondary metabolism.isoprenoids.tocopherol biosynthesis.homogentisate phytyltransferase
clp	AT1G66670	CLPP3	CLPP3	AT1G13270	162	x	x	x		6	methionine aminopeptidase 1B	methionine aminopeptidase MAP1B (dual targeted mito & chloro)	mitochondria; plastid stroma	1	plastid	C	Peptidase_M24(1)	29	29.5.7.6.1*	protein.degradation.metalloprotease.MG.M24
clp	AT1G66670	CLPP3	CLPP3	AT1G69390	77	x	x	x		6	homologue of bacterial MinE 1	MinE (ARC12)	envelope-inner; plastid stroma	1	plastid	C	MinE(1)	31	31.5.3*	cell.plastid.division
clp	AT1G66670	CLPP3	CLPP3	AT4G33480	170	x	x	x		6	unknown protein; FUNCTIONS IN: molecular_function unknown; INVOLVED IN: biological_process unknown; LOCATED IN: chloroplast; EXPRESSED IN: 22 plant structures; EXPRESSED DURING: 13 growth stages; CONTAINS InterPro DOMAIN/s: Protein of unknown functio	unknown protein	plastid	1	plastid	C	0	35	35.2	not assigned.unknown
clp	AT1G66670	CLPP3	CLPP3	AT3G19810	458	x	x			5.9	Protein of unknown function (DUF177)	protein DUF177A - needed for 23S RNA accumulation	plastid	1	plastid	C	DUF177(1)	35	35.2	not assigned.unknown
clp	AT1G66670	CLPP3	CLPP3	AT1G65410	382	x	x			5.8	non-intrinsic ABC protein 11	TGD3- small ATPase involved inlipid import (ATNAP11)	envelope-inner-peripheral-stromal-side	1	plastid	C	AAA(1) ABC_tran(1) SMC_N(1)	11	11.15*	lipid metabolism.transport
clp	AT1G66670	CLPP3	CLPP3	AT1G32500	193	x	x			5.8	non-intrinsic ABC protein 6	SUFD (AtNAP6) - part of SUFBC2D complex - Fe-S assembly	plastid stroma	1	plastid	C	UPF0051(1)	14	14	S-assimilation
clp	AT1G66670	CLPP3	CLPP3	AT2G20270	40	x	x			5.8	Thioredoxin superfamily protein; FUNCTIONS IN: electron carrier activity, arsenate reductase (glutaredoxin) activity, protein disulfide oxidoreductase activity; INVOLVED IN: cell redox homeostasis; LOCATED IN: chloroplast, chloroplast stroma; EXPRESSED IN: 24 plant structures; EXPRESSED DURING: 13 growth stages; CONTAINS InterPro DOMAIN/s: Glutaredoxin (InterPro:IPR002109), Glutaredoxin subgroup …	glutaredoxin GRXS12	plastid stroma	1	plastid	C	Glutaredoxin(1)	21	21.4	redox.glutaredoxins
clp	AT5G45390	CLPP4	CLPP4	AT1G11750	16	x	x	x	x	9	CLP protease proteolytic subunit 6	ClpP6 (P-ring)	plastid stroma	1	plastid	C	CLP_protease(1)	29	29.5.5.8.1*	protein.degradation.serine protease.SK.S14
clp	AT5G45390	CLPP4	CLPP4	AT2G20270	40	x	x	x	x	8.7	Thioredoxin superfamily protein; FUNCTIONS IN: electron carrier activity, arsenate reductase (glutaredoxin) activity, protein disulfide oxidoreductase activity; INVOLVED IN: cell redox homeostasis; LOCATED IN: chloroplast, chloroplast stroma; EXPRESSED IN: 24 plant structures; EXPRESSED DURING: 13 growth stages; CONTAINS InterPro DOMAIN/s: Glutaredoxin (InterPro:IPR002109), Glutaredoxin subgroup …	glutaredoxin GRXS12	plastid stroma	1	plastid	C	Glutaredoxin(1)	21	21.4	redox.glutaredoxins
clp	AT5G45390	CLPP4	CLPP4	AT4G25370	19	x	x	x	x	8.7	Double Clp-N motif protein	CLPT1	plastid stroma	1	plastid	C	Clp_N(2)	29	29.5.5.30*	protein.degradation.serine protease.regulator
clp	AT5G45390	CLPP4	CLPP4	AT4G12060	63	x	x	x	x	8.2	Double Clp-N motif protein	CLPT2	plastid stroma	1	plastid	C	Clp_N(1)	29	29.5.5.30*	protein.degradation.serine protease.regulator
clp	AT5G45390	CLPP4	CLPP4	AT3G52150	76	x	x	x	x	8	RNA-binding (RRM/RBD/RNP motifs) family protein; FUNCTIONS IN: RNA binding, nucleotide binding, nucleic acid binding; LOCATED IN: thylakoid, chloroplast thylakoid membrane, chloroplast stroma, chloroplast, chloroplast envelope; EXPRESSED IN: 24 plant structures; EXPRESSED DURING: 14 growth stages; CONTAINS InterPro DOMAIN/s: RNA recognition motif, RNP-1 (InterPro:IPR000504), Nucleotide-binding, a…	PSRP-2 associates with 30S (substitute 16S?)	plastid ribosome	1	plastid	C	DUF1749(1) RRM_1(2)	29	29.2.1.1.1.1	protein.synthesis.ribosomal protein.prokaryotic.chloroplast.30S subunit
clp	AT5G45390	CLPP4	CLPP4	AT1G32990	57	x	x	x	x	8	plastid ribosomal protein l11	50S ribosomal protein L11	plastid ribosome	1	plastid	C	Ribosomal_L11(1) Ribosomal_L11_N(1)	29	29.2.1.1.1.2.11	protein.synthesis.ribosomal protein.prokaryotic.chloroplast.50S subunit.L11
clp	AT5G45390	CLPP4	CLPP4	AT3G11630	48	x	x	x	x	7.9	Encodes a 2-Cys peroxiredoxin (2-Cys PrxA) that contains two catalytic Cys residues.	2-Cys Peroxiredoxin A (Prx A; formerly named BAS1)	plastid stroma; thylakoid-peripheral-stromal-side	1	plastid	C	AhpC-TSA(1) Redoxin(1)	21	21.5	redox.periredoxins
clp	AT5G45390	CLPP4	CLPP4	AT1G02560	1	x	x	x	x	7.7	nuclear encoded CLP protease 5	ClpP5 (P-ring)	plastid stroma	1	plastid	C	CLP_protease(1) DmpG_comm(1)	29	29.5.5.8.1*	protein.degradation.serine protease.SK.S14
clp	AT5G45390	CLPP4	CLPP4	AT4G33680	124	x	x	x	x	7.5	Pyridoxal phosphate (PLP)-dependent transferases superfamily protein	aminotransferase, classes I and II - AGD2 (ABERRANT GROWTH AND DEATH 2)	plastid stroma	1	plastid	C	Alliinase_C(1) Aminotran_1_2(1)	13	13.1.3.5.3	amino acid metabolism.synthesis.aspartate family.lysine.LL-diaminopimelic acid aminotransferase
clp	AT5G45390	CLPP4	CLPP4	AT3G58140	75	x	x	x	x	7.4	phenylalanyl-tRNA synthetase class IIc family protein	Phe-tRNA synthetase (dual targeted - cTP/mTP)	mitochondria; plastid stroma	1	plastid	C	FDX-ACB(1) MIR(1) tRNA-synt_2d(1)	29	29.1.20	protein.aa activation.phenylalanine-tRNA ligase
clp	AT5G45390	CLPP4	CLPP4	AT1G66670	2	x	x	x	x	7.4	CLP protease proteolytic subunit 3	ClpP3 (P-ring)	plastid stroma	1	plastid	C	CLP_protease(1)	29	29.5.5.8.1*	protein.degradation.serine protease.SK.S14
clp	AT5G45390	CLPP4	CLPP4	AT2G42130	32	x	x	x	x	7.3	Plastid-lipid associated protein PAP / fibrillin family protein; FUNCTIONS IN: structural molecule activity; INVOLVED IN: biological_process unknown; LOCATED IN: thylakoid, chloroplast, plastoglobule; EXPRESSED IN: 22 plant structures; EXPRESSED DURING: 13 growth stages; CONTAINS InterPro DOMAIN/s: Plastid lipid-associated protein/fibrillin (InterPro:IPR006843); BEST Arabidopsis thaliana protein …	fibrillin 7b (FBN7b) - model .4 scores better than models 1-3 and 5	plastoglobules	1	plastid	C	PAP_fibrillin(1)	26	26.31*	misc.fibrillins
clp	AT5G45390	CLPP4	CLPP4	AT1G03475	178	x	x	x	x	7.2	Coproporphyrinogen III oxidase	coproporphyrinogen III oxidase	plastid stroma	1	plastid	C	Coprogen_oxidas(1)	19	19.8	tetrapyrrole synthesis.coproporphyrinogen III oxidase
clp	AT5G45390	CLPP4	CLPP4	AT2G44650	187	x	x	x	x	7.2	Encodes a chloroplast-localized chaperonin 10 whose mRNA is expressed in leaves and stems but not roots.	Cpn10-1	plastid stroma	1	plastid	C	Cpn10(1)	29	29.6	protein.folding
clp	AT5G45390	CLPP4	CLPP4	AT2G38270	120	x	x	x	x	7.2	CAX-interacting protein 2	CAX-interacting protein, CAXIP1-like, glutaredoxin-related protein	plastid stroma	1	plastid	C	Glutaredoxin(1) SH3BGR(1)	34	34.21	transport.calcium
clp	AT5G45390	CLPP4	CLPP4	AT4G14910	192	x	x	x	x	7.1	HISTIDINE BIOSYNTHESIS 5B	HISTIDINE BIOSYNTHESIS 5B	0	1	plastid	C	IGPD(1)	13	13.1.7.5	amino acid metabolism.synthesis.histidine.imidazoleglycerol-phosphate dehydratase
clp	AT5G45390	CLPP4	CLPP4	AT3G62030	164	x	x	x	x	7.1	nuclear-encoded chloroplast stromal cyclophilin CYP20-3 (also known as ROC4). Protein is tyrosine-phosphorylated and its phosphorylation state is modulated in response to ABA in Arabidopsis thaliana seeds.	peptidylprolyl isomerase ROC4 (CYP20-3)	plastid stroma	1	plastid	C	Pro_isomerase(1)	29	29.6	protein.folding
clp	AT5G45390	CLPP4	CLPP4	AT1G35680	166	x	x	x	x	7.1	Ribosomal protein L21	50S ribosomal protein L21	plastid ribosome	1	plastid	C	Ribosomal_L21p(1)	29	29.2.1.1.1.2.21	protein.synthesis.ribosomal protein.prokaryotic.chloroplast.50S subunit.L21
clp	AT5G45390	CLPP4	CLPP4	AT5G13120	129	x	x	x		6.9	Encodes a lumenal cyclophilin with peptidyl-prolyl isomerase activity that is associated with the NAD(P)H dehydrogenase complex in stromal regions of the thylakoid membrane. It is likely to be important for the accumulation of the hydrophobic domain of the NAD(P)H dehydrogenase complex. This complex is associated with PSI and is responsible for the reduction of plastoquinone.	peptidyl-prolyl isomerase protein - TLP21 (CYP20-2) - NDH factor or PnsL5	thylakoid-peripheral-lumenal-side	1	plastid	C	Pro_isomerase(1)	29	29.8	protein.protein assembly and cofactor ligation
clp	AT5G45390	CLPP4	CLPP4	AT4G33350	151	x	x	x		6.9	Tic22-like family protein	Tic22	envelope-intermembranespace	1	plastid	C	Tic22(1)	29	29.3.3	protein.targeting.chloroplast
clp	AT5G45390	CLPP4	CLPP4	AT2G19940	240	x		x		6.8	oxidoreductases, acting on the aldehyde or oxo group of donors, NAD or NADP as acceptor;copper ion binding; FUNCTIONS IN: oxidoreductase activity, acting on the aldehyde or oxo group of donors, NAD or NADP as acceptor, copper ion binding; INVOLVED IN: response to cadmium ion, cellular amino acid metabolic process; LOCATED IN: nucleolus, chloroplast stroma, chloroplast, membrane; EXPRESSED IN: 25 …	N-acetyl-gamma-glutamyl-phosphate reductase	plastid stroma	1	plastid	C	DapB_N(1) GFO_IDH_MocA(1) Semialdhyde_dh(1) Semialdhyde_dhC(1)	13	13.1.2.3	amino acid metabolism.synthesis.glutamate family.arginine
clp	AT5G45390	CLPP4	CLPP4	AT2G02500	194	x		x		6.8	Nucleotide-diphospho-sugar transferases superfamily protein	4-Diphosphocytidyl-2C-methyl-D-erythritol synthase (MCT; previously IspD, CMS, MECT)	plastid stroma	1	plastid	M	CTP_transf_3(1) IspD(1) NTP_transferase(1)	16	16.1.1.3	secondary metabolism.isoprenoids.non-mevalonate pathway.CMS
clp	AT5G45390	CLPP4	CLPP4	AT3G15190	104	x		x		6.8	chloroplast 30S ribosomal protein S20, putative	30S ribosomal protein S20	plastid ribosome	1	plastid	C	Ribosomal_S20p(1)	29	29.2.1.1.1.1.20	protein.synthesis.ribosomal protein.prokaryotic.chloroplast.30S subunit.S20
clp	AT5G45390	CLPP4	CLPP4	AT2G15290	137	x		x		6.8	translocon at inner membrane of chloroplasts 21	PIC1 (also Tic21; cia5) - Fe transporter	envelope-inner-integral	1	plastid	C	LAB_N(1)	34	34.12	transport.metal
clp	AT5G45390	CLPP4	CLPP4	AT1G10830	157	x		x		6.7	15-cis-zeta-carotene isomerase	15-cis-zeta-carotene isomerase (Z-ISO)	plastid	1	plastid	C	NnrU(1)	16	16.1.4	secondary metabolism.isoprenoids.carotenoids
clp	AT5G45390	CLPP4	CLPP4	AT3G52960	290	x		x		6.6	Thioredoxin superfamily protein; FUNCTIONS IN: oxidoreductase activity, antioxidant activity; INVOLVED IN: defense response to bacterium, peptidyl-cysteine S-nitrosylation; LOCATED IN: thylakoid, chloroplast stroma, chloroplast, plant-type cell wall; EXPRESSED IN: 25 plant structures; EXPRESSED DURING: 15 growth stages; CONTAINS InterPro DOMAIN/s: Thioredoxin fold (InterPro:IPR012335), Thioredoxi…	Peroxiredoxin IIE (PrxII E)	plastid stroma	1	plastid	C	AhpC-TSA(1) Redoxin(1)	21	21.5	redox.periredoxins
clp	AT5G45390	CLPP4	CLPP4	AT4G25130	68	x		x		6.6	peptide met sulfoxide reductase 4	methionine sulfoxide reductase type A 4 (MSRA4)	plastid stroma	1	plastid	C	PMSR(1)	29	29.11*	protein.methione sulfoxide reductases
clp	AT5G45390	CLPP4	CLPP4	AT5G30510	58	x		x		6.6	ribosomal protein S1	30S ribosomal protein S1	plastid ribosome	1	plastid	C	S1(3)	29	29.2.1.1.3.1.1	protein.synthesis.ribosomal protein.prokaryotic.unknown organellar.30S subunit.S1
clp	AT5G45390	CLPP4	CLPP4	AT5G42765	309	x		x		6.6	INVOLVED IN: biological_process unknown; LOCATED IN: thylakoid, chloroplast thylakoid membrane, chloroplast; EXPRESSED IN: 22 plant structures; EXPRESSED DURING: 13 growth stages; CONTAINS InterPro DOMAIN/s: Twin-arginine translocation pathway, signa	unknown protein - new lumenal protein?	thylakoid	1	plastid	C	0	35	35.2	not assigned.unknown
clp	AT5G45390	CLPP4	CLPP4	AT3G51140	108	x		x		6.6	Protein of unknown function (DUF3353)	weak homolog of CDF1	envelope	1	plastid	C	0	35	35.2	not assigned.unknown
clp	AT5G45390	CLPP4	CLPP4	AT1G64510	234	x		x		6.5	Translation elongation factor EF1B/ribosomal protein S6 family protein	30S ribosomal protein S6 (changed at1g64500)	plastid ribosome	1	plastid	C	Ribosomal_S6(1)	29	29.2.1.1.1.1.6	protein.synthesis.ribosomal protein.prokaryotic.chloroplast.30S subunit.S6
clp	AT5G45390	CLPP4	CLPP4	AT3G54210	165	x		x		6.5	Ribosomal protein L17 family protein	50S ribosomal protein L17	plastid ribosome	1	plastid	C	Ribosomal_L17(1)	29	29.2.1.1.1.2.17	protein.synthesis.ribosomal protein.prokaryotic.chloroplast.50S subunit.L17
clp	AT5G45390	CLPP4	CLPP4	AT1G43560	54	x		x		6.4	thioredoxin Y2 (ty2); FUNCTIONS IN: electron carrier activity, protein disulfide oxidoreductase activity; INVOLVED IN: glycerol ether metabolic process, cell redox homeostasis; LOCATED IN: chloroplast stroma, chloroplast; EXPRESSED IN: 22 plant structures; EXPRESSED DURING: 13 growth stages; CONTAINS InterPro DOMAIN/s: Thioredoxin fold (InterPro:IPR012335), Thioredoxin, core (InterPro:IPR015467),…	thioredoxin y2 (Trx Y2)	plastid stroma	1	plastid	C	AhpC-TSA(1) Redoxin(1) Thioredoxin(1)	21	21.1	redox.thioredoxin
clp	AT5G45390	CLPP4	CLPP4	AT5G52110	349	x		x		6.4	HIGH CHLOROPHYLL FLUORESCENCE 208 (HCF208); CONTAINS InterPro DOMAIN/s: Protein of unknown function DUF2930 (InterPro:IPR021325); Has 125 Blast hits to 125 proteins in 55 species: Archae - 0; Bacteria - 72; Metazoa - 0; Fungi - 0; Plants - 48; Viruses - 0; Other Eukaryotes - 5 (source: NCBI BLink).	CCB2 Protein - HCF208 ; cytochrome b6 heme biogenesis	thylakoid-integral	1	plastid	C	0	29	29.8	protein.protein assembly and cofactor ligation
clp	AT5G45390	CLPP4	CLPP4	AT2G24090	217	x		x		6.4	Ribosomal protein L35	50S ribosomal protein L35	plastid ribosome	1	plastid	C	DUF1660(1) Ribosomal_L35p(1)	29	29.2.1.1.1.2	protein.synthesis.ribosomal protein.prokaryotic.chloroplast.50S subunit
clp	AT5G45390	CLPP4	CLPP4	AT2G20890	351	x		x		6.4	photosystem II reaction center PSB29 protein	TF1 - thylakoid formation1	envelope-inner-peripheral-stromal-side; thylakoid-peripheral-stromal-side	1	plastid	C	0	29	29.3.3	protein.targeting.chloroplast
clp	AT5G45390	CLPP4	CLPP4	AT1G42960	358	x		x		6.4	expressed protein localized to the inner membrane of the chloroplast.	Hp17	thylakoid	1	plastid	C	0	35	35.2	not assigned.unknown
clp	AT5G45390	CLPP4	CLPP4	AT3G44620	348	x		x		6.3	protein tyrosine phosphatases;protein tyrosine phosphatases	protein phosphatase- Low molecular weight phosphotyrosine	plastid stroma	1	plastid	C	LMWPc(1)	29	29.4.5	protein.postranslational modification.phosphatase
clp	AT5G45390	CLPP4	CLPP4	AT4G37040	15	x		x		6.3	methionine aminopeptidase 1D	methionine aminopeptidase - MAP1D - dual localization plastid & mito	mitochondria; plastid stroma	1	plastid	M	Peptidase_M24(1)	29	29.5.7.6.1*	protein.degradation.metalloprotease.MG.M24
clp	AT5G45390	CLPP4	CLPP4	AT1G69740	387	x		x		6.2	Encodes a putative 5-aminolevulinate dehydratase involved in chlorophyll biosynthesis.	porphobilinogen synthase-1 (delta-aminolevulinic acid dehydratase-1) (ALAD-1)	plastid stroma	1	plastid	C	ALAD(1)	19	19.4	tetrapyrrole synthesis.ALA dehydratase
clp	AT5G45390	CLPP4	CLPP4	AT5G08280	388	x		x		6.2	hydroxymethylbilane synthase	hydroxymethylbilane synthase (HEMC)	plastid stroma	1	plastid	C	Porphobil_deam(1) Porphobil_deamC(1)	19	19.5	tetrapyrrole synthesis.porphobilinogen deaminase
clp	AT5G45390	CLPP4	CLPP4	AT3G25480	391	x		x		6.2	Rhodanese/Cell cycle control phosphatase superfamily protein	rhodanese-like domain	thylakoid	1	plastid	C	Rhodanese(1)	26	26.23	misc.rhodanese
clp	AT5G45390	CLPP4	CLPP4	AT5G19370	209	x		x		6.2	rhodanese-like domain-containing protein / PPIC-type PPIASE domain-containing protein	rhodanese-like domain-containing protein / PPIC-type PPIASE domain-containing protein,	plastid	1	plastid	C	Rhodanese(1) Rotamase(1)	26	26.23	misc.rhodanese
clp	AT5G45390	CLPP4	CLPP4	AT3G27160	396	x		x		6.2	Ribosomal protein S21 family protein	30S ribosomal protein S21 (GSH1)	plastid ribosome	1	plastid	C	Ribosomal_S21(1)	29	29.2.1.1.3.1.21	protein.synthesis.ribosomal protein.prokaryotic.unknown organellar.30S subunit.S21
clp	AT5G45390	CLPP4	CLPP4	AT2G39080	202	x		x		6.2	NAD(P)-binding Rossmann-fold superfamily protein	unknown protein	plastid stroma	1	plastid	C	Epimerase(1)	35	35.2	not assigned.unknown
clp	AT5G45390	CLPP4	CLPP4	AT2G43090	411	x		x		6.1	Aconitase/3-isopropylmalate dehydratase protein	isopropylmalate isomerase SSU1	plastid stroma	1	plastid	C	Aconitase_C(1)	13	13.1.4.4	amino acid metabolism.synthesis.branched chain group.leucine specific
clp	AT5G45390	CLPP4	CLPP4	AT1G63970	228	x		x		6.1	isoprenoid F	2C-methyl-D-erythritol 2,4-cyclodiphosphate synthase (MDS)	plastid stroma	1	plastid	C	YgbB(1)	16	16.1.1.5	secondary metabolism.isoprenoids.non-mevalonate pathway.MCS
clp	AT5G45390	CLPP4	CLPP4	AT2G44050	413	x		x		6.1	6,7-dimethyl-8-ribityllumazine synthase / DMRL synthase / lumazine synthase / riboflavin synthase	6,7-dimethyl-8-ribityllumazine (DMRL) synthase (COS1) (vit B2 synthesis)	plastid	1	plastid	C	DMRL_synthase(1)	18	18.3.2	Co-factor and vitamine metabolism.riboflavin.riboflavin synthase
clp	AT5G45390	CLPP4	CLPP4	AT1G36390	146	x		x		6.1	Co-chaperone GrpE family protein; FUNCTIONS IN: copper ion binding; INVOLVED IN: protein folding, protein import into mitochondrial matrix; LOCATED IN: chloroplast, chloroplast stroma; EXPRESSED IN: 22 plant structures; EXPRESSED DURING: 13 growth stages; CONTAINS InterPro DOMAIN/s: GrpE nucleotide exchange factor (InterPro:IPR000740), GrpE nucleotide exchange factor, coiled-coil (InterPro:IPR013…	GrpE-2	plastid stroma	1	plastid	C	GrpE(1)	29	29.6	protein.folding
clp	AT5G45390	CLPP4	CLPP4	AT5G47190	150	x		x		6.1	Ribosomal protein L19 family protein; FUNCTIONS IN: structural constituent of ribosome; INVOLVED IN: translation, ribosome biogenesis; LOCATED IN: ribosome, chloroplast stroma, chloroplast, membrane, chloroplast envelope; EXPRESSED IN: 23 plant structures; EXPRESSED DURING: 13 growth stages; CONTAINS InterPro DOMAIN/s: Ribosomal protein L19 (InterPro:IPR001857); BEST Arabidopsis thaliana protein …	50S ribosomal protein L19A (homologous to L19B)	plastid ribosome	1	plastid	C	Ribosomal_L19(1)	29	29.2.1.1.1.2.19	protein.synthesis.ribosomal protein.prokaryotic.chloroplast.50S subunit.L19
clp	AT5G45390	CLPP4	CLPP4	AT3G63190	65	x		x		6.1	ribosome recycling factor, chloroplast precursor	Putative ribosome recycling factor	plastid stroma	1	plastid	C	RRF(1)	29	29.2.9*	protein.synthesis.ribosome recycling
clp	AT5G45390	CLPP4	CLPP4	AT2G25830	427	x		x		6.1	YebC-related	YebC-related	plastid stroma	1	plastid	C	DUF28(1)	35	35.1	not assigned.no ontology
clp	AT5G45390	CLPP4	CLPP4	AT1G32550	310	x		x		6	2Fe-2S ferredoxin-like superfamily protein	FdC1	plastid	1	plastid	C	Fer2(1)	1	1.1.5.2	PS.lightreaction.other electron carrier (ox/red).ferredoxin
clp	AT5G45390	CLPP4	CLPP4	AT5G14910	27	x		x		6	Heavy metal transport/detoxification superfamily protein	unknown protein - heavy metal binding domain - also in CN-PAGE -stroma	plastid stroma	1	plastid	C	0	15	15.2	metal handling.binding, chelation and storage
clp	AT5G45390	CLPP4	CLPP4	AT3G48730	83	x		x		6	glutamate-1-semialdehyde 2,1-aminomutase 2 (GSA2); FUNCTIONS IN: glutamate-1-semialdehyde 2,1-aminomutase activity, pyridoxal phosphate binding, transaminase activity, catalytic activity; INVOLVED IN: porphyrin biosynthetic process; LOCATED IN: chloroplast stroma, chloroplast, chloroplast envelope; EXPRESSED IN: 23 plant structures; EXPRESSED DURING: 15 growth stages; CONTAINS InterPro DOMAIN/s: …	glutamate-1-semialdehyde 2,1-aminomutase 2 (GSA 2)	plastid stroma	1	plastid	C	Aminotran_1_2(1) Aminotran_3(1) Beta_elim_lyase(1)	19	19.3	tetrapyrrole synthesis.GSA
clp	AT5G45390	CLPP4	CLPP4	AT2G30695	163	x		x		6	FUNCTIONS IN: molecular_function unknown; INVOLVED IN: protein folding, protein transport; LOCATED IN: chloroplast stroma, chloroplast; EXPRESSED IN: 23 plant structures; EXPRESSED DURING: 13 growth stages; CONTAINS InterPro DOMAIN/s: Trigger factor, ribosome-binding, bacterial (InterPro:IPR008881); Has 253 Blast hits to 253 proteins in 72 species: Archae - 0; Bacteria - 138; Metazoa - 0; Fungi -…	similar toTrigger factor - truncated gene model?	plastid stroma	1	plastid	C	Trigger_N(1)	29	29.6	protein.folding
clp	AT5G45390	CLPP4	CLPP4	AT3G25660	127	x		x		6	Amidase family protein	Glu-tRNA(Gln) amidotransferase subunit A (GATA or GLU-ADT subunit A) - dual targeted mito&chloro	mitochondria; plastid stroma	1	plastid	C	Amidase(1)	29	29.1.50*	protein.aa activation.glutamate-tRNA amidotransferase
clp	AT5G45390	CLPP4	CLPP4	AT1G63610	169	x		x		6	unknown protein; FUNCTIONS IN: molecular_function unknown; INVOLVED IN: biological_process unknown; LOCATED IN: chloroplast; EXPRESSED IN: 22 plant structures; EXPRESSED DURING: 13 growth stages; BEST Arabidopsis thaliana protein match is: unknown protein (TAIR:AT2G14910.1); Has 537 Blast hits to 411 proteins in 100 species: Archae - 0; Bacteria - 231; Metazoa - 0; Fungi - 0; Plants - 94; Viruses…	DUF760-3	plastid	1	plastid	C	0	35	35.2	not assigned.unknown
clp	AT5G45390	CLPP4	CLPP4	AT5G55710	78	x		x		6	FUNCTIONS IN: molecular_function unknown; INVOLVED IN: biological_process unknown; LOCATED IN: chloroplast thylakoid membrane, chloroplast; EXPRESSED IN: 23 plant structures; EXPRESSED DURING: 14 growth stages; BEST Arabidopsis thaliana protein match	Tic20-IV (group 1) - thylakoid (?) & inner envelope	envelope-inner-integral	1	plastid	C	0	35	35.2	not assigned.unknown
clp	AT1G02560	CLPP5	CLPP5	AT1G66670	2	x	x	x	x	12.6	CLP protease proteolytic subunit 3	ClpP3 (P-ring)	plastid stroma	1	plastid	C	CLP_protease(1)	29	29.5.5.8.1*	protein.degradation.serine protease.SK.S14
clp	AT1G02560	CLPP5	CLPP5	AT4G17040	8	x	x	x	x	10.1	CLP protease R subunit 4	CLPR4 (R-ring)	plastid stroma	1	plastid	C	CLP_protease(1)	29	29.5.5.8.1*	protein.degradation.serine protease.SK.S14
clp	AT1G02560	CLPP5	CLPP5	AT1G11750	16	x	x	x	x	9.7	CLP protease proteolytic subunit 6	ClpP6 (P-ring)	plastid stroma	1	plastid	C	CLP_protease(1)	29	29.5.5.8.1*	protein.degradation.serine protease.SK.S14
clp	AT1G02560	CLPP5	CLPP5	AT1G49970	12	x	x	x	x	9.3	CLP protease proteolytic subunit 1	ClpR1 (R-ring)	plastid stroma	1	plastid	C	CLP_protease(1)	29	29.5.5.8.1*	protein.degradation.serine protease.SK.S14
clp	AT1G02560	CLPP5	CLPP5	AT4G25370	19	x	x	x	x	8.2	Double Clp-N motif protein	CLPT1	plastid stroma	1	plastid	C	Clp_N(2)	29	29.5.5.30*	protein.degradation.serine protease.regulator
clp	AT1G02560	CLPP5	CLPP5	AT1G09130	11	x	x	x	x	8.2	ATP-dependent caseinolytic (Clp) protease/crotonase family protein; FUNCTIONS IN: serine-type endopeptidase activity; INVOLVED IN: proteolysis; LOCATED IN: in 6 components; EXPRESSED IN: 24 plant structures; EXPRESSED DURING: 15 growth stages; CONTAINS InterPro DOMAIN/s: Peptidase S14, ClpP (InterPro:IPR001907); BEST Arabidopsis thaliana protein match is: CLP protease proteolytic subunit 1 (TAIR:…	ClpR3 (R-ring)	plastid stroma	1	plastid	C	CLP_protease(1)	29	29.5.5.8.1*	protein.degradation.serine protease.SK.S14
clp	AT1G02560	CLPP5	CLPP5	AT1G69390	77	x	x	x	x	8	homologue of bacterial MinE 1	MinE (ARC12)	envelope-inner; plastid stroma	1	plastid	C	MinE(1)	31	31.5.3*	cell.plastid.division
clp	AT1G02560	CLPP5	CLPP5	AT5G45390	28	x	x	x	x	7.7	CLP protease P4	CLPP4 (P-ring)	plastid stroma	1	plastid	C	CLP_protease(1)	29	29.5.5.8.1*	protein.degradation.serine protease.SK.S14
clp	AT1G02560	CLPP5	CLPP5	AT3G15690	142	x	x	x	x	7.1	Single hybrid motif superfamily protein; LOCATED IN: chloroplast; EXPRESSED IN: 22 plant structures; EXPRESSED DURING: 13 growth stages; CONTAINS InterPro DOMAIN/s: Single hybrid motif (InterPro:IPR011053), Biotin/lipoyl attachment (InterPro:IPR000089); BEST Arabidopsis thaliana protein match is: Single hybrid motif superfamily protein (TAIR:AT1G52670.1); Has 1933 Blast hits to 1932 proteins in 8…	putative biotin carboxyl carrier protein (BCCP)	envelope-inner-peripheral-stromal-side	1	plastid	C	Biotin_lipoyl(1) Integrin_alpha(1)	11	11.1.1	lipid metabolism.FA synthesis and FA elongation.Acetyl CoA Carboxylation
clp	AT1G02560	CLPP5	CLPP5	AT1G12410	17	x	x	x	x	7	CLP protease proteolytic subunit 2	ClpR2 (R-ring)	plastid stroma	1	plastid	C	CLP_protease(1)	29	29.5.5.8.1*	protein.degradation.serine protease.SK.S14
clp	AT1G02560	CLPP5	CLPP5	AT3G13490	114	x	x	x		6.8	Lysyl-tRNA synthetase, class II	tRNA synthetase class II (D, K and N) protein (dual targeted cTP/mTP)	mitochondria; plastid stroma	1	plastid	M	tRNA-synt_2(1) tRNA-synt_2b(1) tRNA_anti(1)	29	29.1.6	protein.aa activation.lysine-tRNA ligase
clp	AT1G02560	CLPP5	CLPP5	AT1G22700	88	x	x	x		6.7	Tetratricopeptide repeat (TPR)-like superfamily protein	Pyg7 - TPR protein - PSI assembly (homologue YCF37 Synechocystis)	thylakoid-integral	1	plastid	C	TPR_2(2)	29	29.8	protein.protein assembly and cofactor ligation
clp	AT1G02560	CLPP5	CLPP5	AT4G33350	151	x	x	x		6.7	Tic22-like family protein	Tic22	envelope-intermembranespace	1	plastid	C	Tic22(1)	29	29.3.3	protein.targeting.chloroplast
clp	AT1G02560	CLPP5	CLPP5	AT1G03680	291	x	x	x		6.6	encodes a chloroplast thioredoxin similar to prokaryotic thioredoxins.	thioredoxin m1	thylakoid-peripheral-stromal-side	1	plastid	C	Redoxin(1) Thioredoxin(1)	21	21.1	redox.thioredoxin
clp	AT1G02560	CLPP5	CLPP5	AT1G13270	162	x	x	x		6.5	methionine aminopeptidase 1B	methionine aminopeptidase MAP1B (dual targeted mito & chloro)	mitochondria; plastid stroma	1	plastid	C	Peptidase_M24(1)	29	29.5.7.6.1*	protein.degradation.metalloprotease.MG.M24
clp	AT1G02560	CLPP5	CLPP5	AT4G33480	170	x	x	x		6.4	unknown protein; FUNCTIONS IN: molecular_function unknown; INVOLVED IN: biological_process unknown; LOCATED IN: chloroplast; EXPRESSED IN: 22 plant structures; EXPRESSED DURING: 13 growth stages; CONTAINS InterPro DOMAIN/s: Protein of unknown functio	unknown protein	plastid	1	plastid	C	0	35	35.2	not assigned.unknown
clp	AT1G02560	CLPP5	CLPP5	AT3G52155	282	x	x	x		6.3	Phosphoglycerate mutase family protein	phosphoglycerate/bisphosphoglycerate mutase (PGAM)	plastid	1	plastid	C	PGAM(1)	4	4.11	glycolysis.phosphoglycerate mutase
clp	AT1G02560	CLPP5	CLPP5	AT5G30510	58	x	x	x		6.3	ribosomal protein S1	30S ribosomal protein S1	plastid ribosome	1	plastid	C	S1(3)	29	29.2.1.1.3.1.1	protein.synthesis.ribosomal protein.prokaryotic.unknown organellar.30S subunit.S1
clp	AT1G02560	CLPP5	CLPP5	AT1G63610	169	x	x	x		6.3	unknown protein; FUNCTIONS IN: molecular_function unknown; INVOLVED IN: biological_process unknown; LOCATED IN: chloroplast; EXPRESSED IN: 22 plant structures; EXPRESSED DURING: 13 growth stages; BEST Arabidopsis thaliana protein match is: unknown protein (TAIR:AT2G14910.1); Has 537 Blast hits to 411 proteins in 100 species: Archae - 0; Bacteria - 231; Metazoa - 0; Fungi - 0; Plants - 94; Viruses…	DUF760-3	plastid	1	plastid	C	0	35	35.2	not assigned.unknown
clp	AT1G02560	CLPP5	CLPP5	AT1G36320	67	x		x		6.3	unknown protein; BEST Arabidopsis thaliana protein match is: unknown protein (TAIR:AT4G37920.1); Has 93 Blast hits to 90 proteins in 22 species: Archae - 0; Bacteria - 0; Metazoa - 0; Fungi - 0; Plants - 85; Viruses - 0; Other Eukaryotes - 8 (source:	unknown protein	0	1	plastid	C	0	35	35.2	not assigned.unknown
clp	AT1G02560	CLPP5	CLPP5	AT3G09250	276	x	x	x		6.3	Nuclear transport factor 2 (NTF2) family protein	UVR1 (UVR domain)	plastid stroma	1	plastid	C	CaMKII_AD(1) UVR(1)	35	35.2	not assigned.unknown
clp	AT1G02560	CLPP5	CLPP5	AT1G32500	193	x		x		6.1	non-intrinsic ABC protein 6	SUFD (AtNAP6) - part of SUFBC2D complex - Fe-S assembly	plastid stroma	1	plastid	C	UPF0051(1)	14	14	S-assimilation
clp	AT1G02560	CLPP5	CLPP5	AT3G63490	69	x		x		6.1	Ribosomal protein L1p/L10e family	50S ribosomal protein L1	plastid ribosome	1	plastid	C	Ribosomal_L1(1)	29	29.2.1.1.1.2.1	protein.synthesis.ribosomal protein.prokaryotic.chloroplast.50S subunit.L1
clp	AT1G02560	CLPP5	CLPP5	AT3G10350	305	x		x		6.1	P-loop containing nucleoside triphosphate hydrolases superfamily protein	anion-transporting ATPase protein,	plastid	1	plastid	C	ArsA_ATPase(1) CbiA(1)	34	34.18.1	transport.unspecified anions.arsenite-transporting ATPase
clp	AT1G02560	CLPP5	CLPP5	AT2G26930	52	x		x		6	4-(cytidine 5'-phospho)-2-C-methyl-D-erithritol kinase	4-(cytidine 5'-diphospho)-2-C-methyl-D-erythritol kinase (CMK; previouly IspE,MECK,CMK,CMEK)	plastid	1	plastid	C	GHMP_kinases_C(1) GHMP_kinases_N(1)	16	16.1.1.4	secondary metabolism.isoprenoids.non-mevalonate pathway.CMK
clp	AT1G02560	CLPP5	CLPP5	AT2G20270	40	x		x		6	Thioredoxin superfamily protein; FUNCTIONS IN: electron carrier activity, arsenate reductase (glutaredoxin) activity, protein disulfide oxidoreductase activity; INVOLVED IN: cell redox homeostasis; LOCATED IN: chloroplast, chloroplast stroma; EXPRESSED IN: 24 plant structures; EXPRESSED DURING: 13 growth stages; CONTAINS InterPro DOMAIN/s: Glutaredoxin (InterPro:IPR002109), Glutaredoxin subgroup …	glutaredoxin GRXS12	plastid stroma	1	plastid	C	Glutaredoxin(1)	21	21.4	redox.glutaredoxins
clp	AT1G02560	CLPP5	CLPP5	AT5G52520	26	x		x		6	Class II aaRS and biotin synthetases superfamily protein	tRNA synthetase class II (dual targeted- cTP/mTP)	mitochondria; plastid stroma	1	plastid	C	HGTP_anticodon(1) ProRS-C_1(1) tRNA-synt_2b(1)	29	29.1.40	protein.aa activation.bifunctional aminoacyl-tRNA synthetase
clp	AT1G02560	CLPP5	CLPP5	AT3G19810	458	x		x		6	Protein of unknown function (DUF177)	protein DUF177A - needed for 23S RNA accumulation	plastid	1	plastid	C	DUF177(1)	35	35.2	not assigned.unknown
clp	AT1G11750	CLPP6	CLPP6	AT1G12410	17	x	x	x	x	9.8	CLP protease proteolytic subunit 2	ClpR2 (R-ring)	plastid stroma	1	plastid	C	CLP_protease(1)	29	29.5.5.8.1*	protein.degradation.serine protease.SK.S14
clp	AT1G11750	CLPP6	CLPP6	AT4G25370	19	x	x	x	x	9.7	Double Clp-N motif protein	CLPT1	plastid stroma	1	plastid	C	Clp_N(2)	29	29.5.5.30*	protein.degradation.serine protease.regulator
clp	AT1G11750	CLPP6	CLPP6	AT1G02560	1	x	x	x	x	9.7	nuclear encoded CLP protease 5	ClpP5 (P-ring)	plastid stroma	1	plastid	C	CLP_protease(1) DmpG_comm(1)	29	29.5.5.8.1*	protein.degradation.serine protease.SK.S14
clp	AT1G11750	CLPP6	CLPP6	AT5G45390	28	x	x	x	x	9	CLP protease P4	CLPP4 (P-ring)	plastid stroma	1	plastid	C	CLP_protease(1)	29	29.5.5.8.1*	protein.degradation.serine protease.SK.S14
clp	AT1G11750	CLPP6	CLPP6	AT2G42130	32	x	x	x	x	8.8	Plastid-lipid associated protein PAP / fibrillin family protein; FUNCTIONS IN: structural molecule activity; INVOLVED IN: biological_process unknown; LOCATED IN: thylakoid, chloroplast, plastoglobule; EXPRESSED IN: 22 plant structures; EXPRESSED DURING: 13 growth stages; CONTAINS InterPro DOMAIN/s: Plastid lipid-associated protein/fibrillin (InterPro:IPR006843); BEST Arabidopsis thaliana protein …	fibrillin 7b (FBN7b) - model .4 scores better than models 1-3 and 5	plastoglobules	1	plastid	C	PAP_fibrillin(1)	26	26.31*	misc.fibrillins
clp	AT1G11750	CLPP6	CLPP6	AT4G17040	8	x	x	x	x	8.8	CLP protease R subunit 4	CLPR4 (R-ring)	plastid stroma	1	plastid	C	CLP_protease(1)	29	29.5.5.8.1*	protein.degradation.serine protease.SK.S14
clp	AT1G11750	CLPP6	CLPP6	AT3G11630	48	x	x	x	x	8.4	Encodes a 2-Cys peroxiredoxin (2-Cys PrxA) that contains two catalytic Cys residues.	2-Cys Peroxiredoxin A (Prx A; formerly named BAS1)	plastid stroma; thylakoid-peripheral-stromal-side	1	plastid	C	AhpC-TSA(1) Redoxin(1)	21	21.5	redox.periredoxins
clp	AT1G11750	CLPP6	CLPP6	AT5G14320	56	x	x	x	x	8.3	Ribosomal protein S13/S18 family	30S ribosomal protein S13	plastid ribosome	1	plastid	C	Ribosomal_S13(1)	29	29.2.1.1.1.1.13	protein.synthesis.ribosomal protein.prokaryotic.chloroplast.30S subunit.S13
clp	AT1G11750	CLPP6	CLPP6	AT1G32990	57	x	x	x	x	8.3	plastid ribosomal protein l11	50S ribosomal protein L11	plastid ribosome	1	plastid	C	Ribosomal_L11(1) Ribosomal_L11_N(1)	29	29.2.1.1.1.2.11	protein.synthesis.ribosomal protein.prokaryotic.chloroplast.50S subunit.L11
clp	AT1G11750	CLPP6	CLPP6	AT3G63190	65	x	x	x	x	8.2	ribosome recycling factor, chloroplast precursor	Putative ribosome recycling factor	plastid stroma	1	plastid	C	RRF(1)	29	29.2.9*	protein.synthesis.ribosome recycling
clp	AT1G11750	CLPP6	CLPP6	AT3G63490	69	x	x	x	x	8.1	Ribosomal protein L1p/L10e family	50S ribosomal protein L1	plastid ribosome	1	plastid	C	Ribosomal_L1(1)	29	29.2.1.1.1.2.1	protein.synthesis.ribosomal protein.prokaryotic.chloroplast.50S subunit.L1
clp	AT1G11750	CLPP6	CLPP6	AT5G11480	79	x	x	x	x	8	P-loop containing nucleoside triphosphate hydrolases superfamily protein	GTPase EngB-2 (ENGB-2)	plastid	1	plastid	C	ATP_bind_1(1) Miro(1) MMR_HSR1(1)	35	35.2	not assigned.unknown
clp	AT1G11750	CLPP6	CLPP6	AT5G23040	42	x	x	x	x	7.9	Protein of unknown function (DUF3353)	CHAPERONE-LIKE PROTEIN OF POR1 (CPP1) (CDF1)	envelope; mitochondria	1	plastid	C	0	19	19.4	tetrapyrrole synthesis.regulation
clp	AT1G11750	CLPP6	CLPP6	AT1G22700	88	x	x	x	x	7.9	Tetratricopeptide repeat (TPR)-like superfamily protein	Pyg7 - TPR protein - PSI assembly (homologue YCF37 Synechocystis)	thylakoid-integral	1	plastid	C	TPR_2(2)	29	29.8	protein.protein assembly and cofactor ligation
clp	AT1G11750	CLPP6	CLPP6	AT2G20270	40	x	x	x	x	7.8	Thioredoxin superfamily protein; FUNCTIONS IN: electron carrier activity, arsenate reductase (glutaredoxin) activity, protein disulfide oxidoreductase activity; INVOLVED IN: cell redox homeostasis; LOCATED IN: chloroplast, chloroplast stroma; EXPRESSED IN: 24 plant structures; EXPRESSED DURING: 13 growth stages; CONTAINS InterPro DOMAIN/s: Glutaredoxin (InterPro:IPR002109), Glutaredoxin subgroup …	glutaredoxin GRXS12	plastid stroma	1	plastid	C	Glutaredoxin(1)	21	21.4	redox.glutaredoxins
clp	AT1G11750	CLPP6	CLPP6	AT3G15190	104	x	x	x	x	7.8	chloroplast 30S ribosomal protein S20, putative	30S ribosomal protein S20	plastid ribosome	1	plastid	C	Ribosomal_S20p(1)	29	29.2.1.1.1.1.20	protein.synthesis.ribosomal protein.prokaryotic.chloroplast.30S subunit.S20
clp	AT1G11750	CLPP6	CLPP6	AT5G30510	58	x	x	x	x	7.8	ribosomal protein S1	30S ribosomal protein S1	plastid ribosome	1	plastid	C	S1(3)	29	29.2.1.1.3.1.1	protein.synthesis.ribosomal protein.prokaryotic.unknown organellar.30S subunit.S1
clp	AT1G11750	CLPP6	CLPP6	AT5G14910	27	x	x	x	x	7.6	Heavy metal transport/detoxification superfamily protein	unknown protein - heavy metal binding domain - also in CN-PAGE -stroma	plastid stroma	1	plastid	C	0	15	15.2	metal handling.binding, chelation and storage
clp	AT1G11750	CLPP6	CLPP6	AT3G58140	75	x	x	x	x	7.6	phenylalanyl-tRNA synthetase class IIc family protein	Phe-tRNA synthetase (dual targeted - cTP/mTP)	mitochondria; plastid stroma	1	plastid	C	FDX-ACB(1) MIR(1) tRNA-synt_2d(1)	29	29.1.20	protein.aa activation.phenylalanine-tRNA ligase
clp	AT1G11750	CLPP6	CLPP6	AT2G27680	123	x		x	x	7.5	NAD(P)-linked oxidoreductase superfamily protein	aldo/keto reductase	plastid stroma	1	plastid	C	Aldo_ket_red(1)	3	3.5	minor CHO metabolism.others
clp	AT1G11750	CLPP6	CLPP6	AT5G13120	129	x		x	x	7.5	Encodes a lumenal cyclophilin with peptidyl-prolyl isomerase activity that is associated with the NAD(P)H dehydrogenase complex in stromal regions of the thylakoid membrane. It is likely to be important for the accumulation of the hydrophobic domain of the NAD(P)H dehydrogenase complex. This complex is associated with PSI and is responsible for the reduction of plastoquinone.	peptidyl-prolyl isomerase protein - TLP21 (CYP20-2) - NDH factor or PnsL5	thylakoid-peripheral-lumenal-side	1	plastid	C	Pro_isomerase(1)	29	29.8	protein.protein assembly and cofactor ligation
clp	AT1G11750	CLPP6	CLPP6	AT5G54600	132	x	x	x	x	7.5	Translation protein SH3-like family protein	50S ribosomal protein L24	plastid ribosome	1	plastid	C	KOW(1)	29	29.2.1.1.1.2.24	protein.synthesis.ribosomal protein.prokaryotic.chloroplast.50S subunit.L24
clp	AT1G11750	CLPP6	CLPP6	AT2G33450	133	x		x	x	7.5	Ribosomal L28 family	50S ribosomal protein L28	plastid ribosome	1	plastid	C	Ribosomal_L28(1)	29	29.2.1.1.1.2.28	protein.synthesis.ribosomal protein.prokaryotic.chloroplast.50S subunit.L28
clp	AT1G11750	CLPP6	CLPP6	AT4G01310	134	x		x	x	7.5	Ribosomal L5P family protein	50S ribosomal protein L5	plastid ribosome	1	plastid	C	DUF1010(1) Ribosomal_L5(1) Ribosomal_L5_C(1)	29	29.2.1.1.1.2.5	protein.synthesis.ribosomal protein.prokaryotic.chloroplast.50S subunit.L5
clp	AT1G11750	CLPP6	CLPP6	AT4G12060	63	x		x	x	7.5	Double Clp-N motif protein	CLPT2	plastid stroma	1	plastid	C	Clp_N(1)	29	29.5.5.30*	protein.degradation.serine protease.regulator
clp	AT1G11750	CLPP6	CLPP6	AT1G66670	2	x		x	x	7.5	CLP protease proteolytic subunit 3	ClpP3 (P-ring)	plastid stroma	1	plastid	C	CLP_protease(1)	29	29.5.5.8.1*	protein.degradation.serine protease.SK.S14
clp	AT1G11750	CLPP6	CLPP6	AT3G15690	142	x		x	x	7.4	Single hybrid motif superfamily protein; LOCATED IN: chloroplast; EXPRESSED IN: 22 plant structures; EXPRESSED DURING: 13 growth stages; CONTAINS InterPro DOMAIN/s: Single hybrid motif (InterPro:IPR011053), Biotin/lipoyl attachment (InterPro:IPR000089); BEST Arabidopsis thaliana protein match is: Single hybrid motif superfamily protein (TAIR:AT1G52670.1); Has 1933 Blast hits to 1932 proteins in 8…	putative biotin carboxyl carrier protein (BCCP)	envelope-inner-peripheral-stromal-side	1	plastid	C	Biotin_lipoyl(1) Integrin_alpha(1)	11	11.1.1	lipid metabolism.FA synthesis and FA elongation.Acetyl CoA Carboxylation
clp	AT1G11750	CLPP6	CLPP6	AT3G13120	148	x		x	x	7.4	Ribosomal protein S10p/S20e family protein; FUNCTIONS IN: structural constituent of ribosome, RNA binding; INVOLVED IN: translation; LOCATED IN: small ribosomal subunit, chloroplast; EXPRESSED IN: 22 plant structures; EXPRESSED DURING: 13 growth stages; CONTAINS InterPro DOMAIN/s: Ribosomal protein S10 subgroup (InterPro:IPR005731), Ribosomal protein S10, conserved site (InterPro:IPR018268), Ribo…	30S ribosomal protein S10	plastid ribosome	1	plastid	C	Ribosomal_S10(1)	29	29.2.1.1.1.1.10	protein.synthesis.ribosomal protein.prokaryotic.chloroplast.30S subunit.S10
clp	AT1G11750	CLPP6	CLPP6	AT5G47190	150	x		x	x	7.4	Ribosomal protein L19 family protein; FUNCTIONS IN: structural constituent of ribosome; INVOLVED IN: translation, ribosome biogenesis; LOCATED IN: ribosome, chloroplast stroma, chloroplast, membrane, chloroplast envelope; EXPRESSED IN: 23 plant structures; EXPRESSED DURING: 13 growth stages; CONTAINS InterPro DOMAIN/s: Ribosomal protein L19 (InterPro:IPR001857); BEST Arabidopsis thaliana protein …	50S ribosomal protein L19A (homologous to L19B)	plastid ribosome	1	plastid	C	Ribosomal_L19(1)	29	29.2.1.1.1.2.19	protein.synthesis.ribosomal protein.prokaryotic.chloroplast.50S subunit.L19
clp	AT1G11750	CLPP6	CLPP6	AT2G43030	44	x		x	x	7.4	Ribosomal protein L3 family protein	50S ribosomal protein L3	plastid ribosome	1	plastid	C	Ribosomal_L3(1)	29	29.2.1.1.1.2.3	protein.synthesis.ribosomal protein.prokaryotic.chloroplast.50S subunit.L3
clp	AT1G11750	CLPP6	CLPP6	AT1G63610	169	x		x	x	7.3	unknown protein; FUNCTIONS IN: molecular_function unknown; INVOLVED IN: biological_process unknown; LOCATED IN: chloroplast; EXPRESSED IN: 22 plant structures; EXPRESSED DURING: 13 growth stages; BEST Arabidopsis thaliana protein match is: unknown protein (TAIR:AT2G14910.1); Has 537 Blast hits to 411 proteins in 100 species: Archae - 0; Bacteria - 231; Metazoa - 0; Fungi - 0; Plants - 94; Viruses…	DUF760-3	plastid	1	plastid	C	0	35	35.2	not assigned.unknown
clp	AT1G11750	CLPP6	CLPP6	AT3G32930	1461	x		x	x	7.3	unknown protein; FUNCTIONS IN: molecular_function unknown; INVOLVED IN: biological_process unknown; LOCATED IN: chloroplast envelope; EXPRESSED IN: 22 plant structures; EXPRESSED DURING: 13 growth stages; Has 57 Blast hits to 57 proteins in 11 specie	peroxidase 32 (PER32) (P32) (PRXR3)	not plastid	5	other	C	0	35	35.2	not assigned.unknown
clp	AT1G11750	CLPP6	CLPP6	AT3G10670	176	x		x	x	7.2	non-intrinsic ABC protein 7	SUFC (AtNAP7) - part of SUFBC2D complex - Fe-S assembly	plastid stroma	1	plastid	C	ABC_tran(1)	14	14	S-assimilation
clp	AT1G11750	CLPP6	CLPP6	AT5G16710	180	x		x	x	7.2	dehydroascorbate reductase 1	dehydroascorbate reductase-2 (DHAR-2), plastid	plastid stroma	1	plastid	C	Glutaredoxin(1) GST_C(1) GST_N(1)	21	21.2.1	redox.ascorbate and glutathione.ascorbate
clp	AT1G11750	CLPP6	CLPP6	AT1G78630	130	x		x	x	7.2	Ribosomal protein L13 family protein	50S ribosomal protein L13	plastid ribosome	1	plastid	C	Ribosomal_L13(1)	29	29.2.1.1.1.2.13	protein.synthesis.ribosomal protein.prokaryotic.chloroplast.50S subunit.L13
clp	AT1G11750	CLPP6	CLPP6	AT5G38290	188	x		x	x	7.2	Peptidyl-tRNA hydrolase family protein; FUNCTIONS IN: aminoacyl-tRNA hydrolase activity; INVOLVED IN: translation; LOCATED IN: chloroplast; EXPRESSED IN: 21 plant structures; EXPRESSED DURING: 13 growth stages; CONTAINS InterPro DOMAIN/s: Peptidyl-tRNA hydrolase, conserved site (InterPro:IPR018171), Peptidyl-tRNA hydrolase (InterPro:IPR001328); BEST Arabidopsis thaliana protein match is: Peptidyl…	peptidyl-tRNA hydrolase	plastid stroma	1	plastid	C	Pept_tRNA_hydro(1)	29	29.2.5	protein.synthesis.release
clp	AT1G11750	CLPP6	CLPP6	AT1G09130	11	x		x	x	7.2	ATP-dependent caseinolytic (Clp) protease/crotonase family protein; FUNCTIONS IN: serine-type endopeptidase activity; INVOLVED IN: proteolysis; LOCATED IN: in 6 components; EXPRESSED IN: 24 plant structures; EXPRESSED DURING: 15 growth stages; CONTAINS InterPro DOMAIN/s: Peptidase S14, ClpP (InterPro:IPR001907); BEST Arabidopsis thaliana protein match is: CLP protease proteolytic subunit 1 (TAIR:…	ClpR3 (R-ring)	plastid stroma	1	plastid	C	CLP_protease(1)	29	29.5.5.8.1*	protein.degradation.serine protease.SK.S14
clp	AT1G11750	CLPP6	CLPP6	AT1G32500	193	x		x	x	7.1	non-intrinsic ABC protein 6	SUFD (AtNAP6) - part of SUFBC2D complex - Fe-S assembly	plastid stroma	1	plastid	C	UPF0051(1)	14	14	S-assimilation
clp	AT1G11750	CLPP6	CLPP6	AT1G55140	184	x		x	x	7.1	Ribonuclease III family protein	RNC3 - mini-RNase III-like enzyme	plastid stroma	1	plastid	C	Ribonuclease_3(1)	27	27.1	RNA.processing
clp	AT1G11750	CLPP6	CLPP6	AT4G33350	151	x		x	x	7.1	Tic22-like family protein	Tic22	envelope-intermembranespace	1	plastid	C	Tic22(1)	29	29.3.3	protein.targeting.chloroplast
clp	AT1G11750	CLPP6	CLPP6	AT1G69390	77	x		x	x	7.1	homologue of bacterial MinE 1	MinE (ARC12)	envelope-inner; plastid stroma	1	plastid	C	MinE(1)	31	31.5.3*	cell.plastid.division
clp	AT1G11750	CLPP6	CLPP6	AT5G19370	209	x		x	x	7	rhodanese-like domain-containing protein / PPIC-type PPIASE domain-containing protein	rhodanese-like domain-containing protein / PPIC-type PPIASE domain-containing protein,	plastid	1	plastid	C	Rhodanese(1) Rotamase(1)	26	26.23	misc.rhodanese
clp	AT1G11750	CLPP6	CLPP6	AT1G78915	208	x		x	x	7	Tetratricopeptide repeat (TPR)-like superfamily protein	Tetratricopeptide repeat (TPR) protein	thylakoid	1	plastid	C	TPR_1(1)	26	26.33*	misc. tetratricopeptide repeat (TPR)
clp	AT1G11750	CLPP6	CLPP6	AT1G73060	215	x		x	x	7	Low PSII Accumulation 3	LPA3 - PSII assembly factor associates with CP43, LPA2, ALB3	thylakoid-peripheral-stromal-side	1	plastid	C	0	29	29.8	protein.protein assembly and cofactor ligation
clp	AT1G11750	CLPP6	CLPP6	AT2G24090	217	x		x	x	7	Ribosomal protein L35	50S ribosomal protein L35	plastid ribosome	1	plastid	C	DUF1660(1) Ribosomal_L35p(1)	29	29.2.1.1.1.2	protein.synthesis.ribosomal protein.prokaryotic.chloroplast.50S subunit
clp	AT1G11750	CLPP6	CLPP6	AT3G54210	165	x		x	x	7	Ribosomal protein L17 family protein	50S ribosomal protein L17	plastid ribosome	1	plastid	C	Ribosomal_L17(1)	29	29.2.1.1.1.2.17	protein.synthesis.ribosomal protein.prokaryotic.chloroplast.50S subunit.L17
clp	AT1G11750	CLPP6	CLPP6	AT1G35680	166	x		x	x	7	Ribosomal protein L21	50S ribosomal protein L21	plastid ribosome	1	plastid	C	Ribosomal_L21p(1)	29	29.2.1.1.1.2.21	protein.synthesis.ribosomal protein.prokaryotic.chloroplast.50S subunit.L21
clp	AT1G11750	CLPP6	CLPP6	AT1G27385	227	x		x	x	7	unknown protein; FUNCTIONS IN: molecular_function unknown; INVOLVED IN: biological_process unknown; LOCATED IN: chloroplast; EXPRESSED IN: 24 plant structures; EXPRESSED DURING: 13 growth stages; CONTAINS InterPro DOMAIN/s: Protein of unknown functio	unknown protein DUF493 domain	0	1	plastid	C	DUF493(1)	35	35.2	not assigned.unknown
clp	AT1G11750	CLPP6	CLPP6	AT3G51140	108	x		x	x	7	Protein of unknown function (DUF3353)	weak homolog of CDF1	envelope	1	plastid	C	0	35	35.2	not assigned.unknown
clp	AT1G11750	CLPP6	CLPP6	AT1G63970	228	x		x		6.9	isoprenoid F	2C-methyl-D-erythritol 2,4-cyclodiphosphate synthase (MDS)	plastid stroma	1	plastid	C	YgbB(1)	16	16.1.1.5	secondary metabolism.isoprenoids.non-mevalonate pathway.MCS
clp	AT1G11750	CLPP6	CLPP6	AT3G14110	53	x		x		6.9	Tetratricopeptide repeat (TPR)-like superfamily protein	Flu gene - TPR motif, regulation tetrapyrole biosynthesis	envelope-inner; thylakoid	1	plastid	C	TPR_2(2)	19	19.4	tetrapyrrole synthesis.regulation
clp	AT1G11750	CLPP6	CLPP6	AT3G52150	76	x		x		6.9	RNA-binding (RRM/RBD/RNP motifs) family protein; FUNCTIONS IN: RNA binding, nucleotide binding, nucleic acid binding; LOCATED IN: thylakoid, chloroplast thylakoid membrane, chloroplast stroma, chloroplast, chloroplast envelope; EXPRESSED IN: 24 plant structures; EXPRESSED DURING: 14 growth stages; CONTAINS InterPro DOMAIN/s: RNA recognition motif, RNP-1 (InterPro:IPR000504), Nucleotide-binding, a…	PSRP-2 associates with 30S (substitute 16S?)	plastid ribosome	1	plastid	C	DUF1749(1) RRM_1(2)	29	29.2.1.1.1.1	protein.synthesis.ribosomal protein.prokaryotic.chloroplast.30S subunit
clp	AT1G11750	CLPP6	CLPP6	AT1G64510	234	x		x		6.9	Translation elongation factor EF1B/ribosomal protein S6 family protein	30S ribosomal protein S6 (changed at1g64500)	plastid ribosome	1	plastid	C	Ribosomal_S6(1)	29	29.2.1.1.1.1.6	protein.synthesis.ribosomal protein.prokaryotic.chloroplast.30S subunit.S6
clp	AT1G11750	CLPP6	CLPP6	AT1G74970	149	x		x		6.9	ribosomal protein S9	30S ribosomal protein S9	plastid ribosome	1	plastid	C	Ribosomal_S9(1)	29	29.2.1.1.1.1.9	protein.synthesis.ribosomal protein.prokaryotic.chloroplast.30S subunit.S9
clp	AT1G11750	CLPP6	CLPP6	AT1G05190	167	x		x		6.9	Ribosomal protein L6 family	50S ribosomal protein L6	plastid ribosome	1	plastid	C	Gp5_C(1) Ribosomal_L6(2)	29	29.2.1.1.1.2.6	protein.synthesis.ribosomal protein.prokaryotic.chloroplast.50S subunit.L6
clp	AT1G11750	CLPP6	CLPP6	AT2G38270	120	x		x		6.9	CAX-interacting protein 2	CAX-interacting protein, CAXIP1-like, glutaredoxin-related protein	plastid stroma	1	plastid	C	Glutaredoxin(1) SH3BGR(1)	34	34.21	transport.calcium
clp	AT1G11750	CLPP6	CLPP6	AT1G65260	91	x		x		6.8	plastid transcriptionally active 4	Vipp1 - mutant HCF155 - PspA like	envelope-intermembranespace; plastid stroma; thylakoid-peripheral-stromal-side	1	plastid	C	PspA_IM30(1)	29	29.3.3	protein.targeting.chloroplast
clp	AT1G11750	CLPP6	CLPP6	AT5G38660	140	x		x		6.8	acclimation of photosynthesis to environment	APE1- (ACCLIMATION OF PHOTOSYNTHESIS TO ENVIRONMENT)	thylakoid	1	plastid	C	0	35	35.2	not assigned.unknown
clp	AT1G11750	CLPP6	CLPP6	AT1G36320	67	x		x		6.8	unknown protein; BEST Arabidopsis thaliana protein match is: unknown protein (TAIR:AT4G37920.1); Has 93 Blast hits to 90 proteins in 22 species: Archae - 0; Bacteria - 0; Metazoa - 0; Fungi - 0; Plants - 85; Viruses - 0; Other Eukaryotes - 8 (source:	unknown protein	0	1	plastid	C	0	35	35.2	not assigned.unknown
clp	AT1G11750	CLPP6	CLPP6	AT5G27560	255	x		x		6.8	Domain of unknown function (DUF1995)	unknown protein	plastid	1	plastid	C	0	35	35.2	not assigned.unknown
clp	AT1G11750	CLPP6	CLPP6	AT5G14660	271	x		x		6.7	Encodes a peptide deformylase PDF1B. The crystal structure has been determined at a resolution of 0.24 nm (Biochem J, 2008, vol 413:417-427).	peptide deformylase 1B (PDF1B) - dual plastid & mito	mitochondria; plastid stroma	1	plastid	C	Pep_deformylase(1)	29	29.4	protein.postranslational modification
clp	AT1G11750	CLPP6	CLPP6	AT4G32915	269	x		x		6.7	FUNCTIONS IN: molecular_function unknown; INVOLVED IN: regulation of translational fidelity; LOCATED IN: chloroplast; EXPRESSED IN: 22 plant structures; EXPRESSED DURING: 13 growth stages; CONTAINS InterPro DOMAIN/s: Glu-tRNAGln amidotransferase, C s	Glu-tRNA(Gln) amidotransferase subunit C (GATA or GLU-ADT subunit C) - dual targeted mito & plastid	mitochondria; plastid stroma	1	plastid	C	Glu-tRNAGln(1)	29	29.1.50*	protein.aa activation.glutamate-tRNA amidotransferase
clp	AT1G11750	CLPP6	CLPP6	AT1G48350	273	x		x		6.7	Ribosomal L18p/L5e family protein	50S ribosomal protein L18	plastid ribosome	1	plastid	C	Ribosomal_L18p(1)	29	29.2.1.1.1.2.18	protein.synthesis.ribosomal protein.prokaryotic.chloroplast.50S subunit.L18
clp	AT1G11750	CLPP6	CLPP6	AT4G37040	15	x		x		6.7	methionine aminopeptidase 1D	methionine aminopeptidase - MAP1D - dual localization plastid & mito	mitochondria; plastid stroma	1	plastid	M	Peptidase_M24(1)	29	29.5.7.6.1*	protein.degradation.metalloprotease.MG.M24
clp	AT1G11750	CLPP6	CLPP6	AT5G40160	41	x		x		6.7	Ankyrin repeat family protein	Sorting TAT substrate Thylakoid 1 (STT1) (EMBO506)	plastid stroma	1	plastid	C	Ank(3)	31	29.3.3	protein.targeting.chloroplast
clp	AT1G11750	CLPP6	CLPP6	AT2G26930	52	x		x		6.6	4-(cytidine 5'-phospho)-2-C-methyl-D-erithritol kinase	4-(cytidine 5'-diphospho)-2-C-methyl-D-erythritol kinase (CMK; previouly IspE,MECK,CMK,CMEK)	plastid	1	plastid	C	GHMP_kinases_C(1) GHMP_kinases_N(1)	16	16.1.1.4	secondary metabolism.isoprenoids.non-mevalonate pathway.CMK
clp	AT1G11750	CLPP6	CLPP6	AT3G21200	96	x		x		6.6	proton gradient regulation 7	PGR7 - GluTR binding protein (GBP)	thylakoid-peripheral-stromal-side	1	plastid	C	0	19	19	tetrapyrrole synthesis
clp	AT1G11750	CLPP6	CLPP6	AT3G15110	307	x		x		6.6	unknown protein; FUNCTIONS IN: molecular_function unknown; INVOLVED IN: biological_process unknown; LOCATED IN: chloroplast thylakoid membrane; EXPRESSED IN: 20 plant structures; EXPRESSED DURING: 13 growth stages; CONTAINS InterPro DOMAIN/s: Protein	unknown protein (plastid?)	plastid	1	plastid	M	0	35	35.2	not assigned.unknown
clp	AT1G11750	CLPP6	CLPP6	AT1G32550	310	x		x		6.5	2Fe-2S ferredoxin-like superfamily protein	FdC1	plastid	1	plastid	C	Fer2(1)	1	1.1.5.2	PS.lightreaction.other electron carrier (ox/red).ferredoxin
clp	AT1G11750	CLPP6	CLPP6	AT1G67280	95	x		x		6.5	Glyoxalase/Bleomycin resistance protein/Dioxygenase superfamily protein	glyoxalase I -1, putative (lactoylglutathione lyase)	plastid stroma; thylakoid-peripheral-stromal-side	1	plastid	C	Glyoxalase(2)	13	13.2.3.2	amino acid metabolism.degradation.aspartate family.threonine
clp	AT1G11750	CLPP6	CLPP6	AT5G47840	206	x		x		6.5	adenosine monophosphate kinase	adenylate kinase or ATP-AMP transphosphorylase	plastid stroma	1	plastid	C	ADK(1) ADK_lid(1) Thymidylate_kin(1) Zeta_toxin(1)	23	23.4.1	nucleotide metabolism.phosphotransfer and pyrophosphatases.adenylate kinase
clp	AT1G11750	CLPP6	CLPP6	AT2G30695	163	x		x		6.5	FUNCTIONS IN: molecular_function unknown; INVOLVED IN: protein folding, protein transport; LOCATED IN: chloroplast stroma, chloroplast; EXPRESSED IN: 23 plant structures; EXPRESSED DURING: 13 growth stages; CONTAINS InterPro DOMAIN/s: Trigger factor, ribosome-binding, bacterial (InterPro:IPR008881); Has 253 Blast hits to 253 proteins in 72 species: Archae - 0; Bacteria - 138; Metazoa - 0; Fungi -…	similar toTrigger factor - truncated gene model?	plastid stroma	1	plastid	C	Trigger_N(1)	29	29.6	protein.folding
clp	AT1G11750	CLPP6	CLPP6	AT2G34860	322	x		x		6.5	embryo sac development arrest 3 (EDA3); FUNCTIONS IN: unfolded protein binding, heat shock protein binding; INVOLVED IN: megagametogenesis; LOCATED IN: chloroplast thylakoid membrane, chloroplast; EXPRESSED IN: 22 plant structures; EXPRESSED DURING: 13 growth stages; CONTAINS InterPro DOMAIN/s: Heat shock protein DnaJ, cysteine-rich domain (InterPro:IPR001305); Has 773 Blast hits to 773 proteins …	PSA2 (Zn-finger J domain 4x repeats (EDA3))	thylakoid-peripheral-lumenal-side	1	plastid	C	DnaJ_CXXCXGXG(1)	29	29.8	protein.protein assembly and cofactor ligation
clp	AT1G11750	CLPP6	CLPP6	AT5G52520	26	x		x		6.5	Class II aaRS and biotin synthetases superfamily protein	tRNA synthetase class II (dual targeted- cTP/mTP)	mitochondria; plastid stroma	1	plastid	C	HGTP_anticodon(1) ProRS-C_1(1) tRNA-synt_2b(1)	29	29.1.40	protein.aa activation.bifunctional aminoacyl-tRNA synthetase
clp	AT1G11750	CLPP6	CLPP6	AT3G25920	131	x		x		6.5	ribosomal protein L15	50S ribosomal protein L15	plastid ribosome	1	plastid	C	L15(1) Ribosomal_L15(1)	29	29.2.1.1.1.2.15	protein.synthesis.ribosomal protein.prokaryotic.chloroplast.50S subunit.L15
clp	AT1G11750	CLPP6	CLPP6	AT5G39830	318	x		x		6.5	Trypsin family protein with PDZ domain	DEG8 protease DEG5/DEG8 hexamer)	thylakoid-peripheral-lumenal-side	1	plastid	C	PDZ(1) Trypsin(1)	29	29.5.5.1.1*	protein.degradation.serine protease.PA.S1
clp	AT1G11750	CLPP6	CLPP6	AT1G49970	12	x		x		6.5	CLP protease proteolytic subunit 1	ClpR1 (R-ring)	plastid stroma	1	plastid	C	CLP_protease(1)	29	29.5.5.8.1*	protein.degradation.serine protease.SK.S14
clp	AT1G11750	CLPP6	CLPP6	AT3G10350	305	x		x		6.5	P-loop containing nucleoside triphosphate hydrolases superfamily protein	anion-transporting ATPase protein,	plastid	1	plastid	C	ArsA_ATPase(1) CbiA(1)	34	34.18.1	transport.unspecified anions.arsenite-transporting ATPase
clp	AT1G11750	CLPP6	CLPP6	AT4G33680	124	x		x		6.4	Pyridoxal phosphate (PLP)-dependent transferases superfamily protein	aminotransferase, classes I and II - AGD2 (ABERRANT GROWTH AND DEATH 2)	plastid stroma	1	plastid	C	Alliinase_C(1) Aminotran_1_2(1)	13	13.1.3.5.3	amino acid metabolism.synthesis.aspartate family.lysine.LL-diaminopimelic acid aminotransferase
clp	AT1G11750	CLPP6	CLPP6	AT2G02500	194	x		x		6.4	Nucleotide-diphospho-sugar transferases superfamily protein	4-Diphosphocytidyl-2C-methyl-D-erythritol synthase (MCT; previously IspD, CMS, MECT)	plastid stroma	1	plastid	M	CTP_transf_3(1) IspD(1) NTP_transferase(1)	16	16.1.1.3	secondary metabolism.isoprenoids.non-mevalonate pathway.CMS
clp	AT1G11750	CLPP6	CLPP6	AT1G10830	157	x		x		6.4	15-cis-zeta-carotene isomerase	15-cis-zeta-carotene isomerase (Z-ISO)	plastid	1	plastid	C	NnrU(1)	16	16.1.4	secondary metabolism.isoprenoids.carotenoids
clp	AT1G11750	CLPP6	CLPP6	AT4G24750	236	x		x		6.4	Rhodanese/Cell cycle control phosphatase superfamily protein	rhodanese domain protein	plastid	1	plastid	C	Rhodanese(1)	35	35.2	not assigned.unknown
clp	AT1G11750	CLPP6	CLPP6	AT2G26540	337	x		x		6.3	uroporphyrinogen-III synthase family protein	uroporphyrinogen-III synthase protein (UROM)	plastid stroma	1	plastid	C	DUF661(1) HEM4(1)	19	19.6	tetrapyrrole synthesis.uroporphyrinogen III synthase
clp	AT1G11750	CLPP6	CLPP6	AT1G03475	178	x		x		6.3	Coproporphyrinogen III oxidase	coproporphyrinogen III oxidase	plastid stroma	1	plastid	C	Coprogen_oxidas(1)	19	19.8	tetrapyrrole synthesis.coproporphyrinogen III oxidase
clp	AT1G11750	CLPP6	CLPP6	AT1G48520	18	x		x		6.3	GLU-ADT subunit B	Glu-tRNA(Gln) amidotransferase subunit B (GATB or GLU-ADT subunit B) - dual targeted mTP/cTP	mitochondria; plastid stroma	1	plastid	M	GatB(1) GatB_N(1) GatB_Yqey(1)	29	29.1.50*	protein.aa activation.glutamate-tRNA amidotransferase
clp	AT1G11750	CLPP6	CLPP6	AT2G01110	375	x		x		6.3	Sec-independent periplasmic protein translocase	TATC-like	thylakoid-integral	1	plastid	C	TatC(1)	29	29.3.3	protein.targeting.chloroplast
clp	AT1G11750	CLPP6	CLPP6	AT1G21350	379	x		x		6.3	Thioredoxin superfamily protein; FUNCTIONS IN: oxidoreductase activity, antioxidant activity; LOCATED IN: chloroplast; EXPRESSED IN: 22 plant structures; EXPRESSED DURING: 13 growth stages; CONTAINS InterPro DOMAIN/s: Thioredoxin fold (InterPro:IPR012335), Alkyl hydroperoxide reductase/ Thiol specific antioxidant/ Mal allergen (InterPro:IPR000866), Thioredoxin-like fold (InterPro:IPR012336); Has …	unknown protein	plastid	1	plastid	S	AhpC-TSA(1)	35	35.2	not assigned.unknown
clp	AT1G11750	CLPP6	CLPP6	AT5G51100	158	x		x		6.2	Fe superoxide dismutase 2	iron superoxide dismutase 2 (FSD2)	plastid stroma	1	plastid	C	Sod_Fe_C(1) Sod_Fe_N(1)	21	21.6	redox.dismutases and catalases
clp	AT1G11750	CLPP6	CLPP6	AT3G60210	374	x		x		6.2	GroES-like family protein	Cpn10-2	plastid stroma	1	plastid	C	Cpn10(1)	29	29.6	protein.folding
clp	AT1G11750	CLPP6	CLPP6	AT2G45770	70	x		x		6.2	signal recognition particle receptor protein, chloroplast (FTSY)	cpFtsY	thylakoid-peripheral-stromal-side	1	plastid	C	Adenylsucc_synt(1) CbiA(1) CobA_CobO_BtuR(1) MobB(1) SRP54(1) SRP54_N(1)	29	29.3.3	protein.targeting.chloroplast
clp	AT1G11750	CLPP6	CLPP6	AT5G49940	87	x		x		6.2	NIFU-like protein 2	CnfU-V - 2Fe-2S assembly PSI & Fd (also NFU-2)	plastid stroma	1	plastid	C	NifU(2)	29	29.8.1*	protein assembly and cofactor ligation.Fe-S assembly
clp	AT1G11750	CLPP6	CLPP6	AT2G44870	1033	x		x		6.2	unknown protein; FUNCTIONS IN: molecular_function unknown; INVOLVED IN: biological_process unknown; LOCATED IN: chloroplast; EXPRESSED IN: 22 plant structures; EXPRESSED DURING: 15 growth stages; Has 39 Blast hits to 39 proteins in 18 species: Archae	unknown protein (maybe plastid?)	0	2	mitochondria	M	0	35	35.2	not assigned.unknown
clp	AT1G11750	CLPP6	CLPP6	AT2G24020	380	x		x		6.2	Uncharacterised BCR, YbaB family COG0718	unknown protein YbaB family (DUF149)	plastid stroma	1	plastid	C	DUF149(1)	35	35.2	not assigned.unknown
clp	AT1G11750	CLPP6	CLPP6	AT2G35500	20	x		x		6.1	shikimate kinase like 2	shikimate kinase SKL2	plastid stroma	1	plastid	C	CS(1) SKI(1)	13	13.1.6.1.5	amino acid metabolism.synthesis.aromatic aa.chorismate.shikimate kinase
clp	AT1G11750	CLPP6	CLPP6	AT2G47940	346	x		x		6.1	Encodes DegP2 protease (DEGP2); nuclear gene for chloroplast product.	DEG2 protease	plastid stroma	1	plastid	C	Trypsin(1)	29	29.5.5.1.1*	protein.degradation.serine protease.PA.S1
clp	AT1G11750	CLPP6	CLPP6	AT1G14270	423	x		x		6.1	CAAX amino terminal protease family protein	amino terminal protease 3 (CAAX-3)(dual targeted mito & chloro)	mitochondria; plastid	1	plastid	C	ABG_transport(1) Abi(1)	29	29.5.7.1.1*	protein.degradation.metalloprotease.M.M79
clp	AT1G11750	CLPP6	CLPP6	AT3G25805	1043	x		x		6.1	unknown protein; Has 98 Blast hits to 98 proteins in 45 species: Archae - 0; Bacteria - 51; Metazoa - 0; Fungi - 0; Plants - 43; Viruses - 0; Other Eukaryotes - 4 (source: NCBI BLink).	unknown protein	0	2	mitochondria	M	0	35	35.2	not assigned.unknown
clp	AT1G11750	CLPP6	CLPP6	AT1G03680	291	x		x		6	encodes a chloroplast thioredoxin similar to prokaryotic thioredoxins.	thioredoxin m1	thylakoid-peripheral-stromal-side	1	plastid	C	Redoxin(1) Thioredoxin(1)	21	21.1	redox.thioredoxin
clp	AT1G11750	CLPP6	CLPP6	AT1G11430	442	x		x		6	plastid developmental protein DAG, putative	MORF9 - DAG protein-related	plastid stroma	1	plastid	C	Subtilisin_N(1)	27	27.1.5*	RNA.processing.editing
clp	AT1G11750	CLPP6	CLPP6	AT1G67700	353	x		x		6	unknown protein; FUNCTIONS IN: molecular_function unknown; INVOLVED IN: biological_process unknown; LOCATED IN: chloroplast, chloroplast envelope; EXPRESSED IN: 22 plant structures; EXPRESSED DURING: 13 growth stages; Has 49 Blast hits to 49 proteins in 20 species: Archae - 0; Bacteria - 0; Metazoa - 0; Fungi - 0; Plants - 44; Viruses - 0; Other Eukaryotes - 5 (source: NCBI BLink).	unknown protein	plastid	1	plastid	M	0	35	35.1	not assigned.no ontology
clp	AT1G49970	CLPR1	CLPR1	AT1G09130	11	x	x	x	x	9.9	ATP-dependent caseinolytic (Clp) protease/crotonase family protein; FUNCTIONS IN: serine-type endopeptidase activity; INVOLVED IN: proteolysis; LOCATED IN: in 6 components; EXPRESSED IN: 24 plant structures; EXPRESSED DURING: 15 growth stages; CONTAINS InterPro DOMAIN/s: Peptidase S14, ClpP (InterPro:IPR001907); BEST Arabidopsis thaliana protein match is: CLP protease proteolytic subunit 1 (TAIR:…	ClpR3 (R-ring)	plastid stroma	1	plastid	C	CLP_protease(1)	29	29.5.5.8.1*	protein.degradation.serine protease.SK.S14
clp	AT1G49970	CLPR1	CLPR1	AT1G02560	1	x	x	x	x	9.3	nuclear encoded CLP protease 5	ClpP5 (P-ring)	plastid stroma	1	plastid	C	CLP_protease(1) DmpG_comm(1)	29	29.5.5.8.1*	protein.degradation.serine protease.SK.S14
clp	AT1G49970	CLPR1	CLPR1	AT3G03890	30	x	x	x	x	8.8	FMN binding	unknown protein; Pyridox_oxidase domain	plastid stroma	1	plastid	C	Pyridox_oxidase(1)	18	18.20*	Co-factor and vitamine metabolism.vitamin b6
clp	AT1G49970	CLPR1	CLPR1	AT5G50920	35	x	x	x	x	8.8	CLPC homologue 1	CLPC1 (also named HSP93-V) - highly similar to CLPC2	envelope-inner-peripheral-stromal-side; plastid stroma	1	plastid	C	AAA(2) AAA_2(1) AAA_5(2) Clp_N(2) Mg_chelatase(1) NACHT(1) NB-ARC(1) ResIII(1) S	29	29.5.5.30*	protein.degradation.serine protease.regulator
clp	AT1G49970	CLPR1	CLPR1	AT1G66670	2	x	x	x	x	8	CLP protease proteolytic subunit 3	ClpP3 (P-ring)	plastid stroma	1	plastid	C	CLP_protease(1)	29	29.5.5.8.1*	protein.degradation.serine protease.SK.S14
clp	AT1G49970	CLPR1	CLPR1	AT4G17040	8	x	x	x	x	7.9	CLP protease R subunit 4	CLPR4 (R-ring)	plastid stroma	1	plastid	C	CLP_protease(1)	29	29.5.5.8.1*	protein.degradation.serine protease.SK.S14
clp	AT1G49970	CLPR1	CLPR1	AT5G49940	87	x	x	x	x	7.9	NIFU-like protein 2	CnfU-V - 2Fe-2S assembly PSI & Fd (also NFU-2)	plastid stroma	1	plastid	C	NifU(2)	29	29.8.1*	protein assembly and cofactor ligation.Fe-S assembly
clp	AT1G49970	CLPR1	CLPR1	AT4G14070	94	x	x	x	x	7.8	acyl-activating enzyme 15	Plastidial Long-Chain Acyl-CoA Synthetase (AAE15)(Lipid Gene Database; Beisson)	envelope-inner-peripheral-stromal-side	1	plastid	C	AMP-binding(1)	11	11.1.8	lipid metabolism.FA synthesis and FA elongation.acyl coa ligase
clp	AT1G49970	CLPR1	CLPR1	AT5G60600	24	x	x	x	x	7.8	4-hydroxy-3-methylbut-2-enyl diphosphate synthase	4-hydroxy-3-methylbutyl diphosphate synthase (HDS; also named GcpE, CLB4 or IspG)	plastid stroma; thylakoid-peripheral-stromal-side	1	plastid	C	GcpE(1)	16	16.1.1.6	secondary metabolism.isoprenoids.non-mevalonate pathway.HDS
clp	AT1G49970	CLPR1	CLPR1	AT2G35490	4	x	x	x	x	7.7	Plastid-lipid associated protein PAP / fibrillin family protein	fibrillin 2 (FBN2)	plastoglobules	1	plastid	C	PAP_fibrillin(1)	26	26.31*	misc.fibrillins
clp	AT1G49970	CLPR1	CLPR1	AT1G36320	67	x	x	x	x	7.7	unknown protein; BEST Arabidopsis thaliana protein match is: unknown protein (TAIR:AT4G37920.1); Has 93 Blast hits to 90 proteins in 22 species: Archae - 0; Bacteria - 0; Metazoa - 0; Fungi - 0; Plants - 85; Viruses - 0; Other Eukaryotes - 8 (source:	unknown protein	0	1	plastid	C	0	35	35.2	not assigned.unknown
clp	AT1G49970	CLPR1	CLPR1	AT1G54520	80	x	x	x	x	7.3	unknown protein; FUNCTIONS IN: molecular_function unknown; INVOLVED IN: biological_process unknown; LOCATED IN: chloroplast; EXPRESSED IN: 24 plant structures; EXPRESSED DURING: 15 growth stages; CONTAINS InterPro DOMAIN/s: Protein of unknown functio	FLAP1, FLUCTUATING-LIGHT- ACCLIMATION PROTEIN (involved in proton homeostasis lumen)	plastid	1	plastid	C	DUF1517(1)	1	1.1	PS.lightreaction
clp	AT1G49970	CLPR1	CLPR1	AT1G65260	91	x	x	x	x	7.3	plastid transcriptionally active 4	Vipp1 - mutant HCF155 - PspA like	envelope-intermembranespace; plastid stroma; thylakoid-peripheral-stromal-side	1	plastid	C	PspA_IM30(1)	29	29.3.3	protein.targeting.chloroplast
clp	AT1G49970	CLPR1	CLPR1	AT1G69390	77	x	x	x	x	7.3	homologue of bacterial MinE 1	MinE (ARC12)	envelope-inner; plastid stroma	1	plastid	C	MinE(1)	31	31.5.3*	cell.plastid.division
clp	AT1G49970	CLPR1	CLPR1	AT5G06580	1030	x	x	x		6.8	FAD-linked oxidases family protein	d-lactate dehydrogenase (AtD-LDH)	mitochondria	2	mitochondria	C	FAD-oxidase_C(1) FAD_binding_4(1)	8	8	TCA / org. transformation
clp	AT1G49970	CLPR1	CLPR1	AT1G67280	95	x	x	x		6.7	Glyoxalase/Bleomycin resistance protein/Dioxygenase superfamily protein	glyoxalase I -1, putative (lactoylglutathione lyase)	plastid stroma; thylakoid-peripheral-stromal-side	1	plastid	C	Glyoxalase(2)	13	13.2.3.2	amino acid metabolism.degradation.aspartate family.threonine
clp	AT1G49970	CLPR1	CLPR1	AT1G11750	16	x	x	x		6.5	CLP protease proteolytic subunit 6	ClpP6 (P-ring)	plastid stroma	1	plastid	C	CLP_protease(1)	29	29.5.5.8.1*	protein.degradation.serine protease.SK.S14
clp	AT1G49970	CLPR1	CLPR1	AT5G62810	1371	x	x	x		6.4	peroxin 14	PEX14 (PEROXISOME DEFECTIVE 2) (membrane localized)	peroxisome	4	peroxisome	_	Pex14_N(1)	35	35.1	not assigned.no ontology
clp	AT1G49970	CLPR1	CLPR1	AT3G10970	138	x	x	x		6.3	Haloacid dehalogenase-like hydrolase (HAD) superfamily protein	PYRP2-related Haloacid dehalogenase (HAD) hydrolase	plastid	1	plastid	C	Hydrolase(1)	35	35.1	not assigned.no ontology
clp	AT1G49970	CLPR1	CLPR1	AT1G65410	382	x	x	x		6.2	non-intrinsic ABC protein 11	TGD3- small ATPase involved inlipid import (ATNAP11)	envelope-inner-peripheral-stromal-side	1	plastid	C	AAA(1) ABC_tran(1) SMC_N(1)	11	11.15*	lipid metabolism.transport
clp	AT1G49970	CLPR1	CLPR1	AT3G63520	1399	x		x		6.1	carotenoid cleavage dioxygenase 1	9,10 (9',10') 9-cis-epoxycarotenoid dioxygenase (CCD1)	cytosol	5	cytosol	_	RPE65(1)	16	16.1.4.10	secondary metabolism.isoprenoids.carotenoids.carotenoid cleavage dioxygenase
clp	AT1G49970	CLPR1	CLPR1	AT5G05200	292	x		x		6.1	Protein kinase superfamily protein	ABC1 kinase 9 (ABC1K9)	plastoglobules	1	plastid	M	ABC1(1) MecA_N(1) Shikimate_DH(1)	26	26.56*	misc.ABC1k family
clp	AT1G49970	CLPR1	CLPR1	AT5G19540	224	x		x		6.1	unknown protein; FUNCTIONS IN: molecular_function unknown; INVOLVED IN: biological_process unknown; LOCATED IN: chloroplast; EXPRESSED IN: 22 plant structures; EXPRESSED DURING: 13 growth stages; Has 1807 Blast hits to 1807 proteins in 277 species: A	DWARF AND YELLOW 1 (DY1)	plastid stroma	1	plastid	C	0	35	35.2	not assigned.unknown
clp	AT1G49970	CLPR1	CLPR1	AT3G44880	289	x		x		6	Pheophorbide a oxygenase family protein with Rieske [2Fe-2S] domain	Pheophorbide a oxygenase (PaO) or ACD1	thylakoid	1	plastid	C	PaO(1) Rieske(1)	19	19.50*	tetrapyrrole synthesis.tetrapyrrole degradation
clp	AT1G49970	CLPR1	CLPR1	AT3G10130	435	x		x		6	SOUL heme-binding family protein	SOUL heme-binding (HBP3)	plastoglobules	1	plastid	C	SOUL(1)	21	21.3	redox.heme
clp	AT1G49970	CLPR1	CLPR1	AT5G44000	182	x		x		6	Glutathione S-transferase family protein	Glutathione S-transferase related protein	plastid	1	plastid	C	GST_C(1)	26	26.9	misc.glutathione S transferases
clp	AT1G49970	CLPR1	CLPR1	AT5G06130	389	x		x		6	chaperone protein dnaJ-related; BEST Arabidopsis thaliana protein match is: unknown protein (TAIR:AT5G61670.2); Has 35333 Blast hits to 34131 proteins in 2444 species: Archae - 798; Bacteria - 22429; Metazoa - 974; Fungi - 991; Plants - 531; Viruses - 0; Other Eukaryotes - 9610 (source: NCBI BLink).	Zn-finger J domain 4x repeats	plastid	1	plastid	_	DnaJ_CXXCXGXG(1) DUF1010(1)	26	26.29*	misc.DnaJ domain with unknown function
clp	AT1G49970	CLPR1	CLPR1	AT4G25650	303	x		x		6	ACD1-like	Tic55-related protein (PTC52)	envelope-inner	1	plastid	C	PaO(1) Rieske(1)	29	19.50*	tetrapyrrole synthesis.tetrapyrrole degradation
clp	AT1G49970	CLPR1	CLPR1	AT2G04842	445	x		x		6	threonyl-tRNA synthetase, putative / threonine--tRNA ligase, putative	Thr-tRNA synthetase (ThrRS-2) (dual targeted - cTP/mTP)	mitochondria; plastid stroma	1	plastid	C	HGTP_anticodon(1) tRNA-synt_2b(1) tRNA_SAD(1)	29	29.1.3	protein.aa activation.threonine-tRNA ligase
clp	AT1G49970	CLPR1	CLPR1	AT1G02475	359	x		x		6	Polyketide cyclase/dehydrase and lipid transport superfamily protein	Polyketide cyclase domain protein	0	1	plastid	C	Polyketide_cyc(1)	35	35.2	not assigned.unknown
clp	AT1G49970	CLPR1	CLPR1	AT2G43180	457	x		x		6	Phosphoenolpyruvate carboxylase family protein; FUNCTIONS IN: catalytic activity; INVOLVED IN: metabolic process; LOCATED IN: chloroplast; EXPRESSED IN: 8 plant structures; EXPRESSED DURING: LP.04 four leaves visible, 4 anthesis, petal differentiation and expansion stage; CONTAINS InterPro DOMAIN/s: Pyruvate/Phosphoenolpyruvate kinase, catalytic core (InterPro:IPR015813), Isocitrate lyase/phospho…	unknown protein	plastid	1	plastid	C	0	35	35.2	not assigned.unknown
clp	AT1G12410	CLPR2	CLPR2	AT1G11750	16	x	x	x	x	9.8	CLP protease proteolytic subunit 6	ClpP6 (P-ring)	plastid stroma	1	plastid	C	CLP_protease(1)	29	29.5.5.8.1*	protein.degradation.serine protease.SK.S14
clp	AT1G12410	CLPR2	CLPR2	AT4G25370	19	x	x	x	x	9.7	Double Clp-N motif protein	CLPT1	plastid stroma	1	plastid	C	Clp_N(2)	29	29.5.5.30*	protein.degradation.serine protease.regulator
clp	AT1G12410	CLPR2	CLPR2	AT4G17040	8	x	x	x	x	9.7	CLP protease R subunit 4	CLPR4 (R-ring)	plastid stroma	1	plastid	C	CLP_protease(1)	29	29.5.5.8.1*	protein.degradation.serine protease.SK.S14
clp	AT1G12410	CLPR2	CLPR2	AT3G14110	53	x	x	x	x	8.3	Tetratricopeptide repeat (TPR)-like superfamily protein	Flu gene - TPR motif, regulation tetrapyrole biosynthesis	envelope-inner; thylakoid	1	plastid	C	TPR_2(2)	19	19.4	tetrapyrrole synthesis.regulation
clp	AT1G12410	CLPR2	CLPR2	AT1G48450	71	x	x	x	x	8.1	Protein of unknown function (DUF760)	DUF760-2	plastid	1	plastid	C	DUF760(1)	35	35.2	not assigned.unknown
clp	AT1G12410	CLPR2	CLPR2	AT5G23040	42	x	x	x	x	7.8	Protein of unknown function (DUF3353)	CHAPERONE-LIKE PROTEIN OF POR1 (CPP1) (CDF1)	envelope; mitochondria	1	plastid	C	0	19	19.4	tetrapyrrole synthesis.regulation
clp	AT1G12410	CLPR2	CLPR2	AT5G06340	107	x	x	x	x	7.8	nudix hydrolase homolog 27 (NUDX27); CONTAINS InterPro DOMAIN/s: NUDIX hydrolase domain-like (InterPro:IPR015797), NUDIX hydrolase (InterPro:IPR020476), NUDIX hydrolase, conserved site (InterPro:IPR020084), NUDIX hydrolase domain (InterPro:IPR000086); BEST Arabidopsis thaliana protein match is: nudix hydrolase homolog 26 (TAIR:AT3G10620.1); Has 1807 Blast hits to 1807 proteins in 277 species: Arc…	diadenosine 5',5'''-P1,P4-tetraphosphate hydrolase (AtNUDX27)	plastid	1	plastid	C	NUDIX(1)	30	30.4.3	signalling.phosphinositides.bis(5-nucleosyl)-tetraphosphatase
clp	AT1G12410	CLPR2	CLPR2	AT1G65260	91	x	x	x	x	7.7	plastid transcriptionally active 4	Vipp1 - mutant HCF155 - PspA like	envelope-intermembranespace; plastid stroma; thylakoid-peripheral-stromal-side	1	plastid	C	PspA_IM30(1)	29	29.3.3	protein.targeting.chloroplast
clp	AT1G12410	CLPR2	CLPR2	AT1G78630	130	x	x	x	x	7.5	Ribosomal protein L13 family protein	50S ribosomal protein L13	plastid ribosome	1	plastid	C	Ribosomal_L13(1)	29	29.2.1.1.1.2.13	protein.synthesis.ribosomal protein.prokaryotic.chloroplast.50S subunit.L13
clp	AT1G12410	CLPR2	CLPR2	AT1G67280	95	x	x	x	x	7.4	Glyoxalase/Bleomycin resistance protein/Dioxygenase superfamily protein	glyoxalase I -1, putative (lactoylglutathione lyase)	plastid stroma; thylakoid-peripheral-stromal-side	1	plastid	C	Glyoxalase(2)	13	13.2.3.2	amino acid metabolism.degradation.aspartate family.threonine
clp	AT1G12410	CLPR2	CLPR2	AT1G22700	88	x	x	x	x	7.4	Tetratricopeptide repeat (TPR)-like superfamily protein	Pyg7 - TPR protein - PSI assembly (homologue YCF37 Synechocystis)	thylakoid-integral	1	plastid	C	TPR_2(2)	29	29.8	protein.protein assembly and cofactor ligation
clp	AT1G12410	CLPR2	CLPR2	AT5G14320	56	x	x	x	x	7.3	Ribosomal protein S13/S18 family	30S ribosomal protein S13	plastid ribosome	1	plastid	C	Ribosomal_S13(1)	29	29.2.1.1.1.1.13	protein.synthesis.ribosomal protein.prokaryotic.chloroplast.30S subunit.S13
clp	AT1G12410	CLPR2	CLPR2	AT5G16140	199	x	x	x	x	7.1	Peptidyl-tRNA hydrolase family protein; FUNCTIONS IN: aminoacyl-tRNA hydrolase activity; INVOLVED IN: translation; EXPRESSED IN: 22 plant structures; EXPRESSED DURING: 13 growth stages; CONTAINS InterPro DOMAIN/s: Peptidyl-tRNA hydrolase, conserved site (InterPro:IPR018171), Peptidyl-tRNA hydrolase (InterPro:IPR001328); BEST Arabidopsis thaliana protein match is: Peptidyl-tRNA hydrolase family pr…	peptidyl-tRNA hydrolase	plastid	1	plastid	_	Pept_tRNA_hydro(1)	29	29.2.5	protein.synthesis.release
clp	AT1G12410	CLPR2	CLPR2	AT3G63190	65	x	x	x	x	7.1	ribosome recycling factor, chloroplast precursor	Putative ribosome recycling factor	plastid stroma	1	plastid	C	RRF(1)	29	29.2.9*	protein.synthesis.ribosome recycling
clp	AT1G12410	CLPR2	CLPR2	AT5G14910	27	x	x	x	x	7	Heavy metal transport/detoxification superfamily protein	unknown protein - heavy metal binding domain - also in CN-PAGE -stroma	plastid stroma	1	plastid	C	0	15	15.2	metal handling.binding, chelation and storage
clp	AT1G12410	CLPR2	CLPR2	AT5G65220	14	x	x	x	x	7	Ribosomal L29 family protein	50S ribosomal protein L29	plastid ribosome	1	plastid	C	Ribosomal_L29(1)	29	29.2.1.1.1.2.29	protein.synthesis.ribosomal protein.prokaryotic.chloroplast.50S subunit.L29
clp	AT1G12410	CLPR2	CLPR2	AT5G30510	58	x	x	x	x	7	ribosomal protein S1	30S ribosomal protein S1	plastid ribosome	1	plastid	C	S1(3)	29	29.2.1.1.3.1.1	protein.synthesis.ribosomal protein.prokaryotic.unknown organellar.30S subunit.S1
clp	AT1G12410	CLPR2	CLPR2	AT1G02560	1	x	x	x	x	7	nuclear encoded CLP protease 5	ClpP5 (P-ring)	plastid stroma	1	plastid	C	CLP_protease(1) DmpG_comm(1)	29	29.5.5.8.1*	protein.degradation.serine protease.SK.S14
clp	AT1G12410	CLPR2	CLPR2	AT5G08540	221	x	x	x	x	7	unknown protein; FUNCTIONS IN: molecular_function unknown; INVOLVED IN: biological_process unknown; LOCATED IN: chloroplast thylakoid membrane, chloroplast, chloroplast envelope; EXPRESSED IN: 24 plant structures; EXPRESSED DURING: 13 growth stages;	unknown protein - maybe RNA binding?	envelope-inner	1	plastid	C	DUF408(1)	35	35.2	not assigned.unknown
clp	AT1G12410	CLPR2	CLPR2	AT2G43030	44	x	x	x		6.8	Ribosomal protein L3 family protein	50S ribosomal protein L3	plastid ribosome	1	plastid	C	Ribosomal_L3(1)	29	29.2.1.1.1.2.3	protein.synthesis.ribosomal protein.prokaryotic.chloroplast.50S subunit.L3
clp	AT1G12410	CLPR2	CLPR2	AT4G01310	134	x		x		6.8	Ribosomal L5P family protein	50S ribosomal protein L5	plastid ribosome	1	plastid	C	DUF1010(1) Ribosomal_L5(1) Ribosomal_L5_C(1)	29	29.2.1.1.1.2.5	protein.synthesis.ribosomal protein.prokaryotic.chloroplast.50S subunit.L5
clp	AT1G12410	CLPR2	CLPR2	AT3G26900	205	x		x		6.7	Encodes a protein with some sequence similarity to shikimate kinases, but a truncated form of this protein (lacking a putative N-terminal chloroplast transit peptide) does not have shikimate kinase activity in vitro. skl1-3 mutants have a variegated phenotype and skl1-8 mutants have an albino phenotype consistent with the observation of chloroplast defects in these mutants.	shikimate kinase SKL1	plastid stroma	1	plastid	C	APS_kinase(1) SKI(1)	13	13.1.6.1.5	amino acid metabolism.synthesis.aromatic aa.chorismate.shikimate kinase
clp	AT1G12410	CLPR2	CLPR2	AT3G63490	69	x		x		6.7	Ribosomal protein L1p/L10e family	50S ribosomal protein L1	plastid ribosome	1	plastid	C	Ribosomal_L1(1)	29	29.2.1.1.1.2.1	protein.synthesis.ribosomal protein.prokaryotic.chloroplast.50S subunit.L1
clp	AT1G12410	CLPR2	CLPR2	AT1G69390	77	x		x		6.7	homologue of bacterial MinE 1	MinE (ARC12)	envelope-inner; plastid stroma	1	plastid	C	MinE(1)	31	31.5.3*	cell.plastid.division
clp	AT1G12410	CLPR2	CLPR2	AT1G36320	67	x		x		6.7	unknown protein; BEST Arabidopsis thaliana protein match is: unknown protein (TAIR:AT4G37920.1); Has 93 Blast hits to 90 proteins in 22 species: Archae - 0; Bacteria - 0; Metazoa - 0; Fungi - 0; Plants - 85; Viruses - 0; Other Eukaryotes - 8 (source:	unknown protein	0	1	plastid	C	0	35	35.2	not assigned.unknown
clp	AT1G12410	CLPR2	CLPR2	AT3G60370	13	x		x		6.6	FKBP-like peptidyl-prolyl cis-trans isomerase family protein	Isomerases	thylakoid-peripheral-lumenal-side	1	plastid	C	FKBP_C(1)	29	29.6	protein.folding
clp	AT1G12410	CLPR2	CLPR2	AT1G74970	149	x		x		6.6	ribosomal protein S9	30S ribosomal protein S9	plastid ribosome	1	plastid	C	Ribosomal_S9(1)	29	29.2.1.1.1.1.9	protein.synthesis.ribosomal protein.prokaryotic.chloroplast.30S subunit.S9
clp	AT1G12410	CLPR2	CLPR2	AT2G27680	123	x		x		6.5	NAD(P)-linked oxidoreductase superfamily protein	aldo/keto reductase	plastid stroma	1	plastid	C	Aldo_ket_red(1)	3	3.5	minor CHO metabolism.others
clp	AT1G12410	CLPR2	CLPR2	AT2G20860	1024	x		x		6.5	lipoic acid synthase 1	lipoyl synthase -lip1 mitochondria	mitochondria	2	mitochondria	M	Radical_SAM(1)	18	18.11	Co-factor and vitamine metabolism.lipoic acid
clp	AT1G12410	CLPR2	CLPR2	AT3G49560	330	x		x		6.5	Mitochondrial import inner membrane translocase subunit Tim17/Tim22/Tim23 family protein; FUNCTIONS IN: protein transporter activity, P-P-bond-hydrolysis-driven protein transmembrane transporter activity; INVOLVED IN: protein transport; LOCATED IN: in 6 components; EXPRESSED IN: 23 plant structures; EXPRESSED DURING: 13 growth stages; CONTAINS InterPro DOMAIN/s: Sterile alpha motif, type 1 (Inter…	HP30-1 or TRIC-1 (PRAT family) - tRNA import in mitochon.	envelope-inner-integral; mitochondria	1	plastid	_	Acyl-CoA_dh_N(1) SAM_1(1) Tim17(1)	34	34.8	transport.metabolite transporters at the envelope membrane
clp	AT1G12410	CLPR2	CLPR2	AT3G15190	104	x		x		6.4	chloroplast 30S ribosomal protein S20, putative	30S ribosomal protein S20	plastid ribosome	1	plastid	C	Ribosomal_S20p(1)	29	29.2.1.1.1.1.20	protein.synthesis.ribosomal protein.prokaryotic.chloroplast.30S subunit.S20
clp	AT1G12410	CLPR2	CLPR2	AT1G05190	167	x		x		6.4	Ribosomal protein L6 family	50S ribosomal protein L6	plastid ribosome	1	plastid	C	Gp5_C(1) Ribosomal_L6(2)	29	29.2.1.1.1.2.6	protein.synthesis.ribosomal protein.prokaryotic.chloroplast.50S subunit.L6
clp	AT1G12410	CLPR2	CLPR2	AT5G66720	355	x		x		6.4	Protein phosphatase 2C family protein; FUNCTIONS IN: phosphoprotein phosphatase activity, catalytic activity; INVOLVED IN: biological_process unknown; LOCATED IN: chloroplast stroma, chloroplast; EXPRESSED IN: guard cell; CONTAINS InterPro DOMAIN/s: Protein phosphatase 2C-related (InterPro:IPR001932), Sporulation stage II, protein E C-terminal (InterPro:IPR010822); BEST Arabidopsis thaliana prote…	5-azacytidine resistance protein -related (Not plastid in Pubmed 19440515)	plastid stroma	1	plastid	C	PP2C(1) SpoIIE(1)	35	35.1	not assigned.no ontology
clp	AT1G12410	CLPR2	CLPR2	AT1G67700	353	x		x		6.4	unknown protein; FUNCTIONS IN: molecular_function unknown; INVOLVED IN: biological_process unknown; LOCATED IN: chloroplast, chloroplast envelope; EXPRESSED IN: 22 plant structures; EXPRESSED DURING: 13 growth stages; Has 49 Blast hits to 49 proteins in 20 species: Archae - 0; Bacteria - 0; Metazoa - 0; Fungi - 0; Plants - 44; Viruses - 0; Other Eukaryotes - 5 (source: NCBI BLink).	unknown protein	plastid	1	plastid	M	0	35	35.1	not assigned.no ontology
clp	AT1G12410	CLPR2	CLPR2	AT5G38660	140	x		x		6.4	acclimation of photosynthesis to environment	APE1- (ACCLIMATION OF PHOTOSYNTHESIS TO ENVIRONMENT)	thylakoid	1	plastid	C	0	35	35.2	not assigned.unknown
clp	AT1G12410	CLPR2	CLPR2	AT2G39080	202	x		x		6.4	NAD(P)-binding Rossmann-fold superfamily protein	unknown protein	plastid stroma	1	plastid	C	Epimerase(1)	35	35.2	not assigned.unknown
clp	AT1G12410	CLPR2	CLPR2	AT4G32320	84	x		x		6.3	ascorbate peroxidase 6	ascorbate peroxidase 6	0	1	plastid	C	peroxidase(1)	26	26.12	misc.peroxidases
clp	AT1G12410	CLPR2	CLPR2	AT3G54210	165	x		x		6.3	Ribosomal protein L17 family protein	50S ribosomal protein L17	plastid ribosome	1	plastid	C	Ribosomal_L17(1)	29	29.2.1.1.1.2.17	protein.synthesis.ribosomal protein.prokaryotic.chloroplast.50S subunit.L17
clp	AT1G12410	CLPR2	CLPR2	AT4G24750	236	x		x		6.3	Rhodanese/Cell cycle control phosphatase superfamily protein	rhodanese domain protein	plastid	1	plastid	C	Rhodanese(1)	35	35.2	not assigned.unknown
clp	AT1G12410	CLPR2	CLPR2	AT5G19370	209	x		x		6.2	rhodanese-like domain-containing protein / PPIC-type PPIASE domain-containing protein	rhodanese-like domain-containing protein / PPIC-type PPIASE domain-containing protein,	plastid	1	plastid	C	Rhodanese(1) Rotamase(1)	26	26.23	misc.rhodanese
clp	AT1G12410	CLPR2	CLPR2	AT1G02910	350	x		x		6.2	tetratricopeptide repeat (TPR)-containing protein	LPA1 - PSII assembly factor	thylakoid-integral	1	plastid	C	TPR_1(1)	29	29.8	protein.protein assembly and cofactor ligation
clp	AT1G12410	CLPR2	CLPR2	AT1G73060	215	x		x		6.2	Low PSII Accumulation 3	LPA3 - PSII assembly factor associates with CP43, LPA2, ALB3	thylakoid-peripheral-stromal-side	1	plastid	C	0	29	29.8	protein.protein assembly and cofactor ligation
clp	AT1G12410	CLPR2	CLPR2	AT3G25920	131	x		x		6.2	ribosomal protein L15	50S ribosomal protein L15	plastid ribosome	1	plastid	C	L15(1) Ribosomal_L15(1)	29	29.2.1.1.1.2.15	protein.synthesis.ribosomal protein.prokaryotic.chloroplast.50S subunit.L15
clp	AT1G12410	CLPR2	CLPR2	AT5G47190	150	x		x		6.2	Ribosomal protein L19 family protein; FUNCTIONS IN: structural constituent of ribosome; INVOLVED IN: translation, ribosome biogenesis; LOCATED IN: ribosome, chloroplast stroma, chloroplast, membrane, chloroplast envelope; EXPRESSED IN: 23 plant structures; EXPRESSED DURING: 13 growth stages; CONTAINS InterPro DOMAIN/s: Ribosomal protein L19 (InterPro:IPR001857); BEST Arabidopsis thaliana protein …	50S ribosomal protein L19A (homologous to L19B)	plastid ribosome	1	plastid	C	Ribosomal_L19(1)	29	29.2.1.1.1.2.19	protein.synthesis.ribosomal protein.prokaryotic.chloroplast.50S subunit.L19
clp	AT1G12410	CLPR2	CLPR2	AT1G75350	218	x		x		6.2	embryo defective 2184 (emb2184); FUNCTIONS IN: structural constituent of ribosome; INVOLVED IN: translation, ribosome biogenesis, embryo development ending in seed dormancy; LOCATED IN: ribosome, chloroplast, chloroplast stroma, chloroplast envelope; EXPRESSED IN: 23 plant structures; EXPRESSED DURING: 14 growth stages; CONTAINS InterPro DOMAIN/s: Ribosomal protein L31 (InterPro:IPR002150); Has 1…	50S ribosomal protein L31	plastid ribosome	1	plastid	C	Ribosomal_L31(1)	29	29.2.1.1.1.2.31	protein.synthesis.ribosomal protein.prokaryotic.chloroplast.50S subunit.L31
clp	AT1G12410	CLPR2	CLPR2	AT4G24770	420	x		x		6.1	31-kDa RNA binding protein	chloroplast ribonucleoprotein CP31A	plastid stroma	1	plastid	C	RRM_1(2)	27	27.1.5*	RNA.processing.editing
clp	AT1G12410	CLPR2	CLPR2	AT2G45770	70	x		x		6.1	signal recognition particle receptor protein, chloroplast (FTSY)	cpFtsY	thylakoid-peripheral-stromal-side	1	plastid	C	Adenylsucc_synt(1) CbiA(1) CobA_CobO_BtuR(1) MobB(1) SRP54(1) SRP54_N(1)	29	29.3.3	protein.targeting.chloroplast
clp	AT1G12410	CLPR2	CLPR2	AT2G38025	344	x		x		6.1	Cysteine proteinases superfamily protein	OTU-like cysteine protease (OTU3)	0	1	plastid	C	OTU(1)	29	29.5.3.1.5*	protein.degradation.cysteine protease.CA.C85
clp	AT1G12410	CLPR2	CLPR2	AT3G32930	1461	x		x		6.1	unknown protein; FUNCTIONS IN: molecular_function unknown; INVOLVED IN: biological_process unknown; LOCATED IN: chloroplast envelope; EXPRESSED IN: 22 plant structures; EXPRESSED DURING: 13 growth stages; Has 57 Blast hits to 57 proteins in 11 specie	peroxidase 32 (PER32) (P32) (PRXR3)	not plastid	5	other	C	0	35	35.2	not assigned.unknown
clp	AT1G12410	CLPR2	CLPR2	AT5G65250	429	x		x		6.1	unknown protein; FUNCTIONS IN: molecular_function unknown; INVOLVED IN: biological_process unknown; LOCATED IN: chloroplast; EXPRESSED IN: 22 plant structures; EXPRESSED DURING: 13 growth stages; Has 30201 Blast hits to 17322 proteins in 780 species:	unknown protein	plastid	1	plastid	C	0	35	35.2	not assigned.unknown
clp	AT1G12410	CLPR2	CLPR2	AT4G39040	126	x		x		6	RNA-binding CRS1 / YhbY (CRM) domain protein; FUNCTIONS IN: RNA binding; INVOLVED IN: biological_process unknown; LOCATED IN: chloroplast; EXPRESSED IN: 22 plant structures; EXPRESSED DURING: 13 growth stages; CONTAINS InterPro DOMAIN/s: RNA-binding, CRM domain (InterPro:IPR001890); BEST Arabidopsis thaliana protein match is: RNA-binding CRS1 / YhbY (CRM) domain protein (TAIR:AT2G21350.1); Has 78…	RNA binding protein - CRS1/YhbY domain	plastid stroma	1	plastid	C	CRS1_YhbY(1) Rtt106(1) YL1(1)	27	27.4	RNA.RNA binding
clp	AT1G12410	CLPR2	CLPR2	AT1G53120	444	x		x		6	RNA-binding S4 domain-containing protein	RNA-binding S4 domain-containing protein	plastid	1	plastid	M	S4(1)	27	27.4	RNA.RNA binding
clp	AT1G12410	CLPR2	CLPR2	AT4G21860	447	x		x		6	methionine sulfoxide reductase B 2 (MSRB2); FUNCTIONS IN: peptide-methionine-(S)-S-oxide reductase activity; INVOLVED IN: oxidation reduction; LOCATED IN: chloroplast, chloroplast stroma; EXPRESSED IN: 24 plant structures; EXPRESSED DURING: 13 growth stages; CONTAINS InterPro DOMAIN/s: Methionine sulphoxide reductase B (InterPro:IPR002579), Mss4-like (InterPro:IPR011057); BEST Arabidopsis thalian…	methionine sulfoxide reductase type B - 2 (MSRB2)	plastid stroma	1	plastid	C	SelR(1)	29	29.11*	protein.methione sulfoxide reductases
clp	AT1G12410	CLPR2	CLPR2	AT1G48350	273	x		x		6	Ribosomal L18p/L5e family protein	50S ribosomal protein L18	plastid ribosome	1	plastid	C	Ribosomal_L18p(1)	29	29.2.1.1.1.2.18	protein.synthesis.ribosomal protein.prokaryotic.chloroplast.50S subunit.L18
clp	AT1G12410	CLPR2	CLPR2	AT1G07320	451	x		x		6	encodes a plastid ribosomal protein L4	50S ribosomal protein L4	plastid ribosome	1	plastid	C	Ribosomal_L4(1)	29	29.2.1.1.1.2.4	protein.synthesis.ribosomal protein.prokaryotic.chloroplast.50S subunit.L4
clp	AT1G12410	CLPR2	CLPR2	AT1G63610	169	x		x		6	unknown protein; FUNCTIONS IN: molecular_function unknown; INVOLVED IN: biological_process unknown; LOCATED IN: chloroplast; EXPRESSED IN: 22 plant structures; EXPRESSED DURING: 13 growth stages; BEST Arabidopsis thaliana protein match is: unknown protein (TAIR:AT2G14910.1); Has 537 Blast hits to 411 proteins in 100 species: Archae - 0; Bacteria - 231; Metazoa - 0; Fungi - 0; Plants - 94; Viruses…	DUF760-3	plastid	1	plastid	C	0	35	35.2	not assigned.unknown
clp	AT1G12410	CLPR2	CLPR2	AT5G22340	111	x		x		6	unknown protein; FUNCTIONS IN: molecular_function unknown; INVOLVED IN: biological_process unknown; LOCATED IN: chloroplast; EXPRESSED IN: 22 plant structures; EXPRESSED DURING: 13 growth stages; Has 58 Blast hits to 58 proteins in 20 species: Archae	unknown protein	0	1	plastid	C	0	35	35.2	not assigned.unknown
clp	AT1G12410	CLPR2	CLPR2	AT1G27385	227	x		x		6	unknown protein; FUNCTIONS IN: molecular_function unknown; INVOLVED IN: biological_process unknown; LOCATED IN: chloroplast; EXPRESSED IN: 24 plant structures; EXPRESSED DURING: 13 growth stages; CONTAINS InterPro DOMAIN/s: Protein of unknown functio	unknown protein DUF493 domain	0	1	plastid	C	DUF493(1)	35	35.2	not assigned.unknown
clp	AT1G12410	CLPR2	CLPR2	AT2G24020	380	x		x		6	Uncharacterised BCR, YbaB family COG0718	unknown protein YbaB family (DUF149)	plastid stroma	1	plastid	C	DUF149(1)	35	35.2	not assigned.unknown
clp	AT1G09130	CLPR3	CLPR3	AT2G35490	4	x	x	x	x	10.7	Plastid-lipid associated protein PAP / fibrillin family protein	fibrillin 2 (FBN2)	plastoglobules	1	plastid	C	PAP_fibrillin(1)	26	26.31*	misc.fibrillins
clp	AT1G09130	CLPR3	CLPR3	AT1G49970	12	x	x	x	x	9.9	CLP protease proteolytic subunit 1	ClpR1 (R-ring)	plastid stroma	1	plastid	C	CLP_protease(1)	29	29.5.5.8.1*	protein.degradation.serine protease.SK.S14
clp	AT1G09130	CLPR3	CLPR3	AT1G02560	1	x	x	x	x	8.2	nuclear encoded CLP protease 5	ClpP5 (P-ring)	plastid stroma	1	plastid	C	CLP_protease(1) DmpG_comm(1)	29	29.5.5.8.1*	protein.degradation.serine protease.SK.S14
clp	AT1G09130	CLPR3	CLPR3	AT4G17040	8	x	x	x	x	8.2	CLP protease R subunit 4	CLPR4 (R-ring)	plastid stroma	1	plastid	C	CLP_protease(1)	29	29.5.5.8.1*	protein.degradation.serine protease.SK.S14
clp	AT1G09130	CLPR3	CLPR3	AT4G25130	68	x	x	x	x	8.1	peptide met sulfoxide reductase 4	methionine sulfoxide reductase type A 4 (MSRA4)	plastid stroma	1	plastid	C	PMSR(1)	29	29.11*	protein.methione sulfoxide reductases
clp	AT1G09130	CLPR3	CLPR3	AT5G60600	24	x	x	x	x	7.9	4-hydroxy-3-methylbut-2-enyl diphosphate synthase	4-hydroxy-3-methylbutyl diphosphate synthase (HDS; also named GcpE, CLB4 or IspG)	plastid stroma; thylakoid-peripheral-stromal-side	1	plastid	C	GcpE(1)	16	16.1.1.6	secondary metabolism.isoprenoids.non-mevalonate pathway.HDS
clp	AT1G09130	CLPR3	CLPR3	AT2G38270	120	x	x	x	x	7.5	CAX-interacting protein 2	CAX-interacting protein, CAXIP1-like, glutaredoxin-related protein	plastid stroma	1	plastid	C	Glutaredoxin(1) SH3BGR(1)	34	34.21	transport.calcium
clp	AT1G09130	CLPR3	CLPR3	AT3G63490	69	x	x	x	x	7.4	Ribosomal protein L1p/L10e family	50S ribosomal protein L1	plastid ribosome	1	plastid	C	Ribosomal_L1(1)	29	29.2.1.1.1.2.1	protein.synthesis.ribosomal protein.prokaryotic.chloroplast.50S subunit.L1
clp	AT1G09130	CLPR3	CLPR3	AT4G33350	151	x	x	x	x	7.4	Tic22-like family protein	Tic22	envelope-intermembranespace	1	plastid	C	Tic22(1)	29	29.3.3	protein.targeting.chloroplast
clp	AT1G09130	CLPR3	CLPR3	AT5G44000	182	x	x	x	x	7.2	Glutathione S-transferase family protein	Glutathione S-transferase related protein	plastid	1	plastid	C	GST_C(1)	26	26.9	misc.glutathione S transferases
clp	AT1G09130	CLPR3	CLPR3	AT1G11750	16	x	x	x	x	7.2	CLP protease proteolytic subunit 6	ClpP6 (P-ring)	plastid stroma	1	plastid	C	CLP_protease(1)	29	29.5.5.8.1*	protein.degradation.serine protease.SK.S14
clp	AT1G09130	CLPR3	CLPR3	AT4G38225	190	x	x	x	x	7.2	unknown protein; FUNCTIONS IN: molecular_function unknown; INVOLVED IN: biological_process unknown; LOCATED IN: chloroplast; EXPRESSED IN: 21 plant structures; EXPRESSED DURING: 13 growth stages; Has 30201 Blast hits to 17322 proteins in 780 species:	unknown protein	plastid stroma	1	plastid	C	0	35	35.2	not assigned.unknown
clp	AT1G09130	CLPR3	CLPR3	AT1G66670	2	x	x	x	x	6.9	CLP protease proteolytic subunit 3	ClpP3 (P-ring)	plastid stroma	1	plastid	C	CLP_protease(1)	29	29.5.5.8.1*	protein.degradation.serine protease.SK.S14
clp	AT1G09130	CLPR3	CLPR3	AT1G08490	241	x	x	x	x	6.8	chloroplastic NIFS-like cysteine desulfurase	AtCpNifS or AtNSF2 - SufS-like	plastid stroma	1	plastid	C	Aminotran_1_2(1) Aminotran_5(1) Beta_elim_lyase(1) Cys_Met_Meta_PP(1) DegT_DnrJ_	14	14	S-assimilation
clp	AT1G09130	CLPR3	CLPR3	AT3G10670	176	x	x	x	x	6.8	non-intrinsic ABC protein 7	SUFC (AtNAP7) - part of SUFBC2D complex - Fe-S assembly	plastid stroma	1	plastid	C	ABC_tran(1)	14	14	S-assimilation
clp	AT1G09130	CLPR3	CLPR3	AT2G44870	1033	x	x	x	x	6.8	unknown protein; FUNCTIONS IN: molecular_function unknown; INVOLVED IN: biological_process unknown; LOCATED IN: chloroplast; EXPRESSED IN: 22 plant structures; EXPRESSED DURING: 15 growth stages; Has 39 Blast hits to 39 proteins in 18 species: Archae	unknown protein (maybe plastid?)	0	2	mitochondria	M	0	35	35.2	not assigned.unknown
clp	AT1G09130	CLPR3	CLPR3	AT3G27925	62	x	x	x	x	6.7	DegP protease 1	DEG1 protease (homohexamer)	thylakoid-peripheral-lumenal-side	1	plastid	C	PDZ(1) Trypsin(1)	29	29.5.5.1.1*	protein.degradation.serine protease.PA.S1
clp	AT1G09130	CLPR3	CLPR3	AT1G80600	286	x	x	x	x	6.6	HOPW1-1-interacting 1	acetylornithine transaminase/AOTA/ACOAT)	plastid stroma	1	plastid	C	Aminotran_1_2(1) Aminotran_3(1)	13	13.1.2.3.4	amino acid metabolism.synthesis.glutamate family.arginine.acetylornithine aminotransferase
clp	AT1G09130	CLPR3	CLPR3	AT1G67280	95	x	x	x	x	6.6	Glyoxalase/Bleomycin resistance protein/Dioxygenase superfamily protein	glyoxalase I -1, putative (lactoylglutathione lyase)	plastid stroma; thylakoid-peripheral-stromal-side	1	plastid	C	Glyoxalase(2)	13	13.2.3.2	amino acid metabolism.degradation.aspartate family.threonine
clp	AT1G09130	CLPR3	CLPR3	AT5G58270	1035	x		x	x	6.6	ABC transporter of the mitochondrion 3	ABC transporter protein - possibly also envelope	mitochondria	2	mitochondria	M	AAA(1) ABC_membrane(1) ABC_tran(1) DUF1558(1) DUF31(1) Dynamin_N(1) KH_2(1) SMC_	34	34.16	transport.ABC transporters and multidrug resistance systems
clp	AT1G09130	CLPR3	CLPR3	AT3G10350	305	x	x	x	x	6.6	P-loop containing nucleoside triphosphate hydrolases superfamily protein	anion-transporting ATPase protein,	plastid	1	plastid	C	ArsA_ATPase(1) CbiA(1)	34	34.18.1	transport.unspecified anions.arsenite-transporting ATPase
clp	AT1G09130	CLPR3	CLPR3	AT5G05200	292	x		x	x	6.4	Protein kinase superfamily protein	ABC1 kinase 9 (ABC1K9)	plastoglobules	1	plastid	M	ABC1(1) MecA_N(1) Shikimate_DH(1)	26	26.56*	misc.ABC1k family
clp	AT1G09130	CLPR3	CLPR3	AT5G65620	372	x		x	x	6.3	Zincin-like metalloproteases family protein	OOP protease (also named TOP1) (related to E. coli OpdA)	mitochondria; plastid stroma	1	plastid	C	Peptidase_M3(1)	29	29.5.7.2.3*	protein.degradation.metalloprotease.MA(M).M3
clp	AT1G09130	CLPR3	CLPR3	AT3G19170	161	x		x	x	6.3	Zinc metalloprotease pitrilysin subfamily A. Signal peptide degrading enzyme targeted to mitochondria and chloroplasts. Expressed only in siliques and flowers	PREP1 - (AtZnMP) metalloprotease dually targeted mito & plastid	mitochondria; plastid stroma	1	plastid	C	M16C_assoc(1) Peptidase_M16(1) Peptidase_M16_C(2)	29	29.5.7.4.1*	protein.degradation.metalloprotease.ME.M16
clp	AT1G09130	CLPR3	CLPR3	AT1G54520	80	x		x		6.2	unknown protein; FUNCTIONS IN: molecular_function unknown; INVOLVED IN: biological_process unknown; LOCATED IN: chloroplast; EXPRESSED IN: 24 plant structures; EXPRESSED DURING: 15 growth stages; CONTAINS InterPro DOMAIN/s: Protein of unknown functio	FLAP1, FLUCTUATING-LIGHT- ACCLIMATION PROTEIN (involved in proton homeostasis lumen)	plastid	1	plastid	C	DUF1517(1)	1	1.1	PS.lightreaction
clp	AT1G09130	CLPR3	CLPR3	AT2G20860	1024	x		x		6.2	lipoic acid synthase 1	lipoyl synthase -lip1 mitochondria	mitochondria	2	mitochondria	M	Radical_SAM(1)	18	18.11	Co-factor and vitamine metabolism.lipoic acid
clp	AT1G09130	CLPR3	CLPR3	AT5G06130	389	x		x		6.2	chaperone protein dnaJ-related; BEST Arabidopsis thaliana protein match is: unknown protein (TAIR:AT5G61670.2); Has 35333 Blast hits to 34131 proteins in 2444 species: Archae - 798; Bacteria - 22429; Metazoa - 974; Fungi - 991; Plants - 531; Viruses - 0; Other Eukaryotes - 9610 (source: NCBI BLink).	Zn-finger J domain 4x repeats	plastid	1	plastid	_	DnaJ_CXXCXGXG(1) DUF1010(1)	26	26.29*	misc.DnaJ domain with unknown function
clp	AT1G09130	CLPR3	CLPR3	AT2G30950	5	x		x	x	6.2	FtsH extracellular protease family	FtsH2 (VAR2) (B-type) (FtsH1-2-5-8 complex)	thylakoid-integral	1	plastid	C	AAA(1) AAA_2(1) AAA_3(1) AAA_5(1) ABC_tran(1) Bac_DnaA(1) FtsH_ext(1) MMR_HSR1(1	29	29.5.7.2.4*	protein.degradation.metalloprotease.MA(M).M41
clp	AT1G09130	CLPR3	CLPR3	AT3G05350	394	x		x		6.2	Metallopeptidase M24 family protein	M24 aminopeptidase 2 (APP2)	plastid stroma	1	plastid	C	Creatinase_N(1) Peptidase_M24(1)	29	29.5.7.6.1*	protein.degradation.metalloprotease.MG.M24
clp	AT1G09130	CLPR3	CLPR3	AT4G25650	303	x		x		6.1	ACD1-like	Tic55-related protein (PTC52)	envelope-inner	1	plastid	C	PaO(1) Rieske(1)	29	19.50*	tetrapyrrole synthesis.tetrapyrrole degradation
clp	AT1G09130	CLPR3	CLPR3	AT4G25370	19	x		x		6.1	Double Clp-N motif protein	CLPT1	plastid stroma	1	plastid	C	Clp_N(2)	29	29.5.5.30*	protein.degradation.serine protease.regulator
clp	AT1G09130	CLPR3	CLPR3	AT2G39190	437	x		x		6	member of ATH subfamily	ABC1 kinase 4 (ABC1K4) (likely plastid)	plastid	1	plastid	C	ABC1(1)	26	26.56*	misc.ABC1k family
clp	AT1G09130	CLPR3	CLPR3	AT1G19740	345	x		x		6	ATP-dependent protease La (LON) domain protein; FUNCTIONS IN: ATP-dependent peptidase activity; INVOLVED IN: proteolysis; LOCATED IN: chloroplast; EXPRESSED IN: 22 plant structures; EXPRESSED DURING: 13 growth stages; CONTAINS InterPro DOMAIN/s: Peptidase S16, lon N-terminal (InterPro:IPR003111); BEST Arabidopsis thaliana protein match is: ATP-dependent protease La (LON) domain protein (TAIR:AT1G…	LON-domain protein 1 (LON-like1)	plastid	1	plastid	C	LON(1)	29	29.5.5.7*	protein.degradation.serine protease SJ.S16
clp	AT4G17040	CLPR4	CLPR4	AT1G02560	1	x	x	x	x	10.1	nuclear encoded CLP protease 5	ClpP5 (P-ring)	plastid stroma	1	plastid	C	CLP_protease(1) DmpG_comm(1)	29	29.5.5.8.1*	protein.degradation.serine protease.SK.S14
clp	AT4G17040	CLPR4	CLPR4	AT1G12410	17	x	x	x	x	9.7	CLP protease proteolytic subunit 2	ClpR2 (R-ring)	plastid stroma	1	plastid	C	CLP_protease(1)	29	29.5.5.8.1*	protein.degradation.serine protease.SK.S14
clp	AT4G17040	CLPR4	CLPR4	AT1G11750	16	x	x	x	x	8.8	CLP protease proteolytic subunit 6	ClpP6 (P-ring)	plastid stroma	1	plastid	C	CLP_protease(1)	29	29.5.5.8.1*	protein.degradation.serine protease.SK.S14
clp	AT4G17040	CLPR4	CLPR4	AT5G23040	42	x	x	x	x	8.6	Protein of unknown function (DUF3353)	CHAPERONE-LIKE PROTEIN OF POR1 (CPP1) (CDF1)	envelope; mitochondria	1	plastid	C	0	19	19.4	tetrapyrrole synthesis.regulation
clp	AT4G17040	CLPR4	CLPR4	AT1G09130	11	x	x	x	x	8.2	ATP-dependent caseinolytic (Clp) protease/crotonase family protein; FUNCTIONS IN: serine-type endopeptidase activity; INVOLVED IN: proteolysis; LOCATED IN: in 6 components; EXPRESSED IN: 24 plant structures; EXPRESSED DURING: 15 growth stages; CONTAINS InterPro DOMAIN/s: Peptidase S14, ClpP (InterPro:IPR001907); BEST Arabidopsis thaliana protein match is: CLP protease proteolytic subunit 1 (TAIR:…	ClpR3 (R-ring)	plastid stroma	1	plastid	C	CLP_protease(1)	29	29.5.5.8.1*	protein.degradation.serine protease.SK.S14
clp	AT4G17040	CLPR4	CLPR4	AT1G36320	67	x	x	x	x	8.2	unknown protein; BEST Arabidopsis thaliana protein match is: unknown protein (TAIR:AT4G37920.1); Has 93 Blast hits to 90 proteins in 22 species: Archae - 0; Bacteria - 0; Metazoa - 0; Fungi - 0; Plants - 85; Viruses - 0; Other Eukaryotes - 8 (source:	unknown protein	0	1	plastid	C	0	35	35.2	not assigned.unknown
clp	AT4G17040	CLPR4	CLPR4	AT4G25370	19	x	x	x	x	8	Double Clp-N motif protein	CLPT1	plastid stroma	1	plastid	C	Clp_N(2)	29	29.5.5.30*	protein.degradation.serine protease.regulator
clp	AT4G17040	CLPR4	CLPR4	AT1G65260	91	x	x	x	x	7.9	plastid transcriptionally active 4	Vipp1 - mutant HCF155 - PspA like	envelope-intermembranespace; plastid stroma; thylakoid-peripheral-stromal-side	1	plastid	C	PspA_IM30(1)	29	29.3.3	protein.targeting.chloroplast
clp	AT4G17040	CLPR4	CLPR4	AT1G49970	12	x	x	x	x	7.9	CLP protease proteolytic subunit 1	ClpR1 (R-ring)	plastid stroma	1	plastid	C	CLP_protease(1)	29	29.5.5.8.1*	protein.degradation.serine protease.SK.S14
clp	AT4G17040	CLPR4	CLPR4	AT1G67280	95	x	x	x	x	7.8	Glyoxalase/Bleomycin resistance protein/Dioxygenase superfamily protein	glyoxalase I -1, putative (lactoylglutathione lyase)	plastid stroma; thylakoid-peripheral-stromal-side	1	plastid	C	Glyoxalase(2)	13	13.2.3.2	amino acid metabolism.degradation.aspartate family.threonine
clp	AT4G17040	CLPR4	CLPR4	AT2G18710	135	x	x	x	x	7.5	SECY homolog 1	cpSecY (SCY1)	thylakoid-integral	1	plastid	C	MFS_1(1) MVIN(1) SecY(1)	29	29.3.3	protein.targeting.chloroplast
clp	AT4G17040	CLPR4	CLPR4	AT1G69390	77	x	x	x	x	7.4	homologue of bacterial MinE 1	MinE (ARC12)	envelope-inner; plastid stroma	1	plastid	C	MinE(1)	31	31.5.3*	cell.plastid.division
clp	AT4G17040	CLPR4	CLPR4	AT3G10970	138	x	x	x	x	7.3	Haloacid dehalogenase-like hydrolase (HAD) superfamily protein	PYRP2-related Haloacid dehalogenase (HAD) hydrolase	plastid	1	plastid	C	Hydrolase(1)	35	35.1	not assigned.no ontology
clp	AT4G17040	CLPR4	CLPR4	AT4G30580	174	x	x	x	x	7	Phospholipid/glycerol acyltransferase family protein	LPAAT (ACT2) = plastidial lysophosphatidic/ 1-acylglycerol-Phosphate Acyltransferase	envelope-inner-integral	1	plastid	C	Acyltransferase(1)	11	11.1	lipid metabolism.glycolipid synthesis
clp	AT4G17040	CLPR4	CLPR4	AT5G47840	206	x	x	x	x	7	adenosine monophosphate kinase	adenylate kinase or ATP-AMP transphosphorylase	plastid stroma	1	plastid	C	ADK(1) ADK_lid(1) Thymidylate_kin(1) Zeta_toxin(1)	23	23.4.1	nucleotide metabolism.phosphotransfer and pyrophosphatases.adenylate kinase
clp	AT4G17040	CLPR4	CLPR4	AT4G35760	229	x	x	x		6.9	NAD(P)H dehydrogenase (quinone)s	vitamin K epoxide reductase like protein (VKORC)-Trx-like or LTO1	thylakoid-integral	1	plastid	C	DUF981(1) VKOR(1)	18	18.5	Co-factor and vitamine metabolism.folate & vitamine K
clp	AT4G17040	CLPR4	CLPR4	AT2G28800	106	x	x	x		6.8	63 kDa inner membrane family protein	Alb3 (Albino 3)	thylakoid-integral	1	plastid	C	60KD_IMP(1)	29	29.3.3	protein.targeting.chloroplast
clp	AT4G17040	CLPR4	CLPR4	AT4G32320	84	x	x	x		6.7	ascorbate peroxidase 6	ascorbate peroxidase 6	0	1	plastid	C	peroxidase(1)	26	26.12	misc.peroxidases
clp	AT4G17040	CLPR4	CLPR4	AT3G63490	69	x	x	x		6.7	Ribosomal protein L1p/L10e family	50S ribosomal protein L1	plastid ribosome	1	plastid	C	Ribosomal_L1(1)	29	29.2.1.1.1.2.1	protein.synthesis.ribosomal protein.prokaryotic.chloroplast.50S subunit.L1
clp	AT4G17040	CLPR4	CLPR4	AT1G48450	71	x	x	x		6.7	Protein of unknown function (DUF760)	DUF760-2	plastid	1	plastid	C	DUF760(1)	35	35.2	not assigned.unknown
clp	AT4G17040	CLPR4	CLPR4	AT1G66670	2	x		x		6.5	CLP protease proteolytic subunit 3	ClpP3 (P-ring)	plastid stroma	1	plastid	C	CLP_protease(1)	29	29.5.5.8.1*	protein.degradation.serine protease.SK.S14
clp	AT4G17040	CLPR4	CLPR4	AT5G06340	107	x		x		6.5	nudix hydrolase homolog 27 (NUDX27); CONTAINS InterPro DOMAIN/s: NUDIX hydrolase domain-like (InterPro:IPR015797), NUDIX hydrolase (InterPro:IPR020476), NUDIX hydrolase, conserved site (InterPro:IPR020084), NUDIX hydrolase domain (InterPro:IPR000086); BEST Arabidopsis thaliana protein match is: nudix hydrolase homolog 26 (TAIR:AT3G10620.1); Has 1807 Blast hits to 1807 proteins in 277 species: Arc…	diadenosine 5',5'''-P1,P4-tetraphosphate hydrolase (AtNUDX27)	plastid	1	plastid	C	NUDIX(1)	30	30.4.3	signalling.phosphinositides.bis(5-nucleosyl)-tetraphosphatase
clp	AT4G17040	CLPR4	CLPR4	AT5G08540	221	x		x		6.5	unknown protein; FUNCTIONS IN: molecular_function unknown; INVOLVED IN: biological_process unknown; LOCATED IN: chloroplast thylakoid membrane, chloroplast, chloroplast envelope; EXPRESSED IN: 24 plant structures; EXPRESSED DURING: 13 growth stages;	unknown protein - maybe RNA binding?	envelope-inner	1	plastid	C	DUF408(1)	35	35.2	not assigned.unknown
clp	AT4G17040	CLPR4	CLPR4	AT5G06580	1030	x		x		6.3	FAD-linked oxidases family protein	d-lactate dehydrogenase (AtD-LDH)	mitochondria	2	mitochondria	C	FAD-oxidase_C(1) FAD_binding_4(1)	8	8	TCA / org. transformation
clp	AT4G17040	CLPR4	CLPR4	AT5G46420	119	x		x		6.2	16S rRNA processing protein RimM family	16S rRNA processing protein RimM family, UDP-N-acetylglucosamine pyrophosphorylase	plastid stroma	1	plastid	C	PRC(1) RimM(1)	29	29.2.7*	protein.synthesis.ribosome biogenesis
clp	AT4G17040	CLPR4	CLPR4	AT5G49940	87	x		x		6.2	NIFU-like protein 2	CnfU-V - 2Fe-2S assembly PSI & Fd (also NFU-2)	plastid stroma	1	plastid	C	NifU(2)	29	29.8.1*	protein assembly and cofactor ligation.Fe-S assembly
clp	AT4G17040	CLPR4	CLPR4	AT5G24690	46	x		x		6.2	Protein of unknown function (DUF3411)	unknown protein	envelope	1	plastid	C	0	35	35.2	not assigned.unknown
clp	AT4G17040	CLPR4	CLPR4	AT1G22700	88	x		x		6.1	Tetratricopeptide repeat (TPR)-like superfamily protein	Pyg7 - TPR protein - PSI assembly (homologue YCF37 Synechocystis)	thylakoid-integral	1	plastid	C	TPR_2(2)	29	29.8	protein.protein assembly and cofactor ligation
clp	AT1G68660	CLPS1	CLPS1	AT4G29070	1450	x	x	x	x	8.3	Phospholipase A2 family protein; CONTAINS InterPro DOMAIN/s: Phospholipase A2 (InterPro:IPR016090); Has 30201 Blast hits to 17322 proteins in 780 species: Archae - 12; Bacteria - 1396; Metazoa - 17338; Fungi - 3422; Plants - 5037; Viruses - 0; Other Eukaryotes - 2996 (source: NCBI BLink).	Phospholipase A2 protein	0	5	other	_	Phospholip_A2_3(1)	35	35.2	not assigned.unknown
clp	AT1G68660	CLPS1	CLPS1	AT5G43850	1454	x	x	x	x	7.9	RmlC-like cupins superfamily protein	ATARD4; acireductone dioxygenase [iron(II)-requiring]/ metal ion binding	0	5	other	_	ARD(1) Cupin_2(1)	35	35.1	not assigned.no ontology
clp	AT1G68660	CLPS1	CLPS1	AT1G52590	110	x	x	x	x	7.8	Putative thiol-disulphide oxidoreductase DCC	unknown protein (DUF393) - new PG protein (van wijk lab 2017)	plastoglobules	1	plastid	C	DUF393(1)	35	35.2	not assigned.unknown
clp	AT1G68660	CLPS1	CLPS1	AT1G04350	1455	x	x	x	x	7.7	encodes a protein whose sequence is similar to 2-oxoglutarate-dependent dioxygenase	2-oxoglutarate-dependent dioxygenase	0	5	other	_	2OG-FeII_Oxy(1) PyrBI_leader(1)	17	17.5.1	hormone metabolism.ethylene.synthesis-degradation
clp	AT1G68660	CLPS1	CLPS1	AT2G17695	121	x	x	x	x	7.6	FUNCTIONS IN: molecular_function unknown; INVOLVED IN: biological_process unknown; LOCATED IN: chloroplast; CONTAINS InterPro DOMAIN/s: Domain of unknown function DUF1990 (InterPro:IPR018960); Has 259 Blast hits to 259 proteins in 120 species: Archae - 0; Bacteria - 197; Metazoa - 0; Fungi - 0; Plants - 57; Viruses - 0; Other Eukaryotes - 5 (source: NCBI BLink).	unknown protein	envelope	1	plastid	M	0	35	35.2	not assigned.unknown
clp	AT1G68660	CLPS1	CLPS1	AT3G52230	154	x	x	x	x	7.4	unknown protein; FUNCTIONS IN: molecular_function unknown; INVOLVED IN: biological_process unknown; LOCATED IN: chloroplast outer membrane, chloroplast thylakoid membrane, chloroplast, chloroplast envelope; EXPRESSED IN: 24 plant structures; EXPRESSE	OM24 orthologue	envelope-outer	1	plastid	_	0	35	35.2	not assigned.unknown
clp	AT1G68660	CLPS1	CLPS1	AT1G76570	172	x	x	x	x	7.2	Chlorophyll A-B binding family protein	LHCB7	thylakoid-integral	1	plastid	C	Chloroa_b-bind(1) TAF(1)	1	1.1.1.1	PS.lightreaction.photosystem II.LHC-II
clp	AT1G68660	CLPS1	CLPS1	AT4G37200	103	x	x	x	x	7.2	Thioredoxin superfamily protein	HCF164 Fd like	thylakoid-peripheral-stromal-side	1	plastid	C	AhpC-TSA(1) Thioredoxin(1)	29	29.8	protein.protein assembly and cofactor ligation
clp	AT1G68660	CLPS1	CLPS1	AT1G77930	196	x	x	x	x	7.1	Chaperone DnaJ-domain superfamily protein; FUNCTIONS IN: heat shock protein binding; INVOLVED IN: protein folding; LOCATED IN: chloroplast; EXPRESSED IN: 23 plant structures; EXPRESSED DURING: 13 growth stages; CONTAINS InterPro DOMAIN/s: Molecular chaperone, heat shock protein, Hsp40, DnaJ (InterPro:IPR015609), Heat shock protein DnaJ, N-terminal (InterPro:IPR001623), Heat shock protein DnaJ, co…	J-domain protein DjC75 (type 3)	0	1	plastid	C	DnaJ(1)	26	26.29*	misc. DnaJ domain with unknown function
clp	AT1G68660	CLPS1	CLPS1	AT3G05345	207	x	x	x	x	7	Chaperone DnaJ-domain superfamily protein	J-domain protein	0	1	plastid	C	DnaJ(1)	26	26.29*	misc. DnaJ domain with unknown function
clp	AT1G68660	CLPS1	CLPS1	AT1G29700	222	x	x	x	x	7	Metallo-hydrolase/oxidoreductase superfamily protein	Zn-dependent hydrolases of the beta-lactamase fold	plastid	1	plastid	C	0	35	35.2	not assigned.unknown
clp	AT1G68660	CLPS1	CLPS1	AT4G28025	237	x	x	x		6.9	unknown protein; FUNCTIONS IN: molecular_function unknown; INVOLVED IN: biological_process unknown; LOCATED IN: chloroplast thylakoid membrane; EXPRESSED IN: 23 plant structures; EXPRESSED DURING: 13 growth stages; Has 30201 Blast hits to 17322 prote	unknown protein	plastid	1	plastid	C	0	35	35.2	not assigned.unknown
clp	AT1G68660	CLPS1	CLPS1	AT1G62250	257	x	x	x		6.8	unknown protein; LOCATED IN: chloroplast; EXPRESSED IN: 23 plant structures; EXPRESSED DURING: 15 growth stages; Has 30 Blast hits to 30 proteins in 13 species: Archae - 0; Bacteria - 0; Metazoa - 0; Fungi - 0; Plants - 30; Viruses - 0; Other Eukaryo	unknown protein, Zn finger?	0	1	plastid	C	zf-Sec23_Sec24(1)	35	35.2	not assigned.unknown
clp	AT1G68660	CLPS1	CLPS1	AT4G26860	261	x	x	x		6.7	Predicted pyridoxal phosphate-dependent enzyme, YBL036C type	Putative pyridoxal phosphate-dependent enzyme	0	1	plastid	C	Ala_racemase_N(1)	18	18.20*	Co-factor and vitamine metabolism.vitamin b6
clp	AT1G68660	CLPS1	CLPS1	AT3G17930	272	x	x	x		6.7	unknown protein; FUNCTIONS IN: molecular_function unknown; INVOLVED IN: biological_process unknown; LOCATED IN: chloroplast thylakoid membrane; EXPRESSED IN: 22 plant structures; EXPRESSED DURING: 13 growth stages; CONTAINS InterPro DOMAIN/s: Protein	DAC - ctb6f assembly factor	thylakoid	1	plastid	C	0	29	29.8	protein.protein assembly and cofactor ligation
clp	AT1G68660	CLPS1	CLPS1	AT1G53670	270	x	x	x		6.7	methionine sulfoxide reductase B 1	methione sulfoxide reductase type B - 1 (MSRB1)	plastid stroma	1	plastid	C	SelR(1)	29	29.11*	protein.methione sulfoxide reductases
clp	AT1G68660	CLPS1	CLPS1	AT1G64850	1474	x	x	x		6.7	Calcium-binding EF hand family protein	Calcium-binding EF hand protein	0	5	other	_	efhand(1)	30	30.3	signalling.calcium
clp	AT1G68660	CLPS1	CLPS1	AT4G09350	279	x	x	x		6.6	Chaperone DnaJ-domain superfamily protein	NDH subunit CRRJ - J-domain protein DjC85 (type 3) or NdhT	thylakoid	1	plastid	_	DnaJ(1)	1	1.1.6	PS.lightreaction.NADH DH
clp	AT1G68660	CLPS1	CLPS1	AT5G57040	284	x	x	x		6.6	Lactoylglutathione lyase / glyoxalase I family protein	lactoylglutathione lyase protein / glyoxalase I	plastid	1	plastid	C	Glyoxalase(1)	13	13.2.3.2	amino acid metabolism.degradation.aspartate family.threonine
clp	AT1G68660	CLPS1	CLPS1	AT1G21065	306	x	x	x		6.6	unknown protein; INVOLVED IN: biological_process unknown; LOCATED IN: chloroplast; EXPRESSED IN: 22 plant structures; EXPRESSED DURING: 13 growth stages; CONTAINS InterPro DOMAIN/s: Uncharacterised protein family UPF0047 (InterPro:IPR001602); Has 380	unknown proteins	plastid	1	plastid	S	UPF0047(1)	35	35.2	not assigned.unknown
clp	AT1G68660	CLPS1	CLPS1	AT1G31170	313	x		x		6.5	encodes a cysteine-sulfinic acid reductase (sulfiredoxin - EC 1.8.98.2) capable of reducing overoxidized plastidic 2-Cys-Prx involved in peroxide detoxification and response to oxidative stress	sulfiredoxin (Srx)	plastid	1	plastid	C	ParBc(1)	21	21	redox
clp	AT1G68660	CLPS1	CLPS1	AT1G16320	333	x		x		6.5	Uncharacterized conserved protein (DUF2358); FUNCTIONS IN: molecular_function unknown; INVOLVED IN: biological_process unknown; LOCATED IN: chloroplast; CONTAINS InterPro DOMAIN/s: Protein of unknown function DUF2358 (InterPro:IPR018790); BEST Arabidopsis thaliana protein match is: Uncharacterized conserved protein (DUF2358) (TAIR:AT1G79510.2); Has 274 Blast hits to 274 proteins in 79 species: Ar…	Uncharacterized conserved protein (DUF2358)	0	1	plastid	C	0	35	35.2	not assigned.unknown
clp	AT1G68660	CLPS1	CLPS1	AT2G35830	1481	x		x		6.5	unknown protein; BEST Arabidopsis thaliana protein match is: unknown protein (TAIR:AT2G35810.1); Has 155 Blast hits to 155 proteins in 54 species: Archae - 0; Bacteria - 66; Metazoa - 0; Fungi - 0; Plants - 82; Viruses - 0; Other Eukaryotes - 7 (source: NCBI BLink).	unknown protein	0	5	other	_	0	35	35.2	not assigned.unknown
clp	AT1G68660	CLPS1	CLPS1	AT1G77090	335	x		x		6.4	Mog1/PsbP/DUF1795-like photosystem II reaction center PsbP family protein	OEC23-like-5 Tat lTP TL29.8	thylakoid-peripheral-lumenal-side	1	plastid	C	PsbP(1)	1	1.1.1.2	PS.lightreaction.photosystem II.PSII polypeptide subunits
clp	AT1G68660	CLPS1	CLPS1	AT4G22890	278	x		x		6.4	Encodes PGRL1A, a transmembrane protein present in thylakoids. PGRL1A has a highly homologous isoform PGRL1B encoded by At4g11960. Plants lacking PGRL1 show perturbation of cyclic electron flow, similar to PGR5-deficient plants. PGRL1 and PGR5 interact physically and associate with PSI (photosystem I).	PGRL1A	thylakoid-integral	1	plastid	C	0	1	1.1.40	PS.lightreaction.cyclic electron flow-chlororespiration
clp	AT1G68660	CLPS1	CLPS1	AT4G09620	341	x		x		6.4	Mitochondrial transcription termination factor family protein	mTERF domain protein	plastid stroma	1	plastid	C	0	27	27.3.99	RNA.regulation of transcription.unclassified
clp	AT1G68660	CLPS1	CLPS1	AT2G05620	361	x		x		6.3	proton gradient regulation 5	PGR5	thylakoid-peripheral-stromal-side	1	plastid	_	0	1	1.1.40	PS.lightreaction.cyclic electron flow-chlororespiration
clp	AT1G68660	CLPS1	CLPS1	AT5G51020	377	x		x		6.3	crumpled leaf	crumpled leaf (CRL)	envelope-outer	1	plastid	C	DUF1001(1)	31	31.5.3*	cell.plastid.division
clp	AT1G68660	CLPS1	CLPS1	AT2G04039	402	x		x		6.2	unknown protein; FUNCTIONS IN: molecular_function unknown; LOCATED IN: chloroplast; EXPRESSED IN: 21 plant structures; EXPRESSED DURING: 13 growth stages; CONTAINS InterPro DOMAIN/s: Protein of unknown function DUF2996 (InterPro:IPR021374); Has 159 B	NDH complex subunit V (NDHV)	thylakoid	1	plastid	C	0	35	35.2	not assigned.unknown
clp	AT1G68660	CLPS1	CLPS1	AT2G33250	405	x		x		6.2	unknown protein; FUNCTIONS IN: molecular_function unknown; INVOLVED IN: biological_process unknown; LOCATED IN: chloroplast; EXPRESSED IN: 21 plant structures; EXPRESSED DURING: 13 growth stages; BEST Arabidopsis thaliana protein match is: unknown pr	unknown protein	0	1	plastid	C	0	35	35.2	not assigned.unknown
clp	AT1G68660	CLPS1	CLPS1	AT2G34310	1497	x		x		6.2	unknown protein; FUNCTIONS IN: molecular_function unknown; INVOLVED IN: biological_process unknown; LOCATED IN: cellular_component unknown; EXPRESSED IN: 24 plant structures; EXPRESSED DURING: 13 growth stages; BEST Arabidopsis thaliana protein match is: unknown protein (TAIR:AT1G29530.1); Has 1236 Blast hits to 680 proteins in 89 species: Archae - 0; Bacteria - 0; Metazoa - 473; Fungi - 0; Plant…	unknown protein	0	5	other	_	0	35	35.2	not assigned.unknown
clp	AT1G68660	CLPS1	CLPS1	AT4G10300	397	x		x		6.2	RmlC-like cupins superfamily protein	unknown protein (domains - cupin; DUF861)	plastid	1	plastid	C	Cupin_3(1)	35	35.2	not assigned.unknown
clp	AT1G68660	CLPS1	CLPS1	AT3G19800	406	x		x		6.2	Protein of unknown function (DUF177)	unknown protein DUF177 domain	0	1	plastid	C	DUF177(1)	35	35.2	not assigned.unknown
clp	AT1G68660	CLPS1	CLPS1	AT1G32520	400	x		x		6.2	unknown protein; FUNCTIONS IN: molecular_function unknown; INVOLVED IN: biological_process unknown; LOCATED IN: chloroplast; EXPRESSED IN: 24 plant structures; EXPRESSED DURING: 15 growth stages; Has 143 Blast hits to 142 proteins in 34 species: Arch	unknown TLD protein	plastid stroma	1	plastid	C	TLD(1)	35	35.2	not assigned.unknown
clp	AT1G68660	CLPS1	CLPS1	AT5G53580	407	x		x		6.1	NAD(P)-linked oxidoreductase superfamily protein	aldo/keto reductase protein	plastid	1	plastid	_	Aldo_ket_red(1)	3	3.5	minor CHO metabolism.others
clp	AT1G68660	CLPS1	CLPS1	AT5G61670	418	x		x		6.1	Encodes a close homolog of the Cauliflower OR (Orange) protein. The function of OR is to induce the differentiation of proplastids or other noncolored plastids into chromoplasts for carotenoid accumulation. Both proteins contain a Cysteine-rich zinc finger domain that is highly specific to DnaJ-like molecular chaperons.	Zn-finger J domain 4x repeats (homolog OR (Orange) protein?) (dual nucleus & plastid)	nucleus; plastid	1	plastid	C	DnaJ_CXXCXGXG(1)	26	26.29*	misc.DnaJ domain with unknown function
clp	AT1G68660	CLPS1	CLPS1	AT3G44020	428	x		x		6.1	thylakoid lumenal P17.1 protein	thylakoid lumenal P17.1 protein	0	1	plastid	C	DnaJ_CXXCXGXG(1)	35	35.1	not assigned.no ontology
clp	AT1G68660	CLPS1	CLPS1	AT1G50020	456	x		x		6	unknown protein; FUNCTIONS IN: molecular_function unknown; INVOLVED IN: biological_process unknown; LOCATED IN: chloroplast thylakoid membrane, chloroplast; EXPRESSED IN: 24 plant structures; EXPRESSED DURING: 15 growth stages; Has 72 Blast hits to 7	unknown protein	plastid	1	plastid	C	0	35	35.2	not assigned.unknown
clp	AT4G25370	CLPT1	CLPT1	AT1G11750	16	x	x	x	x	9.7	CLP protease proteolytic subunit 6	ClpP6 (P-ring)	plastid stroma	1	plastid	C	CLP_protease(1)	29	29.5.5.8.1*	protein.degradation.serine protease.SK.S14
clp	AT4G25370	CLPT1	CLPT1	AT1G12410	17	x	x	x	x	9.7	CLP protease proteolytic subunit 2	ClpR2 (R-ring)	plastid stroma	1	plastid	C	CLP_protease(1)	29	29.5.5.8.1*	protein.degradation.serine protease.SK.S14
clp	AT4G25370	CLPT1	CLPT1	AT2G46090	39	x	x	x	x	8.7	Diacylglycerol kinase family protein	Diacylglycerol kinase protein	0	1	plastid	C	DAGK_cat(1)	11	11.3	lipid metabolism.Phospholipid synthesis
clp	AT4G25370	CLPT1	CLPT1	AT5G45390	28	x	x	x	x	8.7	CLP protease P4	CLPP4 (P-ring)	plastid stroma	1	plastid	C	CLP_protease(1)	29	29.5.5.8.1*	protein.degradation.serine protease.SK.S14
clp	AT4G25370	CLPT1	CLPT1	AT1G02560	1	x	x	x	x	8.2	nuclear encoded CLP protease 5	ClpP5 (P-ring)	plastid stroma	1	plastid	C	CLP_protease(1) DmpG_comm(1)	29	29.5.5.8.1*	protein.degradation.serine protease.SK.S14
clp	AT4G25370	CLPT1	CLPT1	AT3G63490	69	x	x	x	x	8.1	Ribosomal protein L1p/L10e family	50S ribosomal protein L1	plastid ribosome	1	plastid	C	Ribosomal_L1(1)	29	29.2.1.1.1.2.1	protein.synthesis.ribosomal protein.prokaryotic.chloroplast.50S subunit.L1
clp	AT4G25370	CLPT1	CLPT1	AT4G12060	63	x	x	x	x	8.1	Double Clp-N motif protein	CLPT2	plastid stroma	1	plastid	C	Clp_N(1)	29	29.5.5.30*	protein.degradation.serine protease.regulator
clp	AT4G25370	CLPT1	CLPT1	AT4G17040	8	x	x	x	x	8	CLP protease R subunit 4	CLPR4 (R-ring)	plastid stroma	1	plastid	C	CLP_protease(1)	29	29.5.5.8.1*	protein.degradation.serine protease.SK.S14
clp	AT4G25370	CLPT1	CLPT1	AT2G15290	137	x	x	x	x	7.5	translocon at inner membrane of chloroplasts 21	PIC1 (also Tic21; cia5) - Fe transporter	envelope-inner-integral	1	plastid	C	LAB_N(1)	34	34.12	transport.metal
clp	AT4G25370	CLPT1	CLPT1	AT1G66670	2	x	x	x	x	7.3	CLP protease proteolytic subunit 3	ClpP3 (P-ring)	plastid stroma	1	plastid	C	CLP_protease(1)	29	29.5.5.8.1*	protein.degradation.serine protease.SK.S14
clp	AT4G25370	CLPT1	CLPT1	AT1G74970	149	x	x	x	x	7.2	ribosomal protein S9	30S ribosomal protein S9	plastid ribosome	1	plastid	C	Ribosomal_S9(1)	29	29.2.1.1.1.1.9	protein.synthesis.ribosomal protein.prokaryotic.chloroplast.30S subunit.S9
clp	AT4G25370	CLPT1	CLPT1	AT1G32990	57	x	x	x	x	7.2	plastid ribosomal protein l11	50S ribosomal protein L11	plastid ribosome	1	plastid	C	Ribosomal_L11(1) Ribosomal_L11_N(1)	29	29.2.1.1.1.2.11	protein.synthesis.ribosomal protein.prokaryotic.chloroplast.50S subunit.L11
clp	AT4G25370	CLPT1	CLPT1	AT2G38270	120	x	x	x	x	7.2	CAX-interacting protein 2	CAX-interacting protein, CAXIP1-like, glutaredoxin-related protein	plastid stroma	1	plastid	C	Glutaredoxin(1) SH3BGR(1)	34	34.21	transport.calcium
clp	AT4G25370	CLPT1	CLPT1	AT1G78630	130	x	x	x	x	7.1	Ribosomal protein L13 family protein	50S ribosomal protein L13	plastid ribosome	1	plastid	C	Ribosomal_L13(1)	29	29.2.1.1.1.2.13	protein.synthesis.ribosomal protein.prokaryotic.chloroplast.50S subunit.L13
clp	AT4G25370	CLPT1	CLPT1	AT2G20270	40	x	x	x	x	7	Thioredoxin superfamily protein; FUNCTIONS IN: electron carrier activity, arsenate reductase (glutaredoxin) activity, protein disulfide oxidoreductase activity; INVOLVED IN: cell redox homeostasis; LOCATED IN: chloroplast, chloroplast stroma; EXPRESSED IN: 24 plant structures; EXPRESSED DURING: 13 growth stages; CONTAINS InterPro DOMAIN/s: Glutaredoxin (InterPro:IPR002109), Glutaredoxin subgroup …	glutaredoxin GRXS12	plastid stroma	1	plastid	C	Glutaredoxin(1)	21	21.4	redox.glutaredoxins
clp	AT4G25370	CLPT1	CLPT1	AT1G63610	169	x	x	x	x	7	unknown protein; FUNCTIONS IN: molecular_function unknown; INVOLVED IN: biological_process unknown; LOCATED IN: chloroplast; EXPRESSED IN: 22 plant structures; EXPRESSED DURING: 13 growth stages; BEST Arabidopsis thaliana protein match is: unknown protein (TAIR:AT2G14910.1); Has 537 Blast hits to 411 proteins in 100 species: Archae - 0; Bacteria - 231; Metazoa - 0; Fungi - 0; Plants - 94; Viruses…	DUF760-3	plastid	1	plastid	C	0	35	35.2	not assigned.unknown
clp	AT4G25370	CLPT1	CLPT1	AT5G14910	27	x	x	x		6.9	Heavy metal transport/detoxification superfamily protein	unknown protein - heavy metal binding domain - also in CN-PAGE -stroma	plastid stroma	1	plastid	C	0	15	15.2	metal handling.binding, chelation and storage
clp	AT4G25370	CLPT1	CLPT1	AT3G15190	104	x	x	x		6.9	chloroplast 30S ribosomal protein S20, putative	30S ribosomal protein S20	plastid ribosome	1	plastid	C	Ribosomal_S20p(1)	29	29.2.1.1.1.1.20	protein.synthesis.ribosomal protein.prokaryotic.chloroplast.30S subunit.S20
clp	AT4G25370	CLPT1	CLPT1	AT4G24750	236	x	x	x		6.9	Rhodanese/Cell cycle control phosphatase superfamily protein	rhodanese domain protein	plastid	1	plastid	C	Rhodanese(1)	35	35.2	not assigned.unknown
clp	AT4G25370	CLPT1	CLPT1	AT3G14110	53	x		x		6.8	Tetratricopeptide repeat (TPR)-like superfamily protein	Flu gene - TPR motif, regulation tetrapyrole biosynthesis	envelope-inner; thylakoid	1	plastid	C	TPR_2(2)	19	19.4	tetrapyrrole synthesis.regulation
clp	AT4G25370	CLPT1	CLPT1	AT5G19370	209	x		x		6.8	rhodanese-like domain-containing protein / PPIC-type PPIASE domain-containing protein	rhodanese-like domain-containing protein / PPIC-type PPIASE domain-containing protein,	plastid	1	plastid	C	Rhodanese(1) Rotamase(1)	26	26.23	misc.rhodanese
clp	AT4G25370	CLPT1	CLPT1	AT1G22700	88	x		x		6.8	Tetratricopeptide repeat (TPR)-like superfamily protein	Pyg7 - TPR protein - PSI assembly (homologue YCF37 Synechocystis)	thylakoid-integral	1	plastid	C	TPR_2(2)	29	29.8	protein.protein assembly and cofactor ligation
clp	AT4G25370	CLPT1	CLPT1	AT2G45770	70	x	x	x		6.8	signal recognition particle receptor protein, chloroplast (FTSY)	cpFtsY	thylakoid-peripheral-stromal-side	1	plastid	C	Adenylsucc_synt(1) CbiA(1) CobA_CobO_BtuR(1) MobB(1) SRP54(1) SRP54_N(1)	29	29.3.3	protein.targeting.chloroplast
clp	AT4G25370	CLPT1	CLPT1	AT5G23040	42	x		x		6.7	Protein of unknown function (DUF3353)	CHAPERONE-LIKE PROTEIN OF POR1 (CPP1) (CDF1)	envelope; mitochondria	1	plastid	C	0	19	19.4	tetrapyrrole synthesis.regulation
clp	AT4G25370	CLPT1	CLPT1	AT3G52155	282	x		x		6.6	Phosphoglycerate mutase family protein	phosphoglycerate/bisphosphoglycerate mutase (PGAM)	plastid	1	plastid	C	PGAM(1)	4	4.11	glycolysis.phosphoglycerate mutase
clp	AT4G25370	CLPT1	CLPT1	AT5G14320	56	x		x		6.6	Ribosomal protein S13/S18 family	30S ribosomal protein S13	plastid ribosome	1	plastid	C	Ribosomal_S13(1)	29	29.2.1.1.1.1.13	protein.synthesis.ribosomal protein.prokaryotic.chloroplast.30S subunit.S13
clp	AT4G25370	CLPT1	CLPT1	AT3G63190	65	x		x		6.6	ribosome recycling factor, chloroplast precursor	Putative ribosome recycling factor	plastid stroma	1	plastid	C	RRF(1)	29	29.2.9*	protein.synthesis.ribosome recycling
clp	AT4G25370	CLPT1	CLPT1	AT2G42130	32	x		x		6.5	Plastid-lipid associated protein PAP / fibrillin family protein; FUNCTIONS IN: structural molecule activity; INVOLVED IN: biological_process unknown; LOCATED IN: thylakoid, chloroplast, plastoglobule; EXPRESSED IN: 22 plant structures; EXPRESSED DURING: 13 growth stages; CONTAINS InterPro DOMAIN/s: Plastid lipid-associated protein/fibrillin (InterPro:IPR006843); BEST Arabidopsis thaliana protein …	fibrillin 7b (FBN7b) - model .4 scores better than models 1-3 and 5	plastoglobules	1	plastid	C	PAP_fibrillin(1)	26	26.31*	misc.fibrillins
clp	AT4G25370	CLPT1	CLPT1	AT3G13490	114	x		x		6.5	Lysyl-tRNA synthetase, class II	tRNA synthetase class II (D, K and N) protein (dual targeted cTP/mTP)	mitochondria; plastid stroma	1	plastid	M	tRNA-synt_2(1) tRNA-synt_2b(1) tRNA_anti(1)	29	29.1.6	protein.aa activation.lysine-tRNA ligase
clp	AT4G25370	CLPT1	CLPT1	AT3G49560	330	x		x		6.5	Mitochondrial import inner membrane translocase subunit Tim17/Tim22/Tim23 family protein; FUNCTIONS IN: protein transporter activity, P-P-bond-hydrolysis-driven protein transmembrane transporter activity; INVOLVED IN: protein transport; LOCATED IN: in 6 components; EXPRESSED IN: 23 plant structures; EXPRESSED DURING: 13 growth stages; CONTAINS InterPro DOMAIN/s: Sterile alpha motif, type 1 (Inter…	HP30-1 or TRIC-1 (PRAT family) - tRNA import in mitochon.	envelope-inner-integral; mitochondria	1	plastid	_	Acyl-CoA_dh_N(1) SAM_1(1) Tim17(1)	34	34.8	transport.metabolite transporters at the envelope membrane
clp	AT4G25370	CLPT1	CLPT1	AT5G11480	79	x		x		6.5	P-loop containing nucleoside triphosphate hydrolases superfamily protein	GTPase EngB-2 (ENGB-2)	plastid	1	plastid	C	ATP_bind_1(1) Miro(1) MMR_HSR1(1)	35	35.2	not assigned.unknown
clp	AT4G25370	CLPT1	CLPT1	AT3G51140	108	x		x		6.5	Protein of unknown function (DUF3353)	weak homolog of CDF1	envelope	1	plastid	C	0	35	35.2	not assigned.unknown
clp	AT4G25370	CLPT1	CLPT1	AT1G03475	178	x		x		6.4	Coproporphyrinogen III oxidase	coproporphyrinogen III oxidase	plastid stroma	1	plastid	C	Coprogen_oxidas(1)	19	19.8	tetrapyrrole synthesis.coproporphyrinogen III oxidase
clp	AT4G25370	CLPT1	CLPT1	AT1G73060	215	x		x		6.4	Low PSII Accumulation 3	LPA3 - PSII assembly factor associates with CP43, LPA2, ALB3	thylakoid-peripheral-stromal-side	1	plastid	C	0	29	29.8	protein.protein assembly and cofactor ligation
clp	AT4G25370	CLPT1	CLPT1	AT4G17300	343	x		x		6.4	Class II aminoacyl-tRNA and biotin synthetases superfamily protein	Asp-tRNA synthetase (dual targeted mito & plastid)	mitochondria; plastid stroma	1	plastid	C	tRNA-synt_2(1) tRNA_anti(1)	29	29.1.22	protein.aa activation.asparagine-tRNA ligase
clp	AT4G25370	CLPT1	CLPT1	AT3G32930	1461	x		x		6.4	unknown protein; FUNCTIONS IN: molecular_function unknown; INVOLVED IN: biological_process unknown; LOCATED IN: chloroplast envelope; EXPRESSED IN: 22 plant structures; EXPRESSED DURING: 13 growth stages; Has 57 Blast hits to 57 proteins in 11 specie	peroxidase 32 (PER32) (P32) (PRXR3)	not plastid	5	other	C	0	35	35.2	not assigned.unknown
clp	AT4G25370	CLPT1	CLPT1	AT1G32500	193	x		x		6.3	non-intrinsic ABC protein 6	SUFD (AtNAP6) - part of SUFBC2D complex - Fe-S assembly	plastid stroma	1	plastid	C	UPF0051(1)	14	14	S-assimilation
clp	AT4G25370	CLPT1	CLPT1	AT3G52150	76	x		x		6.3	RNA-binding (RRM/RBD/RNP motifs) family protein; FUNCTIONS IN: RNA binding, nucleotide binding, nucleic acid binding; LOCATED IN: thylakoid, chloroplast thylakoid membrane, chloroplast stroma, chloroplast, chloroplast envelope; EXPRESSED IN: 24 plant structures; EXPRESSED DURING: 14 growth stages; CONTAINS InterPro DOMAIN/s: RNA recognition motif, RNP-1 (InterPro:IPR000504), Nucleotide-binding, a…	PSRP-2 associates with 30S (substitute 16S?)	plastid ribosome	1	plastid	C	DUF1749(1) RRM_1(2)	29	29.2.1.1.1.1	protein.synthesis.ribosomal protein.prokaryotic.chloroplast.30S subunit
clp	AT4G25370	CLPT1	CLPT1	AT5G08540	221	x		x		6.3	unknown protein; FUNCTIONS IN: molecular_function unknown; INVOLVED IN: biological_process unknown; LOCATED IN: chloroplast thylakoid membrane, chloroplast, chloroplast envelope; EXPRESSED IN: 24 plant structures; EXPRESSED DURING: 13 growth stages;	unknown protein - maybe RNA binding?	envelope-inner	1	plastid	C	DUF408(1)	35	35.2	not assigned.unknown
clp	AT4G25370	CLPT1	CLPT1	AT1G80600	286	x		x		6.2	HOPW1-1-interacting 1	acetylornithine transaminase/AOTA/ACOAT)	plastid stroma	1	plastid	C	Aminotran_1_2(1) Aminotran_3(1)	13	13.1.2.3.4	amino acid metabolism.synthesis.glutamate family.arginine.acetylornithine aminotransferase
clp	AT4G25370	CLPT1	CLPT1	AT4G32915	269	x		x		6.2	FUNCTIONS IN: molecular_function unknown; INVOLVED IN: regulation of translational fidelity; LOCATED IN: chloroplast; EXPRESSED IN: 22 plant structures; EXPRESSED DURING: 13 growth stages; CONTAINS InterPro DOMAIN/s: Glu-tRNAGln amidotransferase, C s	Glu-tRNA(Gln) amidotransferase subunit C (GATA or GLU-ADT subunit C) - dual targeted mito & plastid	mitochondria; plastid stroma	1	plastid	C	Glu-tRNAGln(1)	29	29.1.50*	protein.aa activation.glutamate-tRNA amidotransferase
clp	AT4G25370	CLPT1	CLPT1	AT4G01310	134	x		x		6.2	Ribosomal L5P family protein	50S ribosomal protein L5	plastid ribosome	1	plastid	C	DUF1010(1) Ribosomal_L5(1) Ribosomal_L5_C(1)	29	29.2.1.1.1.2.5	protein.synthesis.ribosomal protein.prokaryotic.chloroplast.50S subunit.L5
clp	AT4G25370	CLPT1	CLPT1	AT4G33350	151	x		x		6.2	Tic22-like family protein	Tic22	envelope-intermembranespace	1	plastid	C	Tic22(1)	29	29.3.3	protein.targeting.chloroplast
clp	AT4G25370	CLPT1	CLPT1	AT3G58140	75	x		x		6.1	phenylalanyl-tRNA synthetase class IIc family protein	Phe-tRNA synthetase (dual targeted - cTP/mTP)	mitochondria; plastid stroma	1	plastid	C	FDX-ACB(1) MIR(1) tRNA-synt_2d(1)	29	29.1.20	protein.aa activation.phenylalanine-tRNA ligase
clp	AT4G25370	CLPT1	CLPT1	AT5G54600	132	x		x		6.1	Translation protein SH3-like family protein	50S ribosomal protein L24	plastid ribosome	1	plastid	C	KOW(1)	29	29.2.1.1.1.2.24	protein.synthesis.ribosomal protein.prokaryotic.chloroplast.50S subunit.L24
clp	AT4G25370	CLPT1	CLPT1	AT1G09130	11	x		x		6.1	ATP-dependent caseinolytic (Clp) protease/crotonase family protein; FUNCTIONS IN: serine-type endopeptidase activity; INVOLVED IN: proteolysis; LOCATED IN: in 6 components; EXPRESSED IN: 24 plant structures; EXPRESSED DURING: 15 growth stages; CONTAINS InterPro DOMAIN/s: Peptidase S14, ClpP (InterPro:IPR001907); BEST Arabidopsis thaliana protein match is: CLP protease proteolytic subunit 1 (TAIR:…	ClpR3 (R-ring)	plastid stroma	1	plastid	C	CLP_protease(1)	29	29.5.5.8.1*	protein.degradation.serine protease.SK.S14
clp	AT4G25370	CLPT1	CLPT1	AT3G11630	48	x		x		6	Encodes a 2-Cys peroxiredoxin (2-Cys PrxA) that contains two catalytic Cys residues.	2-Cys Peroxiredoxin A (Prx A; formerly named BAS1)	plastid stroma; thylakoid-peripheral-stromal-side	1	plastid	C	AhpC-TSA(1) Redoxin(1)	21	21.5	redox.periredoxins
clp	AT4G25370	CLPT1	CLPT1	AT3G54210	165	x		x		6	Ribosomal protein L17 family protein	50S ribosomal protein L17	plastid ribosome	1	plastid	C	Ribosomal_L17(1)	29	29.2.1.1.1.2.17	protein.synthesis.ribosomal protein.prokaryotic.chloroplast.50S subunit.L17
clp	AT4G25370	CLPT1	CLPT1	AT1G69390	77	x		x		6	homologue of bacterial MinE 1	MinE (ARC12)	envelope-inner; plastid stroma	1	plastid	C	MinE(1)	31	31.5.3*	cell.plastid.division
clp	AT4G12060	CLPT2	CLPT2	AT4G37040	15	x	x	x	x	9.8	methionine aminopeptidase 1D	methionine aminopeptidase - MAP1D - dual localization plastid & mito	mitochondria; plastid stroma	1	plastid	M	Peptidase_M24(1)	29	29.5.7.6.1*	protein.degradation.metalloprotease.MG.M24
clp	AT4G12060	CLPT2	CLPT2	AT3G24590	50	x	x	x	x	8.4	plastidic type i signal peptidase 1	Plsp1 (processes TOC75 and lumenal OEC23& 33,PC)	envelope; thylakoid-peripheral-lumenal-side	1	plastid	C	Peptidase_S24(1)	29	29.5.5.6*	protein.degradation.serine protease SF.S26
clp	AT4G12060	CLPT2	CLPT2	AT1G43560	54	x	x	x	x	8.3	thioredoxin Y2 (ty2); FUNCTIONS IN: electron carrier activity, protein disulfide oxidoreductase activity; INVOLVED IN: glycerol ether metabolic process, cell redox homeostasis; LOCATED IN: chloroplast stroma, chloroplast; EXPRESSED IN: 22 plant structures; EXPRESSED DURING: 13 growth stages; CONTAINS InterPro DOMAIN/s: Thioredoxin fold (InterPro:IPR012335), Thioredoxin, core (InterPro:IPR015467),…	thioredoxin y2 (Trx Y2)	plastid stroma	1	plastid	C	AhpC-TSA(1) Redoxin(1) Thioredoxin(1)	21	21.1	redox.thioredoxin
clp	AT4G12060	CLPT2	CLPT2	AT5G45390	28	x	x	x	x	8.2	CLP protease P4	CLPP4 (P-ring)	plastid stroma	1	plastid	C	CLP_protease(1)	29	29.5.5.8.1*	protein.degradation.serine protease.SK.S14
clp	AT4G12060	CLPT2	CLPT2	AT1G32990	57	x	x	x	x	8.1	plastid ribosomal protein l11	50S ribosomal protein L11	plastid ribosome	1	plastid	C	Ribosomal_L11(1) Ribosomal_L11_N(1)	29	29.2.1.1.1.2.11	protein.synthesis.ribosomal protein.prokaryotic.chloroplast.50S subunit.L11
clp	AT4G12060	CLPT2	CLPT2	AT4G25370	19	x	x	x	x	8.1	Double Clp-N motif protein	CLPT1	plastid stroma	1	plastid	C	Clp_N(2)	29	29.5.5.30*	protein.degradation.serine protease.regulator
clp	AT4G12060	CLPT2	CLPT2	AT5G55710	78	x	x	x	x	8	FUNCTIONS IN: molecular_function unknown; INVOLVED IN: biological_process unknown; LOCATED IN: chloroplast thylakoid membrane, chloroplast; EXPRESSED IN: 23 plant structures; EXPRESSED DURING: 14 growth stages; BEST Arabidopsis thaliana protein match	Tic20-IV (group 1) - thylakoid (?) & inner envelope	envelope-inner-integral	1	plastid	C	0	35	35.2	not assigned.unknown
clp	AT4G12060	CLPT2	CLPT2	AT2G26930	52	x	x	x	x	7.7	4-(cytidine 5'-phospho)-2-C-methyl-D-erithritol kinase	4-(cytidine 5'-diphospho)-2-C-methyl-D-erythritol kinase (CMK; previouly IspE,MECK,CMK,CMEK)	plastid	1	plastid	C	GHMP_kinases_C(1) GHMP_kinases_N(1)	16	16.1.1.4	secondary metabolism.isoprenoids.non-mevalonate pathway.CMK
clp	AT4G12060	CLPT2	CLPT2	AT2G38270	120	x	x	x	x	7.6	CAX-interacting protein 2	CAX-interacting protein, CAXIP1-like, glutaredoxin-related protein	plastid stroma	1	plastid	C	Glutaredoxin(1) SH3BGR(1)	34	34.21	transport.calcium
clp	AT4G12060	CLPT2	CLPT2	AT1G11750	16	x	x	x	x	7.5	CLP protease proteolytic subunit 6	ClpP6 (P-ring)	plastid stroma	1	plastid	C	CLP_protease(1)	29	29.5.5.8.1*	protein.degradation.serine protease.SK.S14
clp	AT4G12060	CLPT2	CLPT2	AT1G36390	146	x	x	x	x	7.4	Co-chaperone GrpE family protein; FUNCTIONS IN: copper ion binding; INVOLVED IN: protein folding, protein import into mitochondrial matrix; LOCATED IN: chloroplast, chloroplast stroma; EXPRESSED IN: 22 plant structures; EXPRESSED DURING: 13 growth stages; CONTAINS InterPro DOMAIN/s: GrpE nucleotide exchange factor (InterPro:IPR000740), GrpE nucleotide exchange factor, coiled-coil (InterPro:IPR013…	GrpE-2	plastid stroma	1	plastid	C	GrpE(1)	29	29.6	protein.folding
clp	AT4G12060	CLPT2	CLPT2	AT1G10830	157	x	x	x	x	7.3	15-cis-zeta-carotene isomerase	15-cis-zeta-carotene isomerase (Z-ISO)	plastid	1	plastid	C	NnrU(1)	16	16.1.4	secondary metabolism.isoprenoids.carotenoids
clp	AT4G12060	CLPT2	CLPT2	AT2G15290	137	x	x	x	x	7.3	translocon at inner membrane of chloroplasts 21	PIC1 (also Tic21; cia5) - Fe transporter	envelope-inner-integral	1	plastid	C	LAB_N(1)	34	34.12	transport.metal
clp	AT4G12060	CLPT2	CLPT2	AT5G19370	209	x	x	x	x	7	rhodanese-like domain-containing protein / PPIC-type PPIASE domain-containing protein	rhodanese-like domain-containing protein / PPIC-type PPIASE domain-containing protein,	plastid	1	plastid	C	Rhodanese(1) Rotamase(1)	26	26.23	misc.rhodanese
clp	AT4G12060	CLPT2	CLPT2	AT3G58140	75	x	x	x	x	7	phenylalanyl-tRNA synthetase class IIc family protein	Phe-tRNA synthetase (dual targeted - cTP/mTP)	mitochondria; plastid stroma	1	plastid	C	FDX-ACB(1) MIR(1) tRNA-synt_2d(1)	29	29.1.20	protein.aa activation.phenylalanine-tRNA ligase
clp	AT4G12060	CLPT2	CLPT2	AT2G44650	187	x	x	x		6.9	Encodes a chloroplast-localized chaperonin 10 whose mRNA is expressed in leaves and stems but not roots.	Cpn10-1	plastid stroma	1	plastid	C	Cpn10(1)	29	29.6	protein.folding
clp	AT4G12060	CLPT2	CLPT2	AT3G15690	142	x	x	x		6.8	Single hybrid motif superfamily protein; LOCATED IN: chloroplast; EXPRESSED IN: 22 plant structures; EXPRESSED DURING: 13 growth stages; CONTAINS InterPro DOMAIN/s: Single hybrid motif (InterPro:IPR011053), Biotin/lipoyl attachment (InterPro:IPR000089); BEST Arabidopsis thaliana protein match is: Single hybrid motif superfamily protein (TAIR:AT1G52670.1); Has 1933 Blast hits to 1932 proteins in 8…	putative biotin carboxyl carrier protein (BCCP)	envelope-inner-peripheral-stromal-side	1	plastid	C	Biotin_lipoyl(1) Integrin_alpha(1)	11	11.1.1	lipid metabolism.FA synthesis and FA elongation.Acetyl CoA Carboxylation
clp	AT4G12060	CLPT2	CLPT2	AT1G32500	193	x	x	x		6.8	non-intrinsic ABC protein 6	SUFD (AtNAP6) - part of SUFBC2D complex - Fe-S assembly	plastid stroma	1	plastid	C	UPF0051(1)	14	14	S-assimilation
clp	AT4G12060	CLPT2	CLPT2	AT2G42130	32	x	x	x		6.8	Plastid-lipid associated protein PAP / fibrillin family protein; FUNCTIONS IN: structural molecule activity; INVOLVED IN: biological_process unknown; LOCATED IN: thylakoid, chloroplast, plastoglobule; EXPRESSED IN: 22 plant structures; EXPRESSED DURING: 13 growth stages; CONTAINS InterPro DOMAIN/s: Plastid lipid-associated protein/fibrillin (InterPro:IPR006843); BEST Arabidopsis thaliana protein …	fibrillin 7b (FBN7b) - model .4 scores better than models 1-3 and 5	plastoglobules	1	plastid	C	PAP_fibrillin(1)	26	26.31*	misc.fibrillins
clp	AT4G12060	CLPT2	CLPT2	AT5G38290	188	x	x	x		6.7	Peptidyl-tRNA hydrolase family protein; FUNCTIONS IN: aminoacyl-tRNA hydrolase activity; INVOLVED IN: translation; LOCATED IN: chloroplast; EXPRESSED IN: 21 plant structures; EXPRESSED DURING: 13 growth stages; CONTAINS InterPro DOMAIN/s: Peptidyl-tRNA hydrolase, conserved site (InterPro:IPR018171), Peptidyl-tRNA hydrolase (InterPro:IPR001328); BEST Arabidopsis thaliana protein match is: Peptidyl…	peptidyl-tRNA hydrolase	plastid stroma	1	plastid	C	Pept_tRNA_hydro(1)	29	29.2.5	protein.synthesis.release
clp	AT4G12060	CLPT2	CLPT2	AT2G35410	294	x		x		6.6	RNA-binding (RRM/RBD/RNP motifs) family protein	putative RNA binding protein	plastid stroma	1	plastid	C	RRM_1(2)	27	27.4	RNA.RNA binding
clp	AT4G12060	CLPT2	CLPT2	AT1G66670	2	x		x		6.6	CLP protease proteolytic subunit 3	ClpP3 (P-ring)	plastid stroma	1	plastid	C	CLP_protease(1)	29	29.5.5.8.1*	protein.degradation.serine protease.SK.S14
clp	AT4G12060	CLPT2	CLPT2	AT1G54520	80	x		x		6.5	unknown protein; FUNCTIONS IN: molecular_function unknown; INVOLVED IN: biological_process unknown; LOCATED IN: chloroplast; EXPRESSED IN: 24 plant structures; EXPRESSED DURING: 15 growth stages; CONTAINS InterPro DOMAIN/s: Protein of unknown functio	FLAP1, FLUCTUATING-LIGHT- ACCLIMATION PROTEIN (involved in proton homeostasis lumen)	plastid	1	plastid	C	DUF1517(1)	1	1.1	PS.lightreaction
clp	AT4G12060	CLPT2	CLPT2	AT5G16710	180	x		x		6.4	dehydroascorbate reductase 1	dehydroascorbate reductase-2 (DHAR-2), plastid	plastid stroma	1	plastid	C	Glutaredoxin(1) GST_C(1) GST_N(1)	21	21.2.1	redox.ascorbate and glutathione.ascorbate
clp	AT4G12060	CLPT2	CLPT2	AT5G47190	150	x		x		6.4	Ribosomal protein L19 family protein; FUNCTIONS IN: structural constituent of ribosome; INVOLVED IN: translation, ribosome biogenesis; LOCATED IN: ribosome, chloroplast stroma, chloroplast, membrane, chloroplast envelope; EXPRESSED IN: 23 plant structures; EXPRESSED DURING: 13 growth stages; CONTAINS InterPro DOMAIN/s: Ribosomal protein L19 (InterPro:IPR001857); BEST Arabidopsis thaliana protein …	50S ribosomal protein L19A (homologous to L19B)	plastid ribosome	1	plastid	C	Ribosomal_L19(1)	29	29.2.1.1.1.2.19	protein.synthesis.ribosomal protein.prokaryotic.chloroplast.50S subunit.L19
clp	AT4G12060	CLPT2	CLPT2	AT3G44620	348	x		x		6.4	protein tyrosine phosphatases;protein tyrosine phosphatases	protein phosphatase- Low molecular weight phosphotyrosine	plastid stroma	1	plastid	C	LMWPc(1)	29	29.4.5	protein.postranslational modification.phosphatase
clp	AT4G12060	CLPT2	CLPT2	AT3G59870	357	x		x		6.4	unknown protein; FUNCTIONS IN: molecular_function unknown; INVOLVED IN: biological_process unknown; LOCATED IN: chloroplast; EXPRESSED IN: 23 plant structures; EXPRESSED DURING: 13 growth stages; BEST Arabidopsis thaliana protein match is: unknown protein (TAIR:AT2G43945.1); Has 292 Blast hits to 292 proteins in 84 species: Archae - 0; Bacteria - 122; Metazoa - 0; Fungi - 0; Plants - 46; Viruses …	unknown protein	plastid stroma	1	plastid	C	0	35	35.2	not assigned.unknown
clp	AT4G12060	CLPT2	CLPT2	AT1G32550	310	x		x		6.3	2Fe-2S ferredoxin-like superfamily protein	FdC1	plastid	1	plastid	C	Fer2(1)	1	1.1.5.2	PS.lightreaction.other electron carrier (ox/red).ferredoxin
clp	AT4G12060	CLPT2	CLPT2	AT1G01080	367	x		x		6.3	RNA-binding (RRM/RBD/RNP motifs) family protein; FUNCTIONS IN: RNA binding, nucleotide binding, nucleic acid binding; INVOLVED IN: biological_process unknown; LOCATED IN: chloroplast stroma, nucleus, chloroplast, chloroplast envelope; EXPRESSED IN: 23 plant structures; EXPRESSED DURING: 13 growth stages; CONTAINS InterPro DOMAIN/s: RNA recognition motif, RNP-1 (InterPro:IPR000504), Nucleotide-bin…	RNA-binding protein cp33	plastid stroma	1	plastid	C	MPPN(1) RRM_1(2)	27	27.4	RNA.RNA binding
clp	AT4G12060	CLPT2	CLPT2	AT1G27385	227	x		x		6.3	unknown protein; FUNCTIONS IN: molecular_function unknown; INVOLVED IN: biological_process unknown; LOCATED IN: chloroplast; EXPRESSED IN: 24 plant structures; EXPRESSED DURING: 13 growth stages; CONTAINS InterPro DOMAIN/s: Protein of unknown functio	unknown protein DUF493 domain	0	1	plastid	C	DUF493(1)	35	35.2	not assigned.unknown
clp	AT4G12060	CLPT2	CLPT2	AT3G51140	108	x		x		6.3	Protein of unknown function (DUF3353)	weak homolog of CDF1	envelope	1	plastid	C	0	35	35.2	not assigned.unknown
clp	AT4G12060	CLPT2	CLPT2	AT4G14910	192	x		x		6.2	HISTIDINE BIOSYNTHESIS 5B	HISTIDINE BIOSYNTHESIS 5B	0	1	plastid	C	IGPD(1)	13	13.1.7.5	amino acid metabolism.synthesis.histidine.imidazoleglycerol-phosphate dehydratase
clp	AT4G12060	CLPT2	CLPT2	AT5G14910	27	x		x		6.2	Heavy metal transport/detoxification superfamily protein	unknown protein - heavy metal binding domain - also in CN-PAGE -stroma	plastid stroma	1	plastid	C	0	15	15.2	metal handling.binding, chelation and storage
clp	AT4G12060	CLPT2	CLPT2	AT5G43050	398	x		x		6.2	Protein of unknown function (DUF565)	YCF-20 protein (npq6)	plastid	1	plastid	C	DUF565(1)	35	35.2	not assigned.unknown
clp	AT4G12060	CLPT2	CLPT2	AT3G53900	415	x		x		6.1	uracil phosphoribosyltransferase	uracil phosphoribosyltransferase / UMP pyrophosphorylase,/ UPRTase	plastid stroma	1	plastid	C	Pribosyltran(1)	23	23.3.1.3	nucleotide metabolism.salvage.phosphoribosyltransferases.upp
clp	AT4G12060	CLPT2	CLPT2	AT1G63610	169	x		x		6.1	unknown protein; FUNCTIONS IN: molecular_function unknown; INVOLVED IN: biological_process unknown; LOCATED IN: chloroplast; EXPRESSED IN: 22 plant structures; EXPRESSED DURING: 13 growth stages; BEST Arabidopsis thaliana protein match is: unknown protein (TAIR:AT2G14910.1); Has 537 Blast hits to 411 proteins in 100 species: Archae - 0; Bacteria - 231; Metazoa - 0; Fungi - 0; Plants - 94; Viruses…	DUF760-3	plastid	1	plastid	C	0	35	35.2	not assigned.unknown
clp	AT4G12060	CLPT2	CLPT2	AT4G24750	236	x		x		6.1	Rhodanese/Cell cycle control phosphatase superfamily protein	rhodanese domain protein	plastid	1	plastid	C	Rhodanese(1)	35	35.2	not assigned.unknown
clp	AT4G12060	CLPT2	CLPT2	AT5G42765	309	x		x		6.1	INVOLVED IN: biological_process unknown; LOCATED IN: thylakoid, chloroplast thylakoid membrane, chloroplast; EXPRESSED IN: 22 plant structures; EXPRESSED DURING: 13 growth stages; CONTAINS InterPro DOMAIN/s: Twin-arginine translocation pathway, signa	unknown protein - new lumenal protein?	thylakoid	1	plastid	C	0	35	35.2	not assigned.unknown
clp	AT4G12060	CLPT2	CLPT2	AT3G21200	96	x		x		6	proton gradient regulation 7	PGR7 - GluTR binding protein (GBP)	thylakoid-peripheral-stromal-side	1	plastid	C	0	19	19	tetrapyrrole synthesis
clp	AT4G12060	CLPT2	CLPT2	AT3G11630	48	x		x		6	Encodes a 2-Cys peroxiredoxin (2-Cys PrxA) that contains two catalytic Cys residues.	2-Cys Peroxiredoxin A (Prx A; formerly named BAS1)	plastid stroma; thylakoid-peripheral-stromal-side	1	plastid	C	AhpC-TSA(1) Redoxin(1)	21	21.5	redox.periredoxins
clp	AT4G12060	CLPT2	CLPT2	AT1G55140	184	x		x		6	Ribonuclease III family protein	RNC3 - mini-RNase III-like enzyme	plastid stroma	1	plastid	C	Ribonuclease_3(1)	27	27.1	RNA.processing
clp	AT4G12060	CLPT2	CLPT2	AT3G52150	76	x		x		6	RNA-binding (RRM/RBD/RNP motifs) family protein; FUNCTIONS IN: RNA binding, nucleotide binding, nucleic acid binding; LOCATED IN: thylakoid, chloroplast thylakoid membrane, chloroplast stroma, chloroplast, chloroplast envelope; EXPRESSED IN: 24 plant structures; EXPRESSED DURING: 14 growth stages; CONTAINS InterPro DOMAIN/s: RNA recognition motif, RNP-1 (InterPro:IPR000504), Nucleotide-binding, a…	PSRP-2 associates with 30S (substitute 16S?)	plastid ribosome	1	plastid	C	DUF1749(1) RRM_1(2)	29	29.2.1.1.1.1	protein.synthesis.ribosomal protein.prokaryotic.chloroplast.30S subunit
clp	AT5G53350	CLPX1	CLPX1	AT4G29010	1368	x	x	x	x	7	Enoyl-CoA hydratase/isomerase family	enoyl-CoA hydratase - AIM1 (ABNORMAL INFLORESCENCE MERISTEM);	peroxisome	4	peroxisome	_	3HCDH(1) 3HCDH_N(1) ECH(1) Ldh_1_N(1) Peptidase_S49(1)	11	11.9.4.9	lipid metabolism.lipid degradation.beta-oxidation.mutifunctional
clp	AT5G53350	CLPX1	CLPX1	AT4G29490	212	x	x	x	x	7	Metallopeptidase M24 family protein	M24 peptidase (ICP55 homologue)	0	1	plastid	C	AMP_N(1) EFP_N(1) Peptidase_M24(1)	29	29.5.7.6.1*	protein.degradation.metalloprotease.MG.M24
clp	AT5G53350	CLPX1	CLPX1	AT4G36195	1369	x	x	x		6.9	Serine carboxypeptidase S28 family protein; FUNCTIONS IN: serine-type peptidase activity; INVOLVED IN: proteolysis; LOCATED IN: plasma membrane, vacuole, plant-type cell wall; EXPRESSED IN: stem, guard cell, cultured cell; CONTAINS InterPro DOMAIN/s: Peptidase S28 (InterPro:IPR008758); BEST Arabidopsis thaliana protein match is: Serine carboxypeptidase S28 family protein (TAIR:AT4G36190.1); Has 3…	serine carboxypeptidase (S28)	peroxisome	4	peroxisome	S	Abhydrolase_1(1) Peptidase_S28(1)	29	29.5.5.5.2*	protein.degradation.serine protease.SC.S28
clp	AT5G53350	CLPX1	CLPX1	AT4G13530	1470	x	x	x		6.9	unknown protein; BEST Arabidopsis thaliana protein match is: unknown protein (TAIR:AT4G10080.1); Has 30201 Blast hits to 17322 proteins in 780 species: Archae - 12; Bacteria - 1396; Metazoa - 17338; Fungi - 3422; Plants - 5037; Viruses - 0; Other Eukaryotes - 2996 (source: NCBI BLink).	unknown protein	0	5	other	_	Protamine_3(1)	35	35.2	not assigned.unknown
clp	AT5G53350	CLPX1	CLPX1	AT3G27820	1370	x	x	x		6.6	monodehydroascorbate reductase 4	monodehydroascorbate reductase 4 (MDAR4)	peroxisome	4	peroxisome	M	DAO(1) Pyr_redox(1) Pyr_redox_2(1)	21	21.2.1	redox.ascorbate and glutathione.ascorbate
clp	AT5G53350	CLPX1	CLPX1	AT3G54360	320	x	x	x		6.5	zinc ion binding	zinc ion binding	0	1	plastid	C	TPR_2(1) zf-C3HC4(1)	29	29.5.11.4.2	protein.degradation.ubiquitin.E3.RING
clp	AT5G53350	CLPX1	CLPX1	AT5G60360	1226	x	x	x		6.5	Encodes a senescence-associated thiol protease.	cysteine proteinase (AALP) -similar to barley aleurain	vacuole	3	secreted	S	Inhibitor_I29(1) MCP_N(1) Peptidase_C1(1)	29	29.5.3.1.1*	protein.degradation.cysteine protease.CA.C1
clp	AT5G53350	CLPX1	CLPX1	AT1G04970	1229	x	x	x		6.4	lipid-binding serum glycoprotein family protein	lipid-binding serum glycoprotein protein	0	3	secreted	S	LBP_BPI_CETP(1) LBP_BPI_CETP_C(1)	35	35.1	not assigned.no ontology
clp	AT5G53350	CLPX1	CLPX1	AT3G03890	30	x	x	x		6.3	FMN binding	unknown protein; Pyridox_oxidase domain	plastid stroma	1	plastid	C	Pyridox_oxidase(1)	18	18.20*	Co-factor and vitamine metabolism.vitamin b6
clp	AT5G53350	CLPX1	CLPX1	AT1G33270	378	x	x	x		6.3	Acyl transferase/acyl hydrolase/lysophospholipase superfamily protein	Acyl transferase/acyl hydrolase/lysophospholipase	0	1	plastid	C	Patatin(1)	33	33.1	development.storage proteins
clp	AT5G53350	CLPX1	CLPX1	AT3G55070	381	x	x	x		6.3	LisH/CRA/RING-U-box domains-containing protein	LisH/CRA/RING-U-box domains-containing protein	0	1	plastid	C	0	35	35.2	not assigned.unknown
clp	AT5G53350	CLPX1	CLPX1	AT5G13800	22	x	x	x		6.1	Encodes a pheophytinase that is involved in chlorophyll breakdown. Its transcript levels increase during senescence and pph-1 mutants have a stay-green phenotype.	pheophytin pheophorbide hydrolase (pheophytinase) (PPH) (also CRN1) recruited to PG	plastoglobules	1	plastid	C	Abhydrolase_1(1) Abhydrolase_4(1)	19	19.50*	tetrapyrrole synthesis.tetrapyrrole degradation
clp	AT5G53350	CLPX1	CLPX1	AT3G19900	430	x	x	x		6.1	unknown protein; FUNCTIONS IN: molecular_function unknown; INVOLVED IN: biological_process unknown; LOCATED IN: chloroplast; EXPRESSED IN: 23 plant structures; EXPRESSED DURING: 13 growth stages; CONTAINS InterPro DOMAIN/s: Protein of unknown functio	unknown protein	plastid stroma	1	plastid	C	0	35	35.2	not assigned.unknown
clp	AT5G53350	CLPX1	CLPX1	AT1G19660	36	x	x	x		6.1	Wound-responsive family protein; FUNCTIONS IN: DNA binding, nuclease activity; INVOLVED IN: response to wounding, nucleotide-excision repair; EXPRESSED IN: ovule; CONTAINS InterPro DOMAIN/s: Protein of unknown function DUF151 (InterPro:IPR003729), UvrB/UvrC protein (InterPro:IPR001943); BEST Arabidopsis thaliana protein match is: bifunctional nuclease in basal defense response 1 (TAIR:AT1G75380.3…	UVR3 (DUF151 and UVR domain)	plastid	1	plastid	C	DUF151(1) UVR(1)	35	35.2	not assigned.unknown
clp	AT5G53350	CLPX1	CLPX1	AT5G54870	1235	x	x	x		6	unknown protein; FUNCTIONS IN: molecular_function unknown; INVOLVED IN: biological_process unknown; LOCATED IN: vacuole; EXPRESSED IN: 24 plant structures; EXPRESSED DURING: 15 growth stages; BEST Arabidopsis thaliana protein match is: unknown protei	unknown protein	0	3	secreted	S	0	35	35.2	not assigned.unknown
clp	AT5G53350	CLPX1	CLPX1	AT4G08900	1050	x	x			5.8	arginase	arginase 2 (ARGAH1)	mitochondria	2	mitochondria	M	Arginase(1)	13	13.2.2.3	amino acid metabolism.degradation.glutamate family.arginine
clp	AT5G53350	CLPX1	CLPX1	AT4G36400	1051	x	x			5.8	Encodes a (D)-2-hydroxyglutarate dehydrogenase.	D-2-HYDROXYGLUTARATE DEHYDROGENASE (D2HGDH)	mitochondria	2	mitochondria	M	FAD-oxidase_C(1) FAD_binding_4(1)	13	13.2.3.5	amino acid metabolism.degradation.aspartate family.lysine
clp	AT5G53350	CLPX1	CLPX1	AT3G44880	289	x	x			5.8	Pheophorbide a oxygenase family protein with Rieske [2Fe-2S] domain	Pheophorbide a oxygenase (PaO) or ACD1	thylakoid	1	plastid	C	PaO(1) Rieske(1)	19	19.50*	tetrapyrrole synthesis.tetrapyrrole degradation
clp	AT5G53350	CLPX1	CLPX1	AT5G50920	35	x	x			5.8	CLPC homologue 1	CLPC1 (also named HSP93-V) - highly similar to CLPC2	envelope-inner-peripheral-stromal-side; plastid stroma	1	plastid	C	AAA(2) AAA_2(1) AAA_5(2) Clp_N(2) Mg_chelatase(1) NACHT(1) NB-ARC(1) ResIII(1) S	29	29.5.5.30*	protein.degradation.serine protease.regulator
clp	AT5G53350	CLPX1	CLPX1	AT3G27110	515	x	x			5.8	Peptidase family M48 family protein; FUNCTIONS IN: metalloendopeptidase activity; INVOLVED IN: proteolysis; LOCATED IN: chloroplast, membrane; EXPRESSED IN: 22 plant structures; EXPRESSED DURING: 13 growth stages; CONTAINS InterPro DOMAIN/s: Peptidase M48 (InterPro:IPR001915); Has 2654 Blast hits to 2654 proteins in 909 species: Archae - 247; Bacteria - 2042; Metazoa - 0; Fungi - 12; Plants - 34;…	Plastoglobular M48 protease (PGM48)	plastoglobules	1	plastid	C	Peptidase_M48(1) Peptidase_M56(1)	29	29.5.7.2.5*	protein.degradation.metalloprotease.MA(M).M48
clp	AT5G49840	CLPX2	CLPX2	AT1G27510	253	x	x	x		6.8	Protein of unknown function (DUF3506)	Executer 2 (EXE2)	thylakoid	1	plastid	C	Cenp-B_dimeris(1) UVR(1)	30	30.15*	signalling.ROS
clp	AT5G49840	CLPX2	CLPX2	AT5G57140	1225	x	x	x		6.6	purple acid phosphatase 28	purple acid phosphatase 28	0	3	secreted	S	Metallophos(1)	26	26.13	misc.acid and other phosphatases
clp	AT5G49840	CLPX2	CLPX2	AT5G08470	1487	x	x	x		6.4	peroxisome 1	peroxisome 1	0	5	other	_	AAA(2) AAA_2(1) AAA_3(1) AAA_5(1) NACHT(1) PEX-1N(1) PEX-2N(1)	35	35.1	not assigned.no ontology
clp	AT5G49840	CLPX2	CLPX2	AT1G24040	365	x	x	x		6.3	Acyl-CoA N-acyltransferases (NAT) superfamily protein; FUNCTIONS IN: N-acetyltransferase activity; INVOLVED IN: metabolic process; LOCATED IN: chloroplast; EXPRESSED IN: 22 plant structures; EXPRESSED DURING: 13 growth stages; CONTAINS InterPro DOMAIN/s: GCN5-related N-acetyltransferase, C-terminal (InterPro:IPR022610), Acyl-CoA N-acyltransferase (InterPro:IPR016181); Has 119 Blast hits to 119 pr…	GCN5-related N-acetyltransferase 5 (GNAT5) NAA80 - Nt & K acetylase	plastid	1	plastid	C	Acetyltransf_1(1) FR47(1)	26	29.12.1*	protein.acetylation.acetyltransferase
clp	AT5G49840	CLPX2	CLPX2	AT3G08840	1491	x	x	x		6.3	D-alanine--D-alanine ligase family	D-alanine--D-alanine ligase family	0	5	other	_	Dala_Dala_lig_C(1) Dala_Dala_lig_N(1)	35	35.1	not assigned.no ontology
clp	AT5G49840	CLPX2	CLPX2	AT1G51720	1505	x	x	x		6	Amino acid dehydrogenase family protein	Amino acid dehydrogenase protein	0	5	other	_	ELFV_dehydrog(1) ELFV_dehydrog_N(1) Malic_M(1)	12	12.3.1	N-metabolism.N-degradation.glutamate dehydrogenase
clp	AT5G49840	CLPX2	CLPX2	AT4G37480	1046	x	x			5.9	Chaperone DnaJ-domain superfamily protein	J-domain protein DjC81 (type 3)	0	2	mitochondria	M	DnaJ(1)	26	26.29*	misc. DnaJ domain with unknown function
clp	AT5G49840	CLPX2	CLPX2	AT5G02250	6	x	x			5.9	Ribonuclease II/R family protein	3'-5' exoribonuclease - RNR1 (this is not RIF10)	plastid stroma	1	plastid	C	RNB(1)	27	27.1.19	RNA.processing.ribonucleases
clp	AT5G49840	CLPX2	CLPX2	AT5G67570	244	x	x			5.9	Tetratricopeptide repeat (TPR)-like superfamily protein	DG1 - (delayed greening 1) PPR protein (EMB1408)	plastid	1	plastid	_	PPR(7)	27	27.6*	RNA.pentatricopeptide (PPR) repeat-containing protein
clp	AT5G49840	CLPX2	CLPX2	AT1G62914	1055	x	x			5.7	pentatricopeptide (PPR) repeat-containing protein	pentatricopeptide repeat (PPR) protein	0	2	mitochondria	M	PPR(11)	27	27.6*	RNA.pentatricopeptide (PPR) repeat-containing protein
clp	AT5G49840	CLPX2	CLPX2	AT4G02210	1540	x	x			5.7	unknown protein; BEST Arabidopsis thaliana protein match is: unknown protein (TAIR:AT2G24960.2); Has 791 Blast hits to 465 proteins in 19 species: Archae - 0; Bacteria - 0; Metazoa - 0; Fungi - 17; Plants - 748; Viruses - 0; Other Eukaryotes - 26 (source: NCBI BLink).	unknown protein	0	5	other	_	0	35	35.2	not assigned.unknown
clp	AT5G49840	CLPX2	CLPX2	AT4G34020	117	x	x			5.6	Class I glutamine amidotransferase-like superfamily protein	DJ-1c glyoxylase	plastid	1	plastid	C	DJ-1_PfpI(2)	20	20.4*	stress.DJ1-glyoxalases
clp	AT5G49840	CLPX2	CLPX2	AT1G01860	609	x	x			5.5	Ribosomal RNA adenine dimethylase family protein	rRNA methylase - PFC1 (PALEFACE 1)	plastid	1	plastid	C	FtsJ(1) Methyltransf_11(1) Methyltransf_12(1) RrnaAD(1)	27	27.1	RNA.processing
clp	AT5G49840	CLPX2	CLPX2	AT5G24830	614	x	x			5.5	Tetratricopeptide repeat (TPR)-like superfamily protein	Pentatricopeptide repeat (PPR) protein	0	1	plastid	C	PPR(11)	27	27.6*	RNA.pentatricopeptide (PPR) repeat-containing protein
clp	AT5G49840	CLPX2	CLPX2	AT3G11560	455	x	x			5.5	LETM1-like protein; LOCATED IN: chloroplast, chloroplast envelope; EXPRESSED IN: 22 plant structures; EXPRESSED DURING: 13 growth stages; BEST Arabidopsis thaliana protein match is: LETM1-like protein (TAIR:AT5G06220.2); Has 56 Blast hits to 54 proteins in 10 species: Archae - 0; Bacteria - 0; Metazoa - 0; Fungi - 0; Plants - 56; Viruses - 0; Other Eukaryotes - 0 (source: NCBI BLink).	unknown protein (PG in mutant?)	envelope	1	plastid	C	0	35	35.2	not assigned.unknown
clp	AT5G49840	CLPX2	CLPX2	AT5G15270	1581	x	x			5.4	RNA-binding KH domain-containing protein; FUNCTIONS IN: RNA binding, nucleic acid binding; INVOLVED IN: biological_process unknown; LOCATED IN: cellular_component unknown; CONTAINS InterPro DOMAIN/s: K Homology, type 1, subgroup (InterPro:IPR018111), K Homology (InterPro:IPR004087), K Homology, type 1 (InterPro:IPR004088); BEST Arabidopsis thaliana protein match is: RNA-binding KH domain-containi…	RNA-binding KH domain-containing protein	0	5	other	_	KH_1(4) KH_2(1)	27	27.4	RNA.RNA binding
clp	AT5G49840	CLPX2	CLPX2	AT2G42920	657	x	x			5.4	Pentatricopeptide repeat (PPR-like) superfamily protein	Pentatricopeptide repeat (PPR) protein	0	1	plastid	C	PBP_GOBP(1) PPR(7)	27	27.6*	RNA.pentatricopeptide (PPR) repeat-containing protein
clp	AT5G49840	CLPX2	CLPX2	AT2G44950	1610	x	x			5.3	histone mono-ubiquitination 1	histone mono-ubiquitination 1	0	5	other	_	Alpha-2-MRAP_C(1) DUF593(1) DUF601(1) DUF827(1) Myosin_tail_1(1) Rab5-bind(1)	29	29.5.11.4.2	protein.degradation.ubiquitin.E3.RING
clp	AT5G49840	CLPX2	CLPX2	AT5G06580	1030	x	x			5.2	FAD-linked oxidases family protein	d-lactate dehydrogenase (AtD-LDH)	mitochondria	2	mitochondria	C	FAD-oxidase_C(1) FAD_binding_4(1)	8	8	TCA / org. transformation
clp	AT5G49840	CLPX2	CLPX2	AT2G04270	266	x	x			5.2	Similar to E.coli endoribonuclease E. Functions as a ribonuclease, is located in the chloroplast, and is involved in chloroplast development. Loss of function mutants are white and arrest at the cotyledon stage. The phenotype is rescued by providing sucrose.	RNaseE/G-type endoribonuclease	plastid stroma	1	plastid	C	CBM_20(1)	27	27.1	RNA.processing
clp	AT1G33360	CLPX3	CLPX3	AT4G38230	1449	x	x	x	x	8.3	member of Calcium Dependent Protein Kinase	Calcium Dependent Protein Kinase	0	5	other	_	efhand(4) Pkinase(1)	30	30.3	signalling.calcium
clp	AT1G33360	CLPX3	CLPX3	AT3G12560	1469	x	x	x		6.9	Encodes a telomeric DNA-binding protein.	telomeric DNA-binding protein.	0	5	other	_	Myb_DNA-binding(1)	27	27.3.25	RNA.regulation of transcription.MYB domain transcription factor family
clp	AT1G33360	CLPX3	CLPX3	AT2G17530	1513	x	x			5.9	Protein kinase superfamily protein; FUNCTIONS IN: protein serine/threonine kinase activity, protein kinase activity, kinase activity, ATP binding; INVOLVED IN: protein amino acid phosphorylation; LOCATED IN: cellular_component unknown; EXPRESSED IN: 24 plant structures; EXPRESSED DURING: 15 growth stages; CONTAINS InterPro DOMAIN/s: Protein kinase, ATP binding site (InterPro:IPR017441), Protein k…	Protein kinase protein	0	5	other	_	Pkinase(1) Pkinase_Tyr(1)	29	29.4	protein.postranslational modification
clp	AT1G33360	CLPX3	CLPX3	AT2G42700	1557	x	x			5.6	FUNCTIONS IN: molecular_function unknown; INVOLVED IN: vesicle-mediated transport, vesicle docking involved in exocytosis; LOCATED IN: cellular_component unknown; EXPRESSED IN: 22 plant structures; EXPRESSED DURING: 14 growth stages; CONTAINS InterPr	unknown protein	0	5	other	_	0	35	35.2	not assigned.unknown
clp	AT1G33360	CLPX3	CLPX3	AT1G59890	1564	x	x			5.5	SIN3-like 5	SIN3-like 5	0	5	other	_	HDAC_interact(1) PAH(2)	27	27.3.67	RNA.regulation of transcription.putative transcription regulator
clp	AT1G33360	CLPX3	CLPX3	AT2G22560	1065	x	x			5.5	Kinase interacting (KIP1-like) family protein; FUNCTIONS IN: molecular_function unknown; INVOLVED IN: biological_process unknown; LOCATED IN: plasma membrane; EXPRESSED IN: 15 plant structures; EXPRESSED DURING: 6 growth stages; CONTAINS InterPro DOMAIN/s: KIP1-like (InterPro:IPR011684); BEST Arabidopsis thaliana protein match is: Kinase interacting (KIP1-like) family protein (TAIR:AT5G10500.1); …	Kinase interacting (KIP1-like) protein	0	2	mitochondria	M	DUF827(1) Halo_GVPC(1) KIP1(1) MAP7(1) MCPsignal(1) Rb_C(1) Seryl_tRNA_N(1)	29	29.4.1	protein.postranslational modification.kinase
clp	AT1G33360	CLPX3	CLPX3	AT3G21160	1071	x	x			5.4	alpha-mannosidase 2	alpha-mannosidase 2	0	2	mitochondria	M	Catalase-rel(1) Glyco_hydro_47(1)	26	26.3	misc.gluco-, galacto- and mannosidases
clp	AT1G33360	CLPX3	CLPX3	AT1G61850	1582	x	x			5.4	phospholipases;galactolipases	phospholipases;galactolipases	0	5	other	_	Arm(2) HEAT(1) Patatin(1) Telomere_reg-2(1)	29	29.4	protein.postranslational modification
clp	AT1G33360	CLPX3	CLPX3	AT5G50330	1672	x	x			5	Protein kinase superfamily protein; FUNCTIONS IN: protein kinase activity, ATP binding; INVOLVED IN: protein amino acid phosphorylation; LOCATED IN: cellular_component unknown; EXPRESSED IN: 19 plant structures; EXPRESSED DURING: 10 growth stages; CONTAINS InterPro DOMAIN/s: ABC-1 (InterPro:IPR004147), Protein kinase, catalytic domain (InterPro:IPR000719), Protein kinase-like domain (InterPro:IPR…	ABC1 kinase 12B (ABC1K12B) (likely mitochondria)	0	5	other	_	ABC1(1) RIO1(1)	26	26.56*	misc.ABC1k family
clp	AT1G33360	CLPX3	CLPX3	AT3G29180	823	x	x			5	Protein of unknown function (DUF1336); FUNCTIONS IN: molecular_function unknown; INVOLVED IN: N-terminal protein myristoylation; LOCATED IN: plasma membrane; EXPRESSED IN: 24 plant structures; EXPRESSED DURING: 15 growth stages; CONTAINS InterPro DOMAIN/s: Protein of unknown function DUF1336 (InterPro:IPR009769); BEST Arabidopsis thaliana protein match is: Protein of unknown function (DUF1336) (T…	unknown protein DUF1336 domain	0	1	plastid	C	DUF1336(1) Head_binding(1)	35	35.2	not assigned.unknown
clp	AT1G33360	CLPX3	CLPX3	AT2G01460	1702	x	x			4.9	P-loop containing nucleoside triphosphate hydrolases superfamily protein	phosphoribulokinase/uridine kinase family	0	5	other	_	AAA(1) CbiA(1) PRK(1)	23	23.3.2.2	nucleotide metabolism.salvage.nucleoside kinases.uridine kinase
clp	AT1G33360	CLPX3	CLPX3	AT2G32850	1713	x	x			4.9	Protein kinase superfamily protein; FUNCTIONS IN: protein serine/threonine kinase activity, protein kinase activity, ATP binding; INVOLVED IN: protein amino acid phosphorylation; LOCATED IN: cellular_component unknown; EXPRESSED IN: 22 plant structures; EXPRESSED DURING: 13 growth stages; CONTAINS InterPro DOMAIN/s: Protein kinase, catalytic domain (InterPro:IPR000719), Serine/threonine-protein k…	Protein kinase protein	0	5	other	_	APH(1) NUDE_C(1) Pkinase(1) Pneumo_phosprot(1) RIO1(1)	29	29.4	protein.postranslational modification
clp	AT1G33360	CLPX3	CLPX3	AT1G35220	1727	x	x			4.9	unknown protein; FUNCTIONS IN: molecular_function unknown; INVOLVED IN: biological_process unknown; LOCATED IN: cellular_component unknown; EXPRESSED IN: 22 plant structures; EXPRESSED DURING: 13 growth stages; Has 313 Blast hits to 185 proteins in 7	unknown protein	0	5	other	_	0	35	35.2	not assigned.unknown
clp	AT1G33360	CLPX3	CLPX3	AT2G32900	1771	x	x			4.8	centromere/kinetochore protein, putative (ZW10)	centromere/kinetochore protein, putative (ZW10)	0	5	other	_	DHC_N1(1) PRMT5(1) Zw10(1)	35	35.1	not assigned.no ontology
clp	AT1G33360	CLPX3	CLPX3	AT5G35730	892	x	x			4.8	EXS (ERD1/XPR1/SYG1) family protein	EXS (ERD1/XPR1/SYG1) protein	0	1	plastid	C	EXS(1)	35	35.1	not assigned.no ontology
clp	AT1G33360	CLPX3	CLPX3	AT1G79830	1770	x	x			4.8	This gene is predicted to encode a protein that functions as a Golgi apparatus structural component known as a golgin in mammals and yeast. A fluorescently-tagged version of GC5 co-localizes with Golgi markers, and this localization appears to be replicated using the C-terminal (139 aa) portion of the protein. The C-terminal portion of the protein can also specifically interact with two members o…	golgin candidate 5	0	5	other	_	Cwf_Cwc_15(1) DUF1197(1) ERM(1) Filament(1) HAP1_N(1) Kinesin-related(1) Myosin_	35	35.1	not assigned.no ontology
clp	AT1G33360	CLPX3	CLPX3	AT2G19950	1773	x	x			4.8	golgin candidate 1	golgin candidate 1	0	5	other	_	CSE2(1) DUF148(1) FliD_C(1) Pkip-1(1) Spectrin(1) Stathmin(1)	35	35.2	not assigned.unknown
clp	AT1G33360	CLPX3	CLPX3	AT5G20680	1130	x	x			4.8	Encodes a member of the TBL (TRICHOME BIREFRINGENCE-LIKE) gene family containing a plant-specific DUF231 (domain of unknown function) domain. TBL gene family has 46 members, two of which (TBR/AT5G06700 and TBL3/AT5G01360) have been shown to be involved in the synthesis and deposition of secondary wall cellulose, presumably by influencing the esterification state of pectic polymers. A nomenclature…	TBL (TRICHOME BIREFRINGENCE-LIKE) gene family	0	2	mitochondria	M	DUF231(1)	35	35.2	not assigned.unknown
clp	AT1G33360	CLPX3	CLPX3	AT3G19510	1795	x	x			4.7	Homeodomain-like protein with RING/FYVE/PHD-type zinc finger domain	Homeodomain-like protein with RING/FYVE/PHD-type zinc finger domain	0	5	other	_	Homeobox(1) PHD(1)	27	27.3.22	RNA.regulation of transcription.HB,Homeobox transcription factor family
clp	AT1G33360	CLPX3	CLPX3	AT3G27530	1822	x	x			4.7	golgin candidate 6	GC6 (GOLGIN CANDIDATE 6); binding / protein transporter	0	5	other	_	DUF593(1) PspA_IM30(1) RYDR_ITPR(1) Uso1_p115_C(1) Uso1_p115_head(1)	35	35.1	not assigned.no ontology
clpc1-trap	AT1G33780	DUF179-1	DUF179-1	AT1G48420	384	x	x	x		6.2	D-cysteine desulfhydrase	putative ACC deaminase (Pyridoxal-phosphate dependent enzyme domain)	plastid	1	plastid	M	PALP(1)	17	17.5.1	hormone metabolism.ethylene.synthesis-degradation
clpc1-trap	AT1G33780	DUF179-1	DUF179-1	AT3G54360	320	x	x			5.9	zinc ion binding	zinc ion binding	0	1	plastid	C	TPR_2(1) zf-C3HC4(1)	29	29.5.11.4.2	protein.degradation.ubiquitin.E3.RING
clpc1-trap	AT1G33780	DUF179-1	DUF179-1	AT3G51520	1561	x	x			5.5	diacylglycerol acyltransferase family	acyl CoA:diacylglycerol acyltransferase (DGAT2 or DAGAT2)	0	5	other	_	DAGAT(1)	11	11.4	lipid metabolism.TAG synthesis
clpc1-trap	AT1G33780	DUF179-1	DUF179-1	AT1G24040	365	x	x			5.5	Acyl-CoA N-acyltransferases (NAT) superfamily protein; FUNCTIONS IN: N-acetyltransferase activity; INVOLVED IN: metabolic process; LOCATED IN: chloroplast; EXPRESSED IN: 22 plant structures; EXPRESSED DURING: 13 growth stages; CONTAINS InterPro DOMAIN/s: GCN5-related N-acetyltransferase, C-terminal (InterPro:IPR022610), Acyl-CoA N-acyltransferase (InterPro:IPR016181); Has 119 Blast hits to 119 pr…	GCN5-related N-acetyltransferase 5 (GNAT5) NAA80 - Nt & K acetylase	plastid	1	plastid	C	Acetyltransf_1(1) FR47(1)	26	29.12.1*	protein.acetylation.acetyltransferase
clpc1-trap	AT1G33780	DUF179-1	DUF179-1	AT3G28050	1246	x	x			5.5	nodulin MtN21 /EamA-like transporter family protein	nodulin MtN21 /EamA-like transporter	0	3	secreted	S	DUF6(2) TPT(1)	33	33.99	development.unspecified
clpc1-trap	AT1G33780	DUF179-1	DUF179-1	AT5G07250	1615	x	x			5.3	RHOMBOID-like protein 3	rhomboid protease 3 (AtRBL3)	0	5	other	_	ABC2_membrane(1) DUF540(1) DUF81(1) FtsX(1) Oxidored_q3(1) Rhomboid(1)	29	29.5.5.10*	protein.degradation.serine protease ST.S54
clpc1-trap	AT1G33780	DUF179-1	DUF179-1	AT3G10210	1725	x	x			4.9	SEC14 cytosolic factor family protein / phosphoglyceride transfer family protein	SEC14 cytosolic factor / phosphoglyceride transfer protein	0	5	other	_	0	35	35.1	not assigned.no ontology
clpc1-trap	AT1G33780	DUF179-1	DUF179-1	AT2G42590	1551	x	x			4.7	general regulatory factor 9	14-3-3 protein GF14 mu (grf9) - plastid localization suggested	not plastid	5	other	_	14-3-3(1)	30	30.7	signalling.14-3-3 proteins
clpc1-trap	AT1G33780	DUF179-1	DUF179-1	AT1G02475	359	x	x			4.7	Polyketide cyclase/dehydrase and lipid transport superfamily protein	Polyketide cyclase domain protein	0	1	plastid	C	Polyketide_cyc(1)	35	35.2	not assigned.unknown
clpc1-trap	AT1G33780	DUF179-1	DUF179-1	AT3G08840	1491	x	x			4.6	D-alanine--D-alanine ligase family	D-alanine--D-alanine ligase family	0	5	other	_	Dala_Dala_lig_C(1) Dala_Dala_lig_N(1)	35	35.1	not assigned.no ontology
clpc1-trap	AT1G33780	DUF179-1	DUF179-1	AT1G50940	1135	x	x			4.5	electron transfer flavoprotein alpha	electron transfer flavoprotein alpha (ETF-alpha)	mitochondria	2	mitochondria	M	ETF(1) ETF_alpha(1) TPP_enzyme_M(1)	9	9.3	mitochondrial electron transport / ATP synthesis.electron transfer flavoprotein
clpc1-trap	AT1G33780	DUF179-1	DUF179-1	AT1G80400	1717	x	x			4.5	RING/U-box superfamily protein	RING/U-box protein	0	5	other	_	PHD(1)	29	29.5.11.4.2	protein.degradation.ubiquitin.E3.RING
clpc1-trap	AT1G33780	DUF179-1	DUF179-1	AT5G18760	770	x	x			4.5	RING/U-box superfamily protein; FUNCTIONS IN: zinc ion binding; INVOLVED IN: biological_process unknown; LOCATED IN: chloroplast; EXPRESSED IN: 23 plant structures; EXPRESSED DURING: 13 growth stages; CONTAINS InterPro DOMAIN/s: Zinc finger, C3HC4 RING-type (InterPro:IPR018957), Zinc finger, RING-CH-type (InterPro:IPR011016); BEST Arabidopsis thaliana protein match is: RING/U-box superfamily prot…	RING/U-box superprotein	0	1	plastid	C	zf-AD(1) zf-C3HC4(1) zf-RING-like(1)	29	29.5.11.4.2	protein.degradation.ubiquitin.E3.RING
clpc1-trap	AT1G33780	DUF179-1	DUF179-1	AT5G41210	1392	x	x			4.4	glutathione S-transferase THETA 1	glutathione S-transferase (GST10)	peroxisome	4	peroxisome	_	GST_C(1) GST_N(1)	26	26.9	misc.glutathione S transferases
clpc1-trap	AT1G33780	DUF179-1	DUF179-1	AT5G41340	1685	x	x			4.4	Belongs to Ubiquitin conjugating enzyme family. Gene expression is developmentally regulated.	ubiquitin conjugating enzyme 4	0	5	other	_	UQ_con(1)	29	29.5.11.3	protein.degradation.ubiquitin.E2
clpc1-trap	AT1G33780	DUF179-1	DUF179-1	AT1G54730	1767	x	x			4.4	Major facilitator superfamily protein; FUNCTIONS IN: carbohydrate transmembrane transporter activity, sugar:hydrogen symporter activity; INVOLVED IN: transport, transmembrane transport; LOCATED IN: integral to membrane, membrane; EXPRESSED IN: 22 plant structures; EXPRESSED DURING: 13 growth stages; CONTAINS InterPro DOMAIN/s: Sugar transporter, conserved site (InterPro:IPR005829), Major facilita…	Major facilitator protein	0	5	other	_	0	34	34.2	transport.sugars
clpc1-trap	AT1G33780	DUF179-1	DUF179-1	AT4G14070	94	x	x			4.3	acyl-activating enzyme 15	Plastidial Long-Chain Acyl-CoA Synthetase (AAE15)(Lipid Gene Database; Beisson)	envelope-inner-peripheral-stromal-side	1	plastid	C	AMP-binding(1)	11	11.1.8	lipid metabolism.FA synthesis and FA elongation.acyl coa ligase
clpc1-trap	AT1G33780	DUF179-1	DUF179-1	AT5G16150	982	x	x			4.3	Encodes a putative plastidic glucose transporter.	IEP62 (putative sugar transporter)	envelope-inner-integral	1	plastid	C	BacA(1) C4dic_mal_tran(1) CitMHS(1) DctM(1) DUF368(1) DUF791(1) DUF81(1) MFS_1(1	34	34.8	transport.metabolite transporters at the envelope membrane
clpc1-trap	AT1G33780	DUF179-1	DUF179-1	AT4G16060	985	x	x			4.3	unknown protein; FUNCTIONS IN: molecular_function unknown; INVOLVED IN: biological_process unknown; LOCATED IN: chloroplast, chloroplast stroma; EXPRESSED IN: 22 plant structures; EXPRESSED DURING: 13 growth stages; Has 42 Blast hits to 42 proteins i	unknown protein	plastid stroma	1	plastid	C	0	35	35.2	not assigned.unknown
clpc1-trap	AT1G33780	DUF179-1	DUF179-1	AT1G78890	1171	x	x			4.3	unknown protein; BEST Arabidopsis thaliana protein match is: unknown protein (TAIR:AT1G16840.1); Has 30201 Blast hits to 17322 proteins in 780 species: Archae - 12; Bacteria - 1396; Metazoa - 17338; Fungi - 3422; Plants - 5037; Viruses - 0; Other Eukaryotes - 2996 (source: NCBI BLink).	unknown protein	0	2	mitochondria	M	0	35	35.2	not assigned.unknown
clpc1-trap	AT3G19780	DUF179-2	DUF179-2	AT5G39130	1262	x	x			5.2	RmlC-like cupins superfamily protein	RmlC-like cupins protein	0	3	secreted	S	Cupin_1(1) Cupin_2(1)	20	20.2.99	stress.abiotic.unspecified
clpc1-trap	AT3G19780	DUF179-2	DUF179-2	AT5G22760	1802	x	x			4.7	PHD finger family protein	PHD finger protein	0	5	other	_	C1_1(1) C1_2(2) C1_3(3) DDT(1) PHD(2)	27	27.3.67	RNA.regulation of transcription.putative transcription regulator
clpc1-trap	AT3G19780	DUF179-2	DUF179-2	AT2G45380	1833	x	x			4.7	FUNCTIONS IN: molecular_function unknown; INVOLVED IN: biological_process unknown; LOCATED IN: cellular_component unknown; EXPRESSED IN: inflorescence meristem, flower, cultured cell; EXPRESSED DURING: petal differentiation and expansion stage; BEST Arabidopsis thaliana protein match is: Calcium-binding EF-hand family protein (TAIR:AT4G34070.1); Has 171 Blast hits to 170 proteins in 31 species: A…	unknown protein	0	5	other	_	0	35	35.2	not assigned.unknown
clpc1-trap	AT3G19780	DUF179-2	DUF179-2	AT5G65540	1836	x	x			4.7	unknown protein; Has 6825 Blast hits to 3811 proteins in 289 species: Archae - 0; Bacteria - 184; Metazoa - 2139; Fungi - 760; Plants - 816; Viruses - 52; Other Eukaryotes - 2874 (source: NCBI BLink).	unknown protein	0	5	other	_	0	35	35.2	not assigned.unknown
clpc1-trap	AT3G19780	DUF179-2	DUF179-2	AT1G73960	1860	x	x			4.6	TBP-associated factor 2	membrane alanyl aminopeptidase	0	5	other	_	Peptidase_M1(1) RNA_polI_A34(1)	29	29.5.7.2.1*	protein.degradation.metalloprotease.MA(E).M1
clpc1-trap	AT3G19780	DUF179-2	DUF179-2	AT2G20000	1916	x	x			4.4	CDC27 family protein	CDC27 protein	0	5	other	_	TPR_1(1) TPR_2(5)	31	31.2	cell.division
clpc1-trap	AT3G19780	DUF179-2	DUF179-2	AT3G06630	1947	x	x			4.3	protein kinase family protein	protein kinase protein	0	5	other	_	Kdo(1) PAS(1) PAS_3(1) PAS_4(1) Pkinase_Tyr(1)	29	29.4	protein.postranslational modification
clpc1-trap	AT3G19780	DUF179-2	DUF179-2	AT5G35210	930	x	x			4.1	Encodes a chloroplast envelope-bound plant homeodomain (PHD) transcription factor with transmembrane domains that functions in multiple retrograde signal pathways. The proteolytic cleavage of PTM occurs in response to retrograde signals and amino-terminal PTM accumulates in the nucleus, where it activates ABI4 transcription in a PHD-dependent manner associated with histone modifications.	PHD finger transcription factor - dual loca. nucleus & envelope	envelope-outer; nucleus	1	plastid	_	AT_hook(1) C1_2(1) C1_3(3) DDT(1) LIM(1) Peptidase_M50(1) PHD(2)	27	27.3.67	RNA.regulation of transcription.putative transcription regulator
clpc1-trap	AT3G19780	DUF179-2	DUF179-2	AT1G79740	2019	x	x			4.1	hAT transposon superfamily	hAT transposon superfamily	0	5	other	_	DUF659(1) hATC(1) zf-BED(1) zf-C2HC_plant(1)	35	35.1	not assigned.no ontology
clpc1-trap	AT3G19780	DUF179-2	DUF179-2	AT1G13940	2024	x	x			4.1	Plant protein of unknown function (DUF863)	Plant protein of unknown function (DUF863)	0	5	other	_	AT_hook(1) DUF863(1)	35	35.2	not assigned.unknown
clpc1-trap	AT3G19780	DUF179-2	DUF179-2	AT4G04885	1006	x	x			4	PCF11P-similar protein 4	PCF11P-similar protein 4	0	1	plastid	C	DUF618(1)	27	27.1	RNA.processing
clpc1-trap	AT3G19780	DUF179-2	DUF179-2	AT3G53570	2040	x	x			4	a member of a CDC2-related kinase subfamily, the LAMMER kinases. activates STE12-dependent functions in yeast.	CDC2-related kinase subfamily, the LAMMER kinases	0	5	other	_	Kdo(1) Pkinase(1)	29	29.4	protein.postranslational modification
clpc1-trap	AT3G19780	DUF179-2	DUF179-2	AT3G15220	2045	x	x			4	Protein kinase superfamily protein	Protein kinase protein	0	5	other	_	APH(1) Kdo(1) Pkinase_Tyr(1)	30	30.6	signalling.MAP kinases
clpc1-trap	AT3G19780	DUF179-2	DUF179-2	AT5G07980	2051	x	x			4	dentin sialophosphoprotein-related	dentin sialophosphoprotein-related	0	5	other	_	0	35	35.1	not assigned.no ontology
clpc1-trap	AT3G19780	DUF179-2	DUF179-2	AT3G04490	2078	x	x			3.8	unknown protein; BEST Arabidopsis thaliana protein match is: unknown protein (TAIR:AT4G38092.1); Has 75 Blast hits to 64 proteins in 20 species: Archae - 0; Bacteria - 0; Metazoa - 36; Fungi - 0; Plants - 22; Viruses - 0; Other Eukaryotes - 17 (sourc	unknown protein	0	5	other	_	0	35	35.1	not assigned.no ontology
clpc1-trap	AT3G19780	DUF179-2	DUF179-2	AT2G23550	2081	x	x			3.7	Encodes a protein predicted to act as a carboxylesterase. It has similarity to the SABP2 methyl salicylate esterase from tobacco but no enzymatic activity has been identified for this protein.	methyl esterase 6 (PMID: 18643994)	0	5	other	_	Abhydrolase_1(1)	26	26.8	misc.nitrilases, *nitrile lyases, berberine bridge enzymes, reticuline oxidases, troponine reductases
clpc1-trap	AT3G19780	DUF179-2	DUF179-2	AT4G02560	2084	x	x			3.7	Encodes a nuclear localized protein with similarity to transcriptional regulators. Recessive mutants are late flowering. Expression of LFY is reduced in LD mutants.	Homeodomain-like protein	0	5	other	_	Homeobox(1) PT(1)	27	27.3.67	RNA.regulation of transcription.putative transcription regulator
clpc1-trap	AT3G19780	DUF179-2	DUF179-2	AT4G31570	2086	x	x			3.7	CONTAINS InterPro DOMAIN/s: Prefoldin (InterPro:IPR009053); BEST Arabidopsis thaliana protein match is: unknown protein (TAIR:AT1G24460.1); Has 194354 Blast hits to 66887 proteins in 3244 species: Archae - 3688; Bacteria - 38556; Metazoa - 84828; Fun	unknown protein	0	5	other	_	APG17(1) ATG16(1) Cast(1) DASH_Spc34(1) DUF1090(1) DUF2365(1) DUF869(1) DUF904(1	28	28.1	DNA.synthesis/chromatin structure
clpc1-trap	AT3G19780	DUF179-2	DUF179-2	AT4G32660	2087	x	x			3.7	Encodes protein kinase AME3.	Encodes protein kinase AME3.	0	5	other	_	Pkinase(1)	29	29.4	protein.postranslational modification
clpc1-trap	AT3G19780	DUF179-2	DUF179-2	AT5G11350	1211	x	x			3.6	DNAse I-like superfamily protein	DNAse I-like protein	0	2	mitochondria	M	Exo_endo_phos(1) PGAP1(1)	28	28.1	DNA.synthesis/chromatin structure
clpc1-trap	AT3G29240	DUF179-3	DUF179-3	AT4G28270	1458	x	x	x	x	7.6	RING membrane-anchor 2	RING membrane-anchor 2	0	5	other	_	zf-C3HC4(1)	29	29.5.11.4.2	protein.degradation.ubiquitin.E3.RING
clpc1-trap	AT3G29240	DUF179-3	DUF179-3	AT4G16690	1409	x	x			5.8	Encodes a protein shown to have carboxylesterase activity, methyl IAA esterase activity, and methyl jasmonate esterase activity in vitro. This protein does not act on MeSA, MeGA4, or MEGA9 in vitro. Although MES16 is similar to MES17, a MeIAA hydrolase, two mes16 mutant lines (SALK_151578) and (SALK_139756) do not show altered sensitivity to MeIAA in root growth assays. MES16 transcripts appear t…	methyl-esterase (MES16) (substrate FCCs)	cytosol	5	cytosol	_	Abhydrolase_1(1)	19	19.50*	tetrapyrrole synthesis.tetrapyrrole degradation
clpc1-trap	AT3G29240	DUF179-3	DUF179-3	AT5G02840	1452	x	x			5.8	CCA1 and LHY colocalize in the nucleus and form heterodimers in vivo. CCA1 and LHY function synergistically in regulating circadian rhythms of Arabidopsis.	CCA1 and LHY	0	5	other	_	Myb_DNA-binding(1)	27	27.3.26	RNA.regulation of transcription.MYB-related transcription factor family
clpc1-trap	AT3G29240	DUF179-3	DUF179-3	AT3G21870	1525	x	x			5.8	cyclin p2;1	cyclin p2;1	0	5	other	_	Cyclin(1) Cyclin_N(1)	31	31.3	cell.cycle
clpc1-trap	AT3G29240	DUF179-3	DUF179-3	AT1G03400	1533	x	x			5.7	A single copy gene that encodes a protein with sequence similarity to tomato E8 (ACC oxidase, the last step in ethylene biosynthesis) involved in ethylene synthesis and fruit ripening in tomato. This gene is not induced by ethylene in siliques. The transcript is found in siliques, etiolated seedlings, leaves, stems and flowers.	2-oxoglutarate (2OG) and Fe(II)-dependent oxygenase	0	5	other	_	2OG-FeII_Oxy(1)	17	17.5.1	hormone metabolism.ethylene.synthesis-degradation
clpc1-trap	AT3G29240	DUF179-3	DUF179-3	AT5G18670	1559	x	x			5.5	beta-amylase 3	beta-amylase 9 (BAM9 or BMY3)	0	5	other	_	Glyco_hydro_14(1) Glyco_hydro_35(1)	2	2.2.2.1	major CHO metabolism.degradation.starch.starch cleavage
clpc1-trap	AT3G29240	DUF179-3	DUF179-3	AT1G23390	1457	x	x			5.5	Kelch repeat-containing F-box family protein; CONTAINS InterPro DOMAIN/s: F-box domain, cyclin-like (InterPro:IPR001810), F-box domain, Skp2-like (InterPro:IPR022364), Galactose oxidase/kelch, beta-propeller (InterPro:IPR011043), Kelch-type beta propeller (InterPro:IPR015915); BEST Arabidopsis thaliana protein match is: Galactose oxidase/kelch repeat superfamily protein (TAIR:AT3G24760.1); Has 14…	Kelch repeat-containing F-box protein	0	5	other	_	F-box(1) Kelch_1(1)	29	29.5.11.4.3.2	protein.degradation.ubiquitin.E3.SCF.FBOX
clpc1-trap	AT3G29240	DUF179-3	DUF179-3	AT5G15860	1580	x	x			5.4	prenylcysteine methylesterase	Prenylsysteine methylesterase 1 (PCME1) - maybe Golgi/ER S9 - Abhydrolase (S9 E 0.0017)	0	5	other	_	Abhydrolase_3(1) Peptidase_S9(1)	26	26.57*	misc.alpha/beta-Hydrolase family
clpc1-trap	AT3G29240	DUF179-3	DUF179-3	AT3G13062	1588	x	x			5.3	Polyketide cyclase/dehydrase and lipid transport superfamily protein	Polyketide cyclase/dehydrase and lipid transport protein	0	5	other	_	START(1)	35	35.1	not assigned.no ontology
clpc1-trap	AT3G29240	DUF179-3	DUF179-3	AT3G26510	1660	x	x			5.1	Octicosapeptide/Phox/Bem1p family protein; CONTAINS InterPro DOMAIN/s: Octicosapeptide/Phox/Bem1p (InterPro:IPR000270); BEST Arabidopsis thaliana protein match is: octicosapeptide/Phox/Bem1p (PB1) domain-containing protein (TAIR:AT1G70640.1); Has 35333 Blast hits to 34131 proteins in 2444 species: Archae - 798; Bacteria - 22429; Metazoa - 974; Fungi - 991; Plants - 531; Viruses - 0; Other Eukaryo…	Octicosapeptide/Phox/Bem1p	0	5	other	_	Dysbindin(1) PB1(1)	35	35.1	not assigned.no ontology
clpc1-trap	AT3G29240	DUF179-3	DUF179-3	AT5G56550	1597	x	x			5.1	oxidative stress 3	unknown protein	0	5	other	_	0	35	35.2	not assigned.unknown
clpc1-trap	AT3G29240	DUF179-3	DUF179-3	AT3G03990	1673	x	x			5	alpha/beta-Hydrolases superfamily protein	esterase/lipase/thioesterase	0	5	other	_	Abhydrolase_1(1) Ndr(1)	26	26.57*	misc.alpha/beta-Hydrolase family
clpc1-trap	AT3G29240	DUF179-3	DUF179-3	AT4G14540	1707	x	x			4.9	nuclear factor Y, subunit B3	nuclear factor Y, subunit B3	0	5	other	_	CBFD_NFYB_HMF(1) Histone(1)	27	27.3.15	RNA.regulation of transcription.CCAAT box binding factor family, HAP3
clpc1-trap	AT3G29240	DUF179-3	DUF179-3	AT2G46220	404	x	x			4.9	Uncharacterized conserved protein (DUF2358)	protein with unknown function (DUF2358)	0	1	plastid	C	0	35	35.2	not assigned.unknown
clpc1-trap	AT3G29240	DUF179-3	DUF179-3	AT1G23310	1374	x	x			4.8	Identified by cloning the gene that corresponded to a purified protein having glyoxylate aminotransferase activity. Localized to the peroxisome and thought to be involved in photorespiration/ metabolic salvage pathway.	alanine 2-oxoglutarate amino transferase 1 (GGT1; GGAT1; AOAT1)	peroxisome	4	peroxisome	_	Aminotran_1_2(1)	1	1.2.3	PS.photorespiration.aminotransferases peroxisomal
clpc1-trap	AT3G29240	DUF179-3	DUF179-3	AT1G06570	1034	x	x			4.8	phytoene desaturation 1	hydroxyphenylpyruvate dioxygenase (HPPD) (pds1)	0	2	mitochondria	M	Glyoxalase(1)	16	16.1.3.1	secondary metabolism.isoprenoids.tocopherol biosynthesis.hydroxyphenylpyruvate dioxygenase
clpc1-trap	AT3G29240	DUF179-3	DUF179-3	AT1G70660	1756	x	x			4.8	MMZ2/UEV1B encodes a protein that may play a role in DNA damage responses and error-free post-replicative DNA repair by participating in lysine-63-based polyubiquitination reactions. UEV1A can form diubiquitin and triubiquitin chains in combination with UBC13A/UBC35 in vitro. It can also functionally complement an mms2 mutation in budding yeast, both by increasing mms2 mutant viability in the pre…	MMS ZWEI homologue 2	0	5	other	_	UQ_con(1)	29	29.5.11.3	protein.degradation.ubiquitin.E2
clpc1-trap	AT3G29240	DUF179-3	DUF179-3	AT5G35790	260	x	x			4.7	glucose-6-phosphate dehydrogenase 1	glucose-6-phosphate 1-dehydrogenase 1 (G6PD-1)	plastid stroma	1	plastid	C	G6PD_C(1) G6PD_N(1)	7	7.1.1	OPP.oxidative PP.G6PD
clpc1-trap	AT3G29240	DUF179-3	DUF179-3	AT4G37610	1816	x	x			4.7	BTB and TAZ domain protein. Located in cytoplasm and expressed in fruit, flower and leaves.	BTB and TAZ domain protein 5	0	5	other	_	BACK(1) BTB(1) zf-TAZ(1)	29	29.5.11.4.5.2	protein.degradation.ubiquitin.E3.BTB/POZ Cullin3.BTB/POZ
clpc1-trap	AT3G29240	DUF179-3	DUF179-3	AT5G21940	638	x	x			4.7	unknown protein; BEST Arabidopsis thaliana protein match is: unknown protein (TAIR:AT3G43850.1); Has 30201 Blast hits to 17322 proteins in 780 species: Archae - 12; Bacteria - 1396; Metazoa - 17338; Fungi - 3422; Plants - 5037; Viruses - 0; Other Eukaryotes - 2996 (source: NCBI BLink).	unknown protein	0	1	plastid	C	0	35	35.2	not assigned.unknown
clpc1-trap	AT5G52960	DUF3143	DUF3143	AT3G60370	13	x	x	x	x	9.9	FKBP-like peptidyl-prolyl cis-trans isomerase family protein	FKBP20-2 isomerase	thylakoid-peripheral-lumenal-side	1	plastid	C	FKBP_C(1)	29	29.6	protein.folding
clpc1-trap	AT5G52960	DUF3143	DUF3143	AT5G65220	14	x	x	x	x	9.9	Ribosomal L29 family protein	50S ribosomal protein L29	plastid ribosome	1	plastid	C	Ribosomal_L29(1)	29	29.2.1.1.1.2.29	protein.synthesis.ribosomal protein.prokaryotic.chloroplast.50S subunit.L29
clpc1-trap	AT5G52960	DUF3143	DUF3143	AT5G14910	27	x	x	x	x	9	Heavy metal transport/detoxification superfamily protein	unknown protein - heavy metal binding domain - also in CN-PAGE -stroma	plastid stroma	1	plastid	C	0	15	15.2	metal handling.binding, chelation and storage
clpc1-trap	AT5G52960	DUF3143	DUF3143	AT4G17560	43	x	x	x	x	8.5	Ribosomal protein L19 family protein	50S ribosomal protein L19B (homologous to L19A)	plastid ribosome	1	plastid	C	Ribosomal_L19(1)	29	29.2.1.1.1.2.19	protein.synthesis.ribosomal protein.prokaryotic.chloroplast.50S subunit.L19
clpc1-trap	AT5G52960	DUF3143	DUF3143	AT2G43030	44	x	x	x	x	8.5	Ribosomal protein L3 family protein	50S ribosomal protein L3	plastid ribosome	1	plastid	C	Ribosomal_L3(1)	29	29.2.1.1.1.2.3	protein.synthesis.ribosomal protein.prokaryotic.chloroplast.50S subunit.L3
clpc1-trap	AT5G52960	DUF3143	DUF3143	AT5G14320	56	x	x	x	x	8.1	Ribosomal protein S13/S18 family	30S ribosomal protein S13	plastid ribosome	1	plastid	C	Ribosomal_S13(1)	29	29.2.1.1.1.1.13	protein.synthesis.ribosomal protein.prokaryotic.chloroplast.30S subunit.S13
clpc1-trap	AT5G52960	DUF3143	DUF3143	AT2G29180	72	x	x	x	x	8.1	unknown protein; FUNCTIONS IN: molecular_function unknown; INVOLVED IN: biological_process unknown; LOCATED IN: chloroplast thylakoid membrane; EXPRESSED IN: 23 plant structures; EXPRESSED DURING: 13 growth stages; Has 34 Blast hits to 33 proteins in	unknown protein	0	1	plastid	C	0	35	35.2	not assigned.unknown
clpc1-trap	AT5G52960	DUF3143	DUF3143	AT1G29070	105	x	x	x	x	7.8	Ribosomal protein L34	Ribosomal protein L34	0	1	plastid	C	Ribosomal_L34(1)	29	29.2.1.1.1.2.34	protein.synthesis.ribosomal protein.prokaryotic.chloroplast.50S subunit.L34
clpc1-trap	AT5G52960	DUF3143	DUF3143	AT5G22340	111	x	x	x	x	7.8	unknown protein; FUNCTIONS IN: molecular_function unknown; INVOLVED IN: biological_process unknown; LOCATED IN: chloroplast; EXPRESSED IN: 22 plant structures; EXPRESSED DURING: 13 growth stages; Has 58 Blast hits to 58 proteins in 20 species: Archae	unknown protein	0	1	plastid	C	0	35	35.2	not assigned.unknown
clpc1-trap	AT5G52960	DUF3143	DUF3143	AT5G54600	132	x	x	x	x	7.5	Translation protein SH3-like family protein	50S ribosomal protein L24	plastid ribosome	1	plastid	C	KOW(1)	29	29.2.1.1.1.2.24	protein.synthesis.ribosomal protein.prokaryotic.chloroplast.50S subunit.L24
clpc1-trap	AT5G52960	DUF3143	DUF3143	AT1G74970	149	x	x	x	x	7.4	ribosomal protein S9	30S ribosomal protein S9	plastid ribosome	1	plastid	C	Ribosomal_S9(1)	29	29.2.1.1.1.1.9	protein.synthesis.ribosomal protein.prokaryotic.chloroplast.30S subunit.S9
clpc1-trap	AT5G52960	DUF3143	DUF3143	AT5G52440	152	x	x	x	x	7.4	Bacterial sec-independent translocation protein mttA/Hcf106	hcf106 TatB	thylakoid-integral	1	plastid	C	MttA_Hcf106(1)	29	29.3.3	protein.targeting.chloroplast
clpc1-trap	AT5G52960	DUF3143	DUF3143	AT4G30620	116	x	x	x	x	7.4	Uncharacterised BCR, YbaB family COG0718	unknown protein hypothetical protein	plastid stroma	1	plastid	C	DUF149(1)	35	35.2	not assigned.unknown
clpc1-trap	AT5G52960	DUF3143	DUF3143	AT3G54210	165	x	x	x	x	7.3	Ribosomal protein L17 family protein	50S ribosomal protein L17	plastid ribosome	1	plastid	C	Ribosomal_L17(1)	29	29.2.1.1.1.2.17	protein.synthesis.ribosomal protein.prokaryotic.chloroplast.50S subunit.L17
clpc1-trap	AT5G52960	DUF3143	DUF3143	AT1G35680	166	x	x	x	x	7.3	Ribosomal protein L21	50S ribosomal protein L21	plastid ribosome	1	plastid	C	Ribosomal_L21p(1)	29	29.2.1.1.1.2.21	protein.synthesis.ribosomal protein.prokaryotic.chloroplast.50S subunit.L21
clpc1-trap	AT5G52960	DUF3143	DUF3143	AT1G05190	167	x	x	x	x	7.3	Ribosomal protein L6 family	50S ribosomal protein L6	plastid ribosome	1	plastid	C	Gp5_C(1) Ribosomal_L6(2)	29	29.2.1.1.1.2.6	protein.synthesis.ribosomal protein.prokaryotic.chloroplast.50S subunit.L6
clpc1-trap	AT5G52960	DUF3143	DUF3143	AT4G30580	174	x	x	x	x	7.2	Phospholipid/glycerol acyltransferase family protein	LPAAT (ACT2) = plastidial lysophosphatidic/ 1-acylglycerol-Phosphate Acyltransferase	envelope-inner-integral	1	plastid	C	Acyltransferase(1)	11	11.1	lipid metabolism.glycolipid synthesis
clpc1-trap	AT5G52960	DUF3143	DUF3143	AT3G14110	53	x	x	x	x	7.2	Tetratricopeptide repeat (TPR)-like superfamily protein	Flu gene - TPR motif, regulation tetrapyrole biosynthesis	envelope-inner; thylakoid	1	plastid	C	TPR_2(2)	19	19.4	tetrapyrrole synthesis.regulation
clpc1-trap	AT5G52960	DUF3143	DUF3143	AT5G47190	150	x	x	x	x	7.2	Ribosomal protein L19 family protein; FUNCTIONS IN: structural constituent of ribosome; INVOLVED IN: translation, ribosome biogenesis; LOCATED IN: ribosome, chloroplast stroma, chloroplast, membrane, chloroplast envelope; EXPRESSED IN: 23 plant structures; EXPRESSED DURING: 13 growth stages; CONTAINS InterPro DOMAIN/s: Ribosomal protein L19 (InterPro:IPR001857); BEST Arabidopsis thaliana protein …	50S ribosomal protein L19A (homologous to L19B)	plastid ribosome	1	plastid	C	Ribosomal_L19(1)	29	29.2.1.1.1.2.19	protein.synthesis.ribosomal protein.prokaryotic.chloroplast.50S subunit.L19
clpc1-trap	AT5G52960	DUF3143	DUF3143	AT3G56910	189	x	x	x	x	7.2	plastid-specific 50S ribosomal protein 5 (PSRP5); FUNCTIONS IN: molecular_function unknown; INVOLVED IN: biological_process unknown; LOCATED IN: thylakoid, chloroplast thylakoid membrane, chloroplast, chloroplast envelope; EXPRESSED IN: 22 plant structures; EXPRESSED DURING: 13 growth stages; Has 42 Blast hits to 42 proteins in 16 species: Archae - 0; Bacteria - 0; Metazoa - 2; Fungi - 0; Plants …	PSRP-5 associates with 50S	plastid ribosome	1	plastid	C	TP2(1)	29	29.2.1.1.1.2.85	protein.synthesis.ribosomal protein.prokaryotic.chloroplast.50S subunit.PSRP5
clpc1-trap	AT5G52960	DUF3143	DUF3143	AT5G11450	203	x		x	x	7	Mog1/PsbP/DUF1795-like photosystem II reaction center PsbP family protein	OEC23-like-6 Tat lTP TP21.5	thylakoid-peripheral-lumenal-side	1	plastid	C	PsbP(1)	1	1.1.1.2	PS.lightreaction.photosystem II.PSII polypeptide subunits
clpc1-trap	AT5G52960	DUF3143	DUF3143	AT3G26900	205	x		x	x	7	Encodes a protein with some sequence similarity to shikimate kinases, but a truncated form of this protein (lacking a putative N-terminal chloroplast transit peptide) does not have shikimate kinase activity in vitro. skl1-3 mutants have a variegated phenotype and skl1-8 mutants have an albino phenotype consistent with the observation of chloroplast defects in these mutants.	shikimate kinase SKL1	plastid stroma	1	plastid	C	APS_kinase(1) SKI(1)	13	13.1.6.1.5	amino acid metabolism.synthesis.aromatic aa.chorismate.shikimate kinase
clpc1-trap	AT5G52960	DUF3143	DUF3143	AT4G34620	219	x		x	x	7	Encodes ribosomal protein S16, has embryo-defective lethal mutant phenotype	30S ribosomal protein S16B (n-encoded homologue of c-enc S16A) - dual targeted mito & plastid	mitochondria; plastid ribosome	1	plastid	M	Ribosomal_S16(1)	29	29.2.1.1.3.1.16	protein.synthesis.ribosomal protein.prokaryotic.unknown organellar.30S subunit.S16
clpc1-trap	AT5G52960	DUF3143	DUF3143	AT1G76405	220	x		x	x	7	unknown protein; FUNCTIONS IN: molecular_function unknown; INVOLVED IN: biological_process unknown; LOCATED IN: chloroplast envelope; EXPRESSED IN: 21 plant structures; EXPRESSED DURING: 13 growth stages; BEST Arabidopsis thaliana protein match is: unknown protein (TAIR:AT1G20816.1); Has 38 Blast hits to 38 proteins in 14 species: Archae - 0; Bacteria - 0; Metazoa - 0; Fungi - 0; Plants - 38; Vir…	OEP21-I	envelope-outer	1	plastid	_	0	34	34.8	transport.metabolite transporters at the envelope membrane
clpc1-trap	AT5G52960	DUF3143	DUF3143	AT4G24750	236	x		x		6.9	Rhodanese/Cell cycle control phosphatase superfamily protein	rhodanese domain protein	plastid	1	plastid	C	Rhodanese(1)	35	35.2	not assigned.unknown
clpc1-trap	AT5G52960	DUF3143	DUF3143	AT2G38140	249	x		x		6.8	plastid-specific ribosomal protein 4	PSRP-4 associates with 30S	plastid ribosome	1	plastid	C	0	29	29.2.1.1.1.1.31	protein.synthesis.ribosomal protein.prokaryotic.chloroplast.30S subunit.S31
clpc1-trap	AT5G52960	DUF3143	DUF3143	AT1G75350	218	x		x		6.8	embryo defective 2184 (emb2184); FUNCTIONS IN: structural constituent of ribosome; INVOLVED IN: translation, ribosome biogenesis, embryo development ending in seed dormancy; LOCATED IN: ribosome, chloroplast, chloroplast stroma, chloroplast envelope; EXPRESSED IN: 23 plant structures; EXPRESSED DURING: 14 growth stages; CONTAINS InterPro DOMAIN/s: Ribosomal protein L31 (InterPro:IPR002150); Has 1…	50S ribosomal protein L31	plastid ribosome	1	plastid	C	Ribosomal_L31(1)	29	29.2.1.1.1.2.31	protein.synthesis.ribosomal protein.prokaryotic.chloroplast.50S subunit.L31
clpc1-trap	AT5G52960	DUF3143	DUF3143	AT3G20230	250	x		x		6.8	Ribosomal L18p/L5e family protein	50S ribosomal protein L18 (RPL18)	plastid ribosome	1	plastid	C	Ribosomal_L18p(1)	29	29.2.1.1.3.2.18	protein.synthesis.ribosomal protein.prokaryotic.unknown organellar.50S subunit.L18
clpc1-trap	AT5G52960	DUF3143	DUF3143	AT2G18710	135	x		x		6.8	SECY homolog 1	cpSecY (SCY1)	thylakoid-integral	1	plastid	C	MFS_1(1) MVIN(1) SecY(1)	29	29.3.3	protein.targeting.chloroplast
clpc1-trap	AT5G52960	DUF3143	DUF3143	AT1G02280	252	x		x		6.8	Encodes a GTP-binding GTP-ase. Component of the chloroplast protein import machinery. Required for import of POR B into plastids. Toc33 phosphorylation may not play an important role in vivo.	Toc33	envelope-outer-integral	1	plastid	_	AIG1(1) Dynamin_N(1) GTP_EFTU(1) MMR_HSR1(1) MobB(1) Septin(1)	29	29.3.3	protein.targeting.chloroplast
clpc1-trap	AT5G52960	DUF3143	DUF3143	AT1G33810	256	x		x		6.8	unknown protein; FUNCTIONS IN: molecular_function unknown; INVOLVED IN: biological_process unknown; LOCATED IN: chloroplast thylakoid membrane, chloroplast, chloroplast envelope; EXPRESSED IN: 22 plant structures; EXPRESSED DURING: 13 growth stages;	unknown protein	thylakoid	1	plastid	_	0	35	35.2	not assigned.unknown
clpc1-trap	AT5G52960	DUF3143	DUF3143	AT5G45040	258	x		x		6.7	Cytochrome c	cytochrome c6	thylakoid-peripheral-lumenal-side	1	plastid	C	Cytochrom_C(1) PSCyt1(1)	1	1.1.5	PS.lightreaction.other electron carrier (ox/red)
clpc1-trap	AT5G52960	DUF3143	DUF3143	AT1G64510	234	x		x		6.7	Translation elongation factor EF1B/ribosomal protein S6 family protein	30S ribosomal protein S6 (changed at1g64500)	plastid ribosome	1	plastid	C	Ribosomal_S6(1)	29	29.2.1.1.1.1.6	protein.synthesis.ribosomal protein.prokaryotic.chloroplast.30S subunit.S6
clpc1-trap	AT5G52960	DUF3143	DUF3143	AT1G48350	273	x		x		6.7	Ribosomal L18p/L5e family protein	50S ribosomal protein L18	plastid ribosome	1	plastid	C	Ribosomal_L18p(1)	29	29.2.1.1.1.2.18	protein.synthesis.ribosomal protein.prokaryotic.chloroplast.50S subunit.L18
clpc1-trap	AT5G52960	DUF3143	DUF3143	AT5G57170	1475	x		x		6.7	Tautomerase/MIF superfamily protein	macrophage migration inhibitory factor protein / MIF protein	0	5	other	_	MIF(1)	35	35.1	not assigned.no ontology
clpc1-trap	AT5G52960	DUF3143	DUF3143	AT5G51545	321	x		x		6.5	low psii accumulation2	LPA2 - PSII assembly factor associates with ALB3	thylakoid-integral	1	plastid	C	0	29	29.8	protein.protein assembly and cofactor ligation
clpc1-trap	AT5G52960	DUF3143	DUF3143	AT5G40950	324	x		x		6.5	ribosomal protein large subunit 27	50S ribosomal protein L27	plastid ribosome	1	plastid	C	Ribosomal_L27(1)	29	29.2.1.1.1.2.27	protein.synthesis.ribosomal protein.prokaryotic.chloroplast.50S subunit.L27
clpc1-trap	AT5G52960	DUF3143	DUF3143	AT5G15802	1227	x		x		6.5	unknown protein; FUNCTIONS IN: molecular_function unknown; INVOLVED IN: biological_process unknown; LOCATED IN: endomembrane system; Has 35 Blast hits to 35 proteins in 15 species: Archae - 0; Bacteria - 4; Metazoa - 0; Fungi - 0; Plants - 31; Viruse	unknown protein	0	3	secreted	S	0	35	35.2	not assigned.unknown
clpc1-trap	AT5G52960	DUF3143	DUF3143	AT2G44650	187	x		x		6.4	Encodes a chloroplast-localized chaperonin 10 whose mRNA is expressed in leaves and stems but not roots.	Cpn10-1	plastid stroma	1	plastid	C	Cpn10(1)	29	29.6	protein.folding
clpc1-trap	AT5G52960	DUF3143	DUF3143	AT3G08740	300	x		x		6.4	elongation factor P (EF-P) family protein	elongation factor P (EF-P)	plastid stroma	1	plastid	C	EFP(1) EFP_N(1) Elong-fact-P_C(1)	29	29.2.4	protein.synthesis.elongation
clpc1-trap	AT5G52960	DUF3143	DUF3143	AT5G16140	199	x		x		6.4	Peptidyl-tRNA hydrolase family protein; FUNCTIONS IN: aminoacyl-tRNA hydrolase activity; INVOLVED IN: translation; EXPRESSED IN: 22 plant structures; EXPRESSED DURING: 13 growth stages; CONTAINS InterPro DOMAIN/s: Peptidyl-tRNA hydrolase, conserved site (InterPro:IPR018171), Peptidyl-tRNA hydrolase (InterPro:IPR001328); BEST Arabidopsis thaliana protein match is: Peptidyl-tRNA hydrolase family pr…	peptidyl-tRNA hydrolase	plastid	1	plastid	_	Pept_tRNA_hydro(1)	29	29.2.5	protein.synthesis.release
clpc1-trap	AT5G52960	DUF3143	DUF3143	AT2G38025	344	x		x		6.4	Cysteine proteinases superfamily protein	OTU-like cysteine protease (OTU3)	0	1	plastid	C	OTU(1)	29	29.5.3.1.5*	protein.degradation.cysteine protease.CA.C85
clpc1-trap	AT5G52960	DUF3143	DUF3143	AT3G60210	374	x		x		6.3	GroES-like family protein	Cpn10-2	plastid stroma	1	plastid	C	Cpn10(1)	29	29.6	protein.folding
clpc1-trap	AT5G52960	DUF3143	DUF3143	AT2G24090	217	x		x		6.3	Ribosomal protein L35	50S ribosomal protein L35	plastid ribosome	1	plastid	C	DUF1660(1) Ribosomal_L35p(1)	29	29.2.1.1.1.2	protein.synthesis.ribosomal protein.prokaryotic.chloroplast.50S subunit
clpc1-trap	AT5G52960	DUF3143	DUF3143	AT1G78630	130	x		x		6.3	Ribosomal protein L13 family protein	50S ribosomal protein L13	plastid ribosome	1	plastid	C	Ribosomal_L13(1)	29	29.2.1.1.1.2.13	protein.synthesis.ribosomal protein.prokaryotic.chloroplast.50S subunit.L13
clpc1-trap	AT5G52960	DUF3143	DUF3143	AT4G14870	376	x		x		6.3	secE/sec61-gamma protein transport protein	cpSecE	thylakoid-integral	1	plastid	C	SecE(1)	29	29.3.3	protein.targeting.chloroplast
clpc1-trap	AT5G52960	DUF3143	DUF3143	AT2G24020	380	x		x		6.3	Uncharacterised BCR, YbaB family COG0718	unknown protein YbaB family (DUF149)	plastid stroma	1	plastid	C	DUF149(1)	35	35.2	not assigned.unknown
clpc1-trap	AT5G52960	DUF3143	DUF3143	AT5G53490	390	x		x		6.2	Tetratricopeptide repeat (TPR)-like superfamily protein	pentapeptide repeat TL17.4	thylakoid-peripheral-lumenal-side	1	plastid	C	Pentapeptide(2)	26	26.62*	misc.pentapeptide-containing protein
clpc1-trap	AT5G52960	DUF3143	DUF3143	AT2G33800	323	x		x		6.2	Ribosomal protein S5 family protein	30S ribosomal protein S5	plastid ribosome	1	plastid	C	Ribosomal_S5(1) Ribosomal_S5_C(1)	29	29.2.1.1.1.1.5	protein.synthesis.ribosomal protein.prokaryotic.chloroplast.30S subunit.S5
clpc1-trap	AT5G52960	DUF3143	DUF3143	AT3G27160	396	x		x		6.2	Ribosomal protein S21 family protein	30S ribosomal protein S21 (GSH1)	plastid ribosome	1	plastid	C	Ribosomal_S21(1)	29	29.2.1.1.3.1.21	protein.synthesis.ribosomal protein.prokaryotic.unknown organellar.30S subunit.S21
clpc1-trap	AT5G52960	DUF3143	DUF3143	AT5G06340	107	x		x		6.2	nudix hydrolase homolog 27 (NUDX27); CONTAINS InterPro DOMAIN/s: NUDIX hydrolase domain-like (InterPro:IPR015797), NUDIX hydrolase (InterPro:IPR020476), NUDIX hydrolase, conserved site (InterPro:IPR020084), NUDIX hydrolase domain (InterPro:IPR000086); BEST Arabidopsis thaliana protein match is: nudix hydrolase homolog 26 (TAIR:AT3G10620.1); Has 1807 Blast hits to 1807 proteins in 277 species: Arc…	diadenosine 5',5'''-P1,P4-tetraphosphate hydrolase (AtNUDX27)	plastid	1	plastid	C	NUDIX(1)	30	30.4.3	signalling.phosphinositides.bis(5-nucleosyl)-tetraphosphatase
clpc1-trap	AT5G52960	DUF3143	DUF3143	AT4G24770	420	x		x		6.1	31-kDa RNA binding protein	chloroplast ribonucleoprotein CP31A	plastid stroma	1	plastid	C	RRM_1(2)	27	27.1.5*	RNA.processing.editing
clpc1-trap	AT5G52960	DUF3143	DUF3143	AT3G09210	113	x		x		6.1	plastid transcriptionally active 13	KOW domain-containing transcription factor (pTAC13)	plastid nucleoid	1	plastid	M	KOW(1) NusG(1)	28	28.3*	DNA.plastid nucleoid interacting
clpc1-trap	AT5G52960	DUF3143	DUF3143	AT1G05385	425	x		x		6.1	photosystem II 11 kDa protein-related	Psb27 homologue LPA19	thylakoid-peripheral-lumenal-side	1	plastid	C	0	29	29.8	protein.protein assembly and cofactor ligation
clpc1-trap	AT5G52960	DUF3143	DUF3143	AT1G22700	88	x		x		6.1	Tetratricopeptide repeat (TPR)-like superfamily protein	Pyg7 - TPR protein - PSI assembly (homologue YCF37 Synechocystis)	thylakoid-integral	1	plastid	C	TPR_2(2)	29	29.8	protein.protein assembly and cofactor ligation
clpc1-trap	AT5G52960	DUF3143	DUF3143	AT1G04640	1044	x		x		6	Lipoyltransferase, located in mitochondria but not found in chloroplasts	lipoyl transferase -lip2 mitochondria	mitochondria	2	mitochondria	M	BPL_LipA_LipB(1)	18	18.11	Co-factor and vitamine metabolism.lipoic acid
clpc1-trap	AT5G52960	DUF3143	DUF3143	AT4G39040	126	x		x		6	RNA-binding CRS1 / YhbY (CRM) domain protein; FUNCTIONS IN: RNA binding; INVOLVED IN: biological_process unknown; LOCATED IN: chloroplast; EXPRESSED IN: 22 plant structures; EXPRESSED DURING: 13 growth stages; CONTAINS InterPro DOMAIN/s: RNA-binding, CRM domain (InterPro:IPR001890); BEST Arabidopsis thaliana protein match is: RNA-binding CRS1 / YhbY (CRM) domain protein (TAIR:AT2G21350.1); Has 78…	RNA binding protein - CRS1/YhbY domain	plastid stroma	1	plastid	C	CRS1_YhbY(1) Rtt106(1) YL1(1)	27	27.4	RNA.RNA binding
clpc1-trap	AT5G52960	DUF3143	DUF3143	AT4G38160	443	x		x		6	Mitochondrial transcription termination factor family protein	mTERF6 (dual targeted mTP and cTP)	mitochondria; plastid stroma	1	plastid	_	mTERF(1)	27	27.3.99	RNA.regulation of transcription.unclassified
clpc1-trap	AT5G52960	DUF3143	DUF3143	AT5G45680	448	x		x		6	FK506-binding protein 13	AtFKBP13 - lTP-TAT (involved with Rieske)	thylakoid-peripheral-lumenal-side	1	plastid	C	FKBP_C(1)	29	29.8	protein.protein assembly and cofactor ligation
clpc1-trap	AT5G52960	DUF3143	DUF3143	AT3G15190	104	x		x		6	chloroplast 30S ribosomal protein S20, putative	30S ribosomal protein S20	plastid ribosome	1	plastid	C	Ribosomal_S20p(1)	29	29.2.1.1.1.1.20	protein.synthesis.ribosomal protein.prokaryotic.chloroplast.30S subunit.S20
clpc1-trap	AT5G52960	DUF3143	DUF3143	AT5G38290	188	x		x		6	Peptidyl-tRNA hydrolase family protein; FUNCTIONS IN: aminoacyl-tRNA hydrolase activity; INVOLVED IN: translation; LOCATED IN: chloroplast; EXPRESSED IN: 21 plant structures; EXPRESSED DURING: 13 growth stages; CONTAINS InterPro DOMAIN/s: Peptidyl-tRNA hydrolase, conserved site (InterPro:IPR018171), Peptidyl-tRNA hydrolase (InterPro:IPR001328); BEST Arabidopsis thaliana protein match is: Peptidyl…	peptidyl-tRNA hydrolase	plastid stroma	1	plastid	C	Pept_tRNA_hydro(1)	29	29.2.5	protein.synthesis.release
clpc1-trap	AT5G52960	DUF3143	DUF3143	AT3G63190	65	x		x		6	ribosome recycling factor, chloroplast precursor	Putative ribosome recycling factor	plastid stroma	1	plastid	C	RRF(1)	29	29.2.9*	protein.synthesis.ribosome recycling
clpc1-trap	AT5G52960	DUF3143	DUF3143	AT5G52970	453	x		x		6	thylakoid lumen 15.0 kDa protein	thylakoid lumen 15 kDa protein	thylakoid-peripheral-lumenal-side	1	plastid	C	0	35	35.1	not assigned.no ontology
clpc1-trap	AT5G52960	DUF3143	DUF3143	AT2G33180	466	x		x		6	unknown protein; FUNCTIONS IN: molecular_function unknown; INVOLVED IN: biological_process unknown; LOCATED IN: chloroplast stroma; EXPRESSED IN: 22 plant structures; EXPRESSED DURING: 13 growth stages; Has 57 Blast hits to 57 proteins in 22 species:	NifU_C domain protein	0	1	plastid	C	0	35	35.2	not assigned.unknown
clpc1-trap	AT5G52960	DUF3143	DUF3143	AT1G06510	464	x		x		6	unknown protein; FUNCTIONS IN: molecular_function unknown; INVOLVED IN: biological_process unknown; LOCATED IN: chloroplast; EXPRESSED IN: 21 plant structures; EXPRESSED DURING: 13 growth stages; Has 376 Blast hits to 369 proteins in 152 species: Arc	unknown protein	0	1	plastid	C	0	35	35.2	not assigned.unknown
clpc1-trap	AT5G52960	DUF3143	DUF3143	AT3G23760	1234	x		x		6	FUNCTIONS IN: molecular_function unknown; INVOLVED IN: biological_process unknown; LOCATED IN: vacuole; EXPRESSED IN: 20 plant structures; EXPRESSED DURING: 13 growth stages; BEST Arabidopsis thaliana protein match is: transferases, transferring glyc	unknown protein	0	3	secreted	S	0	35	35.2	not assigned.unknown
clpc1-trap	AT5G52960	DUF3143	DUF3143	AT1G49975	465	x		x		6	INVOLVED IN: photosynthesis; LOCATED IN: photosystem I, chloroplast, thylakoid membrane; EXPRESSED IN: 20 plant structures; EXPRESSED DURING: 13 growth stages; CONTAINS InterPro DOMAIN/s: Photosystem I reaction centre subunit N (InterPro:IPR008796);	unknown protein - weak PsaN domain	0	1	plastid	C	PsaN(1)	35	35.2	not assigned.unknown
clpc1-trap	AT1G32160	DUF760-1	DUF760-1	AT3G27925	62	x	x	x	x	8.2	DegP protease 1	DEG1 protease (homohexamer)	thylakoid-peripheral-lumenal-side	1	plastid	C	PDZ(1) Trypsin(1)	29	29.5.5.1.1*	protein.degradation.serine protease.PA.S1
clpc1-trap	AT1G32160	DUF760-1	DUF760-1	AT4G37200	103	x	x	x	x	7.8	Thioredoxin superfamily protein	HCF164 Fd like	thylakoid-peripheral-stromal-side	1	plastid	C	AhpC-TSA(1) Thioredoxin(1)	29	29.8	protein.protein assembly and cofactor ligation
clpc1-trap	AT1G32160	DUF760-1	DUF760-1	AT3G08010	145	x	x	x	x	7.4	RNA binding	ATAB2 - RNA binding protein; activator translation (affects both photosystems)	plastid stroma	1	plastid	C	DUF1092(1)	27	27.4	RNA.RNA binding
clpc1-trap	AT1G32160	DUF760-1	DUF760-1	AT1G65260	91	x	x	x	x	7.1	plastid transcriptionally active 4	Vipp1 - mutant HCF155 - PspA like	envelope-intermembranespace; plastid stroma; thylakoid-peripheral-stromal-side	1	plastid	C	PspA_IM30(1)	29	29.3.3	protein.targeting.chloroplast
clpc1-trap	AT1G32160	DUF760-1	DUF760-1	AT1G67840	214	x	x	x	x	7	chloroplast sensor kinase	chloroplast sensor kinase protein (CSK) - interacts with CK2acp (AT2G23070)	plastid stroma	1	plastid	C	HATPase_c(1) HisKA(1)	29	29.4.1	protein.postranslational modification.kinase
clpc1-trap	AT1G32160	DUF760-1	DUF760-1	AT5G14970	225	x	x	x	x	7	unknown protein; BEST Arabidopsis thaliana protein match is: unknown protein (TAIR:AT2G14910.1); Has 579 Blast hits to 397 proteins in 95 species: Archae - 0; Bacteria - 294; Metazoa - 0; Fungi - 0; Plants - 86; Viruses - 0; Other Eukaryotes - 199 (s	DUF760-7	0	1	plastid	C	0	35	35.2	not assigned.unknown
clpc1-trap	AT1G32160	DUF760-1	DUF760-1	AT4G14210	243	x	x	x		6.8	phytoene desaturase 3	phytoene desaturase (PDS)	plastid	1	plastid	C	Amino_oxidase(1) DAO(1) Malic_M(1) Pyr_redox_2(1)	16	16.1.4.2	secondary metabolism.isoprenoids.carotenoids.phytoene dehydrogenase
clpc1-trap	AT1G32160	DUF760-1	DUF760-1	AT1G77930	196	x	x	x		6.8	Chaperone DnaJ-domain superfamily protein; FUNCTIONS IN: heat shock protein binding; INVOLVED IN: protein folding; LOCATED IN: chloroplast; EXPRESSED IN: 23 plant structures; EXPRESSED DURING: 13 growth stages; CONTAINS InterPro DOMAIN/s: Molecular chaperone, heat shock protein, Hsp40, DnaJ (InterPro:IPR015609), Heat shock protein DnaJ, N-terminal (InterPro:IPR001623), Heat shock protein DnaJ, co…	J-domain protein DjC75 (type 3)	0	1	plastid	C	DnaJ(1)	26	26.29*	misc. DnaJ domain with unknown function
clpc1-trap	AT1G32160	DUF760-1	DUF760-1	AT1G68830	280	x	x	x		6.6	STT7 homolog STN7	STN7 kinase state transition thylakoid	thylakoid-integral	1	plastid	C	APH(1) Pkinase(1) Pkinase_Tyr(1)	1	1.1.30	PS.lightreaction.state transition
clpc1-trap	AT1G32160	DUF760-1	DUF760-1	AT4G22890	278	x	x	x		6.6	Encodes PGRL1A, a transmembrane protein present in thylakoids. PGRL1A has a highly homologous isoform PGRL1B encoded by At4g11960. Plants lacking PGRL1 show perturbation of cyclic electron flow, similar to PGR5-deficient plants. PGRL1 and PGR5 interact physically and associate with PSI (photosystem I).	PGRL1A	thylakoid-integral	1	plastid	C	0	1	1.1.40	PS.lightreaction.cyclic electron flow-chlororespiration
clpc1-trap	AT1G32160	DUF760-1	DUF760-1	AT3G10230	287	x	x	x		6.6	lycopene cyclase	lycopene beta cyclase (LYC)	plastid	1	plastid	_	DAO(1) GIDA(1) Lycopene_cycl(1) Pyr_redox(1) Thi4(1)	16	16.1.4.5	secondary metabolism.isoprenoids.carotenoids.lycopene beta cyclase
clpc1-trap	AT1G32160	DUF760-1	DUF760-1	AT5G38660	140	x	x	x		6.6	acclimation of photosynthesis to environment	APE1- (ACCLIMATION OF PHOTOSYNTHESIS TO ENVIRONMENT)	thylakoid	1	plastid	C	0	35	35.2	not assigned.unknown
clpc1-trap	AT1G32160	DUF760-1	DUF760-1	AT4G35760	229	x	x	x		6.4	NAD(P)H dehydrogenase (quinone)s	vitamin K epoxide reductase like protein (VKORC)-Trx-like or LTO1	thylakoid-integral	1	plastid	C	DUF981(1) VKOR(1)	18	18.5	Co-factor and vitamine metabolism.folate & vitamine K
clpc1-trap	AT1G32160	DUF760-1	DUF760-1	AT1G02475	359	x	x	x		6.4	Polyketide cyclase/dehydrase and lipid transport superfamily protein	Polyketide cyclase domain protein	0	1	plastid	C	Polyketide_cyc(1)	35	35.2	not assigned.unknown
clpc1-trap	AT1G32160	DUF760-1	DUF760-1	AT5G48790	403	x	x	x		6.2	Domain of unknown function (DUF1995)	unknown protein	thylakoid	1	plastid	C	0	35	35.2	not assigned.unknown
clpc1-trap	AT1G32160	DUF760-1	DUF760-1	AT5G45170	401	x	x	x		6.1	Haloacid dehalogenase-like hydrolase (HAD) superfamily protein	lectin domain protein (CBBY-related)	plastid stroma	1	plastid	C	0	35	35.2	not assigned.unknown
clpc1-trap	AT1G32160	DUF760-1	DUF760-1	AT3G02730	339	x	x	x		6	thioredoxin F-type 1 (TRXF1); FUNCTIONS IN: enzyme activator activity; INVOLVED IN: positive regulation of catalytic activity; LOCATED IN: chloroplast, chloroplast stroma; EXPRESSED IN: 23 plant structures; EXPRESSED DURING: 13 growth stages; CONTAINS InterPro DOMAIN/s: Thioredoxin fold (InterPro:IPR012335), Thioredoxin-like subdomain (InterPro:IPR006662), Thioredoxin, core (InterPro:IPR015467), …	thioredoxin f1 (Trx F1)	plastid stroma; thylakoid-peripheral-stromal-side	1	plastid	C	AhpC-TSA(1) Redoxin(1) Thioredoxin(1)	21	21.1	redox.thioredoxin
clpc1-trap	AT1G32160	DUF760-1	DUF760-1	AT1G32070	85	x	x	x		6	Encodes a nuclear acetyltransferase (NSI)that interacts with the geminivirus movement protein NSP. This interaction is required for viral infection and systemic spread. Acetylates the viral coat protein (CP) in vitro, but not NSP. NSP inhibits NSI activity in vitro. NSI is highly transcribed in phloem and in xylem parenchyma cells, and in the apical meristem and guard cells, within young tissues …	GCN5-related N-acetyltransferase (GNAT) protein 2 (GNAT2) (NSI) - Nt & K acetylase	plastid stroma	1	plastid	C	Acetyltransf_1(1)	29	29.12.1*	protein.acetylation.acetyltransferase
clpc1-trap	AT1G32160	DUF760-1	DUF760-1	AT5G48590	467	x	x	x		6	Protein of unknown function (DUF760); FUNCTIONS IN: molecular_function unknown; INVOLVED IN: biological_process unknown; LOCATED IN: chloroplast; EXPRESSED IN: 22 plant structures; EXPRESSED DURING: 13 growth stages; CONTAINS InterPro DOMAIN/s: Protein of unknown function DUF760 (InterPro:IPR008479); BEST Arabidopsis thaliana protein match is: Protein of unknown function (DUF760) (TAIR:AT3G07310.…	DUF760-8	0	1	plastid	C	DUF760(1)	35	35.2	not assigned.unknown
clpc1-trap	AT1G32160	DUF760-1	DUF760-1	AT1G54780	463	x	x	x		6	thylakoid lumen 18.3 kDa protein	thylakoid lumen 18.3 kDa	thylakoid-peripheral-lumenal-side	1	plastid	C	DUF477(1)	35	35.2	not assigned.unknown
clpc1-trap	AT1G48450	DUF760-2	DUF760-2	AT1G12410	17	x	x	x	x	8.1	CLP protease proteolytic subunit 2	ClpR2 (R-ring)	plastid stroma	1	plastid	C	CLP_protease(1)	29	29.5.5.8.1*	protein.degradation.serine protease.SK.S14
clpc1-trap	AT1G48450	DUF760-2	DUF760-2	AT4G32320	84	x	x	x	x	7.9	ascorbate peroxidase 6	ascorbate peroxidase 6	0	1	plastid	C	peroxidase(1)	26	26.12	misc.peroxidases
clpc1-trap	AT1G48450	DUF760-2	DUF760-2	AT2G28800	106	x	x	x	x	7.8	63 kDa inner membrane family protein	Alb3 (Albino 3)	thylakoid-integral	1	plastid	C	60KD_IMP(1)	29	29.3.3	protein.targeting.chloroplast
clpc1-trap	AT1G48450	DUF760-2	DUF760-2	AT2G20860	1024	x	x	x	x	7.6	lipoic acid synthase 1	lipoyl synthase -lip1 mitochondria	mitochondria	2	mitochondria	M	Radical_SAM(1)	18	18.11	Co-factor and vitamine metabolism.lipoic acid
clpc1-trap	AT1G48450	DUF760-2	DUF760-2	AT3G10970	138	x	x	x	x	7.4	Haloacid dehalogenase-like hydrolase (HAD) superfamily protein	PYRP2-related Haloacid dehalogenase (HAD) hydrolase	plastid	1	plastid	C	Hydrolase(1)	35	35.1	not assigned.no ontology
clpc1-trap	AT1G48450	DUF760-2	DUF760-2	AT5G23040	42	x	x	x		6.9	Protein of unknown function (DUF3353)	CHAPERONE-LIKE PROTEIN OF POR1 (CPP1) (CDF1)	envelope; mitochondria	1	plastid	C	0	19	19.4	tetrapyrrole synthesis.regulation
clpc1-trap	AT1G48450	DUF760-2	DUF760-2	AT5G23120	248	x	x	x		6.8	photosystem II stability/assembly factor, chloroplast (HCF136)	HCF136 Tat ltp	thylakoid-peripheral-lumenal-side	1	plastid	C	0	29	29.8	protein.protein assembly and cofactor ligation
clpc1-trap	AT1G48450	DUF760-2	DUF760-2	AT4G17040	8	x	x	x		6.7	CLP protease R subunit 4	CLPR4 (R-ring)	plastid stroma	1	plastid	C	CLP_protease(1)	29	29.5.5.8.1*	protein.degradation.serine protease.SK.S14
clpc1-trap	AT1G48450	DUF760-2	DUF760-2	AT1G36320	67	x	x	x		6.7	unknown protein; BEST Arabidopsis thaliana protein match is: unknown protein (TAIR:AT4G37920.1); Has 93 Blast hits to 90 proteins in 22 species: Archae - 0; Bacteria - 0; Metazoa - 0; Fungi - 0; Plants - 85; Viruses - 0; Other Eukaryotes - 8 (source:	unknown protein	0	1	plastid	C	0	35	35.2	not assigned.unknown
clpc1-trap	AT1G48450	DUF760-2	DUF760-2	AT1G65260	91	x	x	x		6.6	plastid transcriptionally active 4	Vipp1 - mutant HCF155 - PspA like	envelope-intermembranespace; plastid stroma; thylakoid-peripheral-stromal-side	1	plastid	C	PspA_IM30(1)	29	29.3.3	protein.targeting.chloroplast
clpc1-trap	AT1G48450	DUF760-2	DUF760-2	AT4G38225	190	x	x	x		6.6	unknown protein; FUNCTIONS IN: molecular_function unknown; INVOLVED IN: biological_process unknown; LOCATED IN: chloroplast; EXPRESSED IN: 21 plant structures; EXPRESSED DURING: 13 growth stages; Has 30201 Blast hits to 17322 proteins in 780 species:	unknown protein	plastid stroma	1	plastid	C	0	35	35.2	not assigned.unknown
clpc1-trap	AT1G48450	DUF760-2	DUF760-2	AT1G67280	95	x	x	x		6.5	Glyoxalase/Bleomycin resistance protein/Dioxygenase superfamily protein	glyoxalase I -1, putative (lactoylglutathione lyase)	plastid stroma; thylakoid-peripheral-stromal-side	1	plastid	C	Glyoxalase(2)	13	13.2.3.2	amino acid metabolism.degradation.aspartate family.threonine
clpc1-trap	AT1G48450	DUF760-2	DUF760-2	AT5G14260	316	x	x	x		6.5	Rubisco methyltransferase family protein; FUNCTIONS IN: molecular_function unknown; INVOLVED IN: biological_process unknown; LOCATED IN: chloroplast; EXPRESSED IN: 23 plant structures; EXPRESSED DURING: 13 growth stages; CONTAINS InterPro DOMAIN/s: Rubisco LSMT substrate-binding (InterPro:IPR015353); BEST Arabidopsis thaliana protein match is: Rubisco methyltransferase family protein (TAIR:AT3G07…	1O2-SAFEGUARD1 (SAFE1)	plastid stroma	1	plastid	C	Rubis-subs-bind(1) SET(1)	27	27.3.69	RNA.regulation of transcription.SET-domain transcriptional regulator family
clpc1-trap	AT1G48450	DUF760-2	DUF760-2	AT5G03910	328	x	x	x		6.5	ABC2 homolog 12	ABC transporter protein	envelope	1	plastid	C	ABC-3(1) ABC_membrane(1) ABC_tran(1) Dynamin_N(1) NOGCT(1) SMC_N(1) UPF0093(1)	34	34.16	transport.ABC transporters and multidrug resistance systems
clpc1-trap	AT1G48450	DUF760-2	DUF760-2	AT5G24690	46	x	x	x		6.5	Protein of unknown function (DUF3411)	unknown protein	envelope	1	plastid	C	0	35	35.2	not assigned.unknown
clpc1-trap	AT1G48450	DUF760-2	DUF760-2	AT4G27600	336	x	x	x		6.4	pfkB-like carbohydrate kinase family protein	pfkB-like carbohydrate kinase NARA5 - involved in expression of photosythetic genes	plastid	1	plastid	C	PfkB(1)	3	3.5	minor CHO metabolism.others
clpc1-trap	AT1G48450	DUF760-2	DUF760-2	AT3G26900	205	x	x	x		6.3	Encodes a protein with some sequence similarity to shikimate kinases, but a truncated form of this protein (lacking a putative N-terminal chloroplast transit peptide) does not have shikimate kinase activity in vitro. skl1-3 mutants have a variegated phenotype and skl1-8 mutants have an albino phenotype consistent with the observation of chloroplast defects in these mutants.	shikimate kinase SKL1	plastid stroma	1	plastid	C	APS_kinase(1) SKI(1)	13	13.1.6.1.5	amino acid metabolism.synthesis.aromatic aa.chorismate.shikimate kinase
clpc1-trap	AT1G48450	DUF760-2	DUF760-2	AT1G27510	253	x	x	x		6.3	Protein of unknown function (DUF3506)	Executer 2 (EXE2)	thylakoid	1	plastid	C	Cenp-B_dimeris(1) UVR(1)	30	30.15*	signalling.ROS
clpc1-trap	AT1G48450	DUF760-2	DUF760-2	AT5G06340	107	x	x	x		6.3	nudix hydrolase homolog 27 (NUDX27); CONTAINS InterPro DOMAIN/s: NUDIX hydrolase domain-like (InterPro:IPR015797), NUDIX hydrolase (InterPro:IPR020476), NUDIX hydrolase, conserved site (InterPro:IPR020084), NUDIX hydrolase domain (InterPro:IPR000086); BEST Arabidopsis thaliana protein match is: nudix hydrolase homolog 26 (TAIR:AT3G10620.1); Has 1807 Blast hits to 1807 proteins in 277 species: Arc…	diadenosine 5',5'''-P1,P4-tetraphosphate hydrolase (AtNUDX27)	plastid	1	plastid	C	NUDIX(1)	30	30.4.3	signalling.phosphinositides.bis(5-nucleosyl)-tetraphosphatase
clpc1-trap	AT1G48450	DUF760-2	DUF760-2	AT2G30950	5	x	x	x		6	FtsH extracellular protease family	FtsH2 (VAR2) (B-type) (FtsH1-2-5-8 complex)	thylakoid-integral	1	plastid	C	AAA(1) AAA_2(1) AAA_3(1) AAA_5(1) ABC_tran(1) Bac_DnaA(1) FtsH_ext(1) MMR_HSR1(1	29	29.5.7.2.4*	protein.degradation.metalloprotease.MA(M).M41
clpc1-trap	AT1G63610	DUF760-3	DUF760-3	AT1G48520	18	x	x	x	x	9.7	GLU-ADT subunit B	Glu-tRNA(Gln) amidotransferase subunit B (GATB or GLU-ADT subunit B) - dual targeted mTP/cTP	mitochondria; plastid stroma	1	plastid	M	GatB(1) GatB_N(1) GatB_Yqey(1)	29	29.1.50*	protein.aa activation.glutamate-tRNA amidotransferase
clpc1-trap	AT1G63610	DUF760-3	DUF760-3	AT2G35500	20	x	x	x	x	9.5	shikimate kinase like 2	shikimate kinase SKL2	plastid stroma	1	plastid	C	CS(1) SKI(1)	13	13.1.6.1.5	amino acid metabolism.synthesis.aromatic aa.chorismate.shikimate kinase
clpc1-trap	AT1G63610	DUF760-3	DUF760-3	AT5G52520	26	x	x	x	x	9.2	Class II aaRS and biotin synthetases superfamily protein	tRNA synthetase class II (dual targeted- cTP/mTP)	mitochondria; plastid stroma	1	plastid	C	HGTP_anticodon(1) ProRS-C_1(1) tRNA-synt_2b(1)	29	29.1.40	protein.aa activation.bifunctional aminoacyl-tRNA synthetase
clpc1-trap	AT1G63610	DUF760-3	DUF760-3	AT5G03940	3	x	x	x	x	9	chloroplast signal recognition particle 54 kDa subunit	cpSRP54	plastid stroma	1	plastid	C	AAA(1) APS_kinase(1) ArsA_ATPase(1) CbiA(1) cobW(1) MMR_HSR1(1) MobB(1) SRP_SPB(	29	29.3.3	protein.targeting.chloroplast
clpc1-trap	AT1G63610	DUF760-3	DUF760-3	AT5G55220	29	x	x	x	x	8.9	trigger factor type chaperone family protein	Trigger Factor	plastid stroma	1	plastid	C	FKBP_C(1) Trigger_C(1) Trigger_N(1)	29	29.6	protein.folding
clpc1-trap	AT1G63610	DUF760-3	DUF760-3	AT5G40160	41	x	x	x	x	8.7	Ankyrin repeat family protein	Sorting TAT substrate Thylakoid 1 (STT1) (EMBO506)	plastid stroma	1	plastid	C	Ank(3)	31	29.3.3	protein.targeting.chloroplast
clpc1-trap	AT1G63610	DUF760-3	DUF760-3	AT2G26930	52	x	x	x	x	8.3	4-(cytidine 5'-phospho)-2-C-methyl-D-erithritol kinase	4-(cytidine 5'-diphospho)-2-C-methyl-D-erythritol kinase (CMK; previouly IspE,MECK,CMK,CMEK)	plastid	1	plastid	C	GHMP_kinases_C(1) GHMP_kinases_N(1)	16	16.1.1.4	secondary metabolism.isoprenoids.non-mevalonate pathway.CMK
clpc1-trap	AT1G63610	DUF760-3	DUF760-3	AT5G30510	58	x	x	x	x	8.3	ribosomal protein S1	30S ribosomal protein S1	plastid ribosome	1	plastid	C	S1(3)	29	29.2.1.1.3.1.1	protein.synthesis.ribosomal protein.prokaryotic.unknown organellar.30S subunit.S1
clpc1-trap	AT1G63610	DUF760-3	DUF760-3	AT2G37660	59	x	x	x	x	8.3	NAD(P)-binding Rossmann-fold superfamily protein	3-beta-hydroxy-delta5-steroid dehydrogenase/epimerase domain	plastid stroma	1	plastid	C	3Beta_HSD(1) Epimerase(1) NmrA(1) Polysacc_synt_2(1) RmlD_sub_bind(1) TrkA_N(1)	35	35.2	not assigned.unknown
clpc1-trap	AT1G63610	DUF760-3	DUF760-3	AT3G62910	64	x	x	x	x	8.2	Peptide chain release factor 1	ribosome peptide chain release factor, AtPRF1 (APG3)	plastid	1	plastid	C	PCRF(1) RF-1(1)	29	29.2.5	protein.synthesis.release
clpc1-trap	AT1G63610	DUF760-3	DUF760-3	AT3G24590	50	x	x	x	x	8.2	plastidic type i signal peptidase 1	Plsp1 (processes TOC75 and lumenal OEC23& 33,PC)	envelope; thylakoid-peripheral-lumenal-side	1	plastid	C	Peptidase_S24(1)	29	29.5.5.6*	protein.degradation.serine protease SF.S26
clpc1-trap	AT1G63610	DUF760-3	DUF760-3	AT2G45770	70	x	x	x	x	8.1	signal recognition particle receptor protein, chloroplast (FTSY)	cpFtsY	thylakoid-peripheral-stromal-side	1	plastid	C	Adenylsucc_synt(1) CbiA(1) CobA_CobO_BtuR(1) MobB(1) SRP54(1) SRP54_N(1)	29	29.3.3	protein.targeting.chloroplast
clpc1-trap	AT1G63610	DUF760-3	DUF760-3	AT3G58140	75	x	x	x	x	8	phenylalanyl-tRNA synthetase class IIc family protein	Phe-tRNA synthetase (dual targeted - cTP/mTP)	mitochondria; plastid stroma	1	plastid	C	FDX-ACB(1) MIR(1) tRNA-synt_2d(1)	29	29.1.20	protein.aa activation.phenylalanine-tRNA ligase
clpc1-trap	AT1G63610	DUF760-3	DUF760-3	AT4G15110	82	x	x	x	x	7.9	cytochrome P450, family 97, subfamily B, polypeptide 3	carotenoid beta hydroxylase CYP97B3	plastid	1	plastid	M	p450(1)	16	16.1.4	secondary metabolism.isoprenoids.carotenoids
clpc1-trap	AT1G63610	DUF760-3	DUF760-3	AT3G48730	83	x	x	x	x	7.9	glutamate-1-semialdehyde 2,1-aminomutase 2 (GSA2); FUNCTIONS IN: glutamate-1-semialdehyde 2,1-aminomutase activity, pyridoxal phosphate binding, transaminase activity, catalytic activity; INVOLVED IN: porphyrin biosynthetic process; LOCATED IN: chloroplast stroma, chloroplast, chloroplast envelope; EXPRESSED IN: 23 plant structures; EXPRESSED DURING: 15 growth stages; CONTAINS InterPro DOMAIN/s: …	glutamate-1-semialdehyde 2,1-aminomutase 2 (GSA 2)	plastid stroma	1	plastid	C	Aminotran_1_2(1) Aminotran_3(1) Beta_elim_lyase(1)	19	19.3	tetrapyrrole synthesis.GSA
clpc1-trap	AT1G63610	DUF760-3	DUF760-3	AT5G66470	90	x	x	x	x	7.9	RNA binding;GTP binding	GTPase Era 1 (ERA1)	plastid stroma	1	plastid	C	Arf(1) ATP_bind_1(1) Dynamin_N(1) GTP_EFTU(1) KH_2(1) Miro(1) MMR_HSR1(1) Ras(1)	29	29.2.7*	protein.synthesis.ribosome biogenesis
clpc1-trap	AT1G63610	DUF760-3	DUF760-3	AT5G11480	79	x	x	x	x	7.9	P-loop containing nucleoside triphosphate hydrolases superfamily protein	GTPase EngB-2 (ENGB-2)	plastid	1	plastid	C	ATP_bind_1(1) Miro(1) MMR_HSR1(1)	35	35.2	not assigned.unknown
clpc1-trap	AT1G63610	DUF760-3	DUF760-3	AT3G21200	96	x	x	x	x	7.8	proton gradient regulation 7	PGR7 - GluTR binding protein (GBP)	thylakoid-peripheral-stromal-side	1	plastid	C	0	19	19	tetrapyrrole synthesis
clpc1-trap	AT1G63610	DUF760-3	DUF760-3	AT5G63310	98	x		x	x	7.8	nucleoside diphosphate kinase 2	NDPK2-stromal	plastid stroma	1	plastid	C	NDK(1)	23	23.4.10	nucleotide metabolism.phosphotransfer and pyrophosphatases.nucleoside diphosphate kinase
clpc1-trap	AT1G63610	DUF760-3	DUF760-3	AT3G63190	65	x	x	x	x	7.8	ribosome recycling factor, chloroplast precursor	Putative ribosome recycling factor	plastid stroma	1	plastid	C	RRF(1)	29	29.2.9*	protein.synthesis.ribosome recycling
clpc1-trap	AT1G63610	DUF760-3	DUF760-3	AT3G51140	108	x	x	x	x	7.8	Protein of unknown function (DUF3353)	weak homolog of CDF1	envelope	1	plastid	C	0	35	35.2	not assigned.unknown
clpc1-trap	AT1G63610	DUF760-3	DUF760-3	AT3G09210	113	x		x	x	7.7	plastid transcriptionally active 13	KOW domain-containing transcription factor (pTAC13)	plastid nucleoid	1	plastid	M	KOW(1) NusG(1)	28	28.3*	DNA.plastid nucleoid interacting
clpc1-trap	AT1G63610	DUF760-3	DUF760-3	AT3G13490	114	x		x	x	7.7	Lysyl-tRNA synthetase, class II	tRNA synthetase class II (D, K and N) protein (dual targeted cTP/mTP)	mitochondria; plastid stroma	1	plastid	M	tRNA-synt_2(1) tRNA-synt_2b(1) tRNA_anti(1)	29	29.1.6	protein.aa activation.lysine-tRNA ligase
clpc1-trap	AT1G63610	DUF760-3	DUF760-3	AT2G24060	115	x		x	x	7.7	Translation initiation factor 3 protein; FUNCTIONS IN: translation initiation factor activity; INVOLVED IN: translational initiation; LOCATED IN: chloroplast; EXPRESSED IN: 22 plant structures; EXPRESSED DURING: 13 growth stages; CONTAINS InterPro DOMAIN/s: Translation initiation factor 3, N-terminal (InterPro:IPR019814), Translation initiation factor 3, conserved site (InterPro:IPR019813), Trans…	translation initiation factor 3 (IF-3) protein	plastid	1	plastid	C	IF3_C(1) IF3_N(1)	29	29.2.3	protein.synthesis.initiation
clpc1-trap	AT1G63610	DUF760-3	DUF760-3	AT5G46420	119	x		x	x	7.6	16S rRNA processing protein RimM family	16S rRNA processing protein RimM family, UDP-N-acetylglucosamine pyrophosphorylase	plastid stroma	1	plastid	C	PRC(1) RimM(1)	29	29.2.7*	protein.synthesis.ribosome biogenesis
clpc1-trap	AT1G63610	DUF760-3	DUF760-3	AT4G39040	126	x		x	x	7.5	RNA-binding CRS1 / YhbY (CRM) domain protein; FUNCTIONS IN: RNA binding; INVOLVED IN: biological_process unknown; LOCATED IN: chloroplast; EXPRESSED IN: 22 plant structures; EXPRESSED DURING: 13 growth stages; CONTAINS InterPro DOMAIN/s: RNA-binding, CRM domain (InterPro:IPR001890); BEST Arabidopsis thaliana protein match is: RNA-binding CRS1 / YhbY (CRM) domain protein (TAIR:AT2G21350.1); Has 78…	RNA binding protein - CRS1/YhbY domain	plastid stroma	1	plastid	C	CRS1_YhbY(1) Rtt106(1) YL1(1)	27	27.4	RNA.RNA binding
clpc1-trap	AT1G63610	DUF760-3	DUF760-3	AT3G25660	127	x		x	x	7.5	Amidase family protein	Glu-tRNA(Gln) amidotransferase subunit A (GATA or GLU-ADT subunit A) - dual targeted mito&chloro	mitochondria; plastid stroma	1	plastid	C	Amidase(1)	29	29.1.50*	protein.aa activation.glutamate-tRNA amidotransferase
clpc1-trap	AT1G63610	DUF760-3	DUF760-3	AT3G52150	76	x		x	x	7.5	RNA-binding (RRM/RBD/RNP motifs) family protein; FUNCTIONS IN: RNA binding, nucleotide binding, nucleic acid binding; LOCATED IN: thylakoid, chloroplast thylakoid membrane, chloroplast stroma, chloroplast, chloroplast envelope; EXPRESSED IN: 24 plant structures; EXPRESSED DURING: 14 growth stages; CONTAINS InterPro DOMAIN/s: RNA recognition motif, RNP-1 (InterPro:IPR000504), Nucleotide-binding, a…	PSRP-2 associates with 30S (substitute 16S?)	plastid ribosome	1	plastid	C	DUF1749(1) RRM_1(2)	29	29.2.1.1.1.1	protein.synthesis.ribosomal protein.prokaryotic.chloroplast.30S subunit
clpc1-trap	AT1G63610	DUF760-3	DUF760-3	AT1G78630	130	x		x	x	7.5	Ribosomal protein L13 family protein	50S ribosomal protein L13	plastid ribosome	1	plastid	C	Ribosomal_L13(1)	29	29.2.1.1.1.2.13	protein.synthesis.ribosomal protein.prokaryotic.chloroplast.50S subunit.L13
clpc1-trap	AT1G63610	DUF760-3	DUF760-3	AT3G25920	131	x		x	x	7.5	ribosomal protein L15	50S ribosomal protein L15	plastid ribosome	1	plastid	C	L15(1) Ribosomal_L15(1)	29	29.2.1.1.1.2.15	protein.synthesis.ribosomal protein.prokaryotic.chloroplast.50S subunit.L15
clpc1-trap	AT1G63610	DUF760-3	DUF760-3	AT3G16290	128	x		x	x	7.5	AAA-type ATPase family protein	FTSHi2, inactive FTSH (likely envelope)	plastid	1	plastid	C	AAA(1) AAA_2(1) AAA_3(1) AAA_5(1) ERM(1) Peptidase_M41(1)	29	29.5.7.2.4*	protein.degradation.metalloprotease.MA(M).M41
clpc1-trap	AT1G63610	DUF760-3	DUF760-3	AT2G42130	32	x		x	x	7.4	Plastid-lipid associated protein PAP / fibrillin family protein; FUNCTIONS IN: structural molecule activity; INVOLVED IN: biological_process unknown; LOCATED IN: thylakoid, chloroplast, plastoglobule; EXPRESSED IN: 22 plant structures; EXPRESSED DURING: 13 growth stages; CONTAINS InterPro DOMAIN/s: Plastid lipid-associated protein/fibrillin (InterPro:IPR006843); BEST Arabidopsis thaliana protein …	fibrillin 7b (FBN7b) - model .4 scores better than models 1-3 and 5	plastoglobules	1	plastid	C	PAP_fibrillin(1)	26	26.31*	misc.fibrillins
clpc1-trap	AT1G63610	DUF760-3	DUF760-3	AT5G50250	143	x		x	x	7.4	chloroplast RNA-binding protein 31B	ribonucleoprotein CP31B	plastid stroma	1	plastid	C	RRM_1(2)	27	27.1.5*	RNA.processing.editing
clpc1-trap	AT1G63610	DUF760-3	DUF760-3	AT1G17650	156	x		x	x	7.3	glyoxylate reductase 2	glyoxylate reductase 2 (GR2)	plastid stroma	1	plastid	C	2-Hacid_dh_C(1) 3HCDH_N(1) ApbA(1) F420_oxidored(1) NAD_binding_2(1) Shikimate_D	13	13.1.1.1	amino acid metabolism.synthesis.central amino acid metabolism.GABA
clpc1-trap	AT1G63610	DUF760-3	DUF760-3	AT5G51100	158	x		x	x	7.3	Fe superoxide dismutase 2	iron superoxide dismutase 2 (FSD2)	plastid stroma	1	plastid	C	Sod_Fe_C(1) Sod_Fe_N(1)	21	21.6	redox.dismutases and catalases
clpc1-trap	AT1G63610	DUF760-3	DUF760-3	AT3G07670	1026	x		x	x	7.3	Rubisco methyltransferase family protein	SET domain-containing protein	0	2	mitochondria	M	Rubis-subs-bind(1) SET(1)	27	27.3.69	RNA.regulation of transcription.SET-domain transcriptional regulator family
clpc1-trap	AT1G63610	DUF760-3	DUF760-3	AT3G62030	164	x		x	x	7.3	nuclear-encoded chloroplast stromal cyclophilin CYP20-3 (also known as ROC4). Protein is tyrosine-phosphorylated and its phosphorylation state is modulated in response to ABA in Arabidopsis thaliana seeds.	peptidylprolyl isomerase ROC4 (CYP20-3)	plastid stroma	1	plastid	C	Pro_isomerase(1)	29	29.6	protein.folding
clpc1-trap	AT1G63610	DUF760-3	DUF760-3	AT2G30695	163	x		x	x	7.3	FUNCTIONS IN: molecular_function unknown; INVOLVED IN: protein folding, protein transport; LOCATED IN: chloroplast stroma, chloroplast; EXPRESSED IN: 23 plant structures; EXPRESSED DURING: 13 growth stages; CONTAINS InterPro DOMAIN/s: Trigger factor, ribosome-binding, bacterial (InterPro:IPR008881); Has 253 Blast hits to 253 proteins in 72 species: Archae - 0; Bacteria - 138; Metazoa - 0; Fungi -…	similar toTrigger factor - truncated gene model?	plastid stroma	1	plastid	C	Trigger_N(1)	29	29.6	protein.folding
clpc1-trap	AT1G63610	DUF760-3	DUF760-3	AT3G63490	69	x		x	x	7.3	Ribosomal protein L1p/L10e family	50S ribosomal protein L1	plastid ribosome	1	plastid	C	Ribosomal_L1(1)	29	29.2.1.1.1.2.1	protein.synthesis.ribosomal protein.prokaryotic.chloroplast.50S subunit.L1
clpc1-trap	AT1G63610	DUF760-3	DUF760-3	AT1G11750	16	x		x	x	7.3	CLP protease proteolytic subunit 6	ClpP6 (P-ring)	plastid stroma	1	plastid	C	CLP_protease(1)	29	29.5.5.8.1*	protein.degradation.serine protease.SK.S14
clpc1-trap	AT1G63610	DUF760-3	DUF760-3	AT2G27680	123	x		x	x	7.2	NAD(P)-linked oxidoreductase superfamily protein	aldo/keto reductase	plastid stroma	1	plastid	C	Aldo_ket_red(1)	3	3.5	minor CHO metabolism.others
clpc1-trap	AT1G63610	DUF760-3	DUF760-3	AT5G14460	181	x		x	x	7.2	Pseudouridine synthase family protein	pseudouridylate synthase TruB protein	plastid stroma	1	plastid	C	TruB_N(1)	23	23.5.2	nucleotide metabolism.deoxynucleotide metabolism.pseudouridine synthase
clpc1-trap	AT1G63610	DUF760-3	DUF760-3	AT1G55140	184	x		x	x	7.2	Ribonuclease III family protein	RNC3 - mini-RNase III-like enzyme	plastid stroma	1	plastid	C	Ribonuclease_3(1)	27	27.1	RNA.processing
clpc1-trap	AT1G63610	DUF760-3	DUF760-3	AT2G02500	194	x		x	x	7.1	Nucleotide-diphospho-sugar transferases superfamily protein	4-Diphosphocytidyl-2C-methyl-D-erythritol synthase (MCT; previously IspD, CMS, MECT)	plastid stroma	1	plastid	M	CTP_transf_3(1) IspD(1) NTP_transferase(1)	16	16.1.1.3	secondary metabolism.isoprenoids.non-mevalonate pathway.CMS
clpc1-trap	AT1G63610	DUF760-3	DUF760-3	AT4G01310	134	x		x	x	7.1	Ribosomal L5P family protein	50S ribosomal protein L5	plastid ribosome	1	plastid	C	DUF1010(1) Ribosomal_L5(1) Ribosomal_L5_C(1)	29	29.2.1.1.1.2.5	protein.synthesis.ribosomal protein.prokaryotic.chloroplast.50S subunit.L5
clpc1-trap	AT1G63610	DUF760-3	DUF760-3	AT2G39080	202	x		x	x	7.1	NAD(P)-binding Rossmann-fold superfamily protein	unknown protein	plastid stroma	1	plastid	C	Epimerase(1)	35	35.2	not assigned.unknown
clpc1-trap	AT1G63610	DUF760-3	DUF760-3	AT1G04420	204	x		x	x	7	NAD(P)-linked oxidoreductase superfamily protein	aldo/keto reductase protein	plastid stroma	1	plastid	C	Aldo_ket_red(1)	3	3.5	minor CHO metabolism.others
clpc1-trap	AT1G63610	DUF760-3	DUF760-3	AT2G32230	210	x		x	x	7	proteinaceous RNase P 1	PRORP1, RNaseP - dually targeted plastid and mito	mitochondria; plastid nucleoid	1	plastid	M	PPR(3)	27	27.1.19	RNA.processing.ribonucleases
clpc1-trap	AT1G63610	DUF760-3	DUF760-3	AT3G04260	211	x		x	x	7	plastid transcriptionally active 3	SAP domain-containing protein (pTAC3)	plastid	1	plastid	C	BUD22(1) Cenp-B_dimeris(1) HD(1) SAP(1) Urotensin_II(1)	28	28.3*	DNA.plastid nucleoid interacting
clpc1-trap	AT1G63610	DUF760-3	DUF760-3	AT5G13120	129	x		x	x	7	Encodes a lumenal cyclophilin with peptidyl-prolyl isomerase activity that is associated with the NAD(P)H dehydrogenase complex in stromal regions of the thylakoid membrane. It is likely to be important for the accumulation of the hydrophobic domain of the NAD(P)H dehydrogenase complex. This complex is associated with PSI and is responsible for the reduction of plastoquinone.	peptidyl-prolyl isomerase protein - TLP21 (CYP20-2) - NDH factor or PnsL5	thylakoid-peripheral-lumenal-side	1	plastid	C	Pro_isomerase(1)	29	29.8	protein.protein assembly and cofactor ligation
clpc1-trap	AT1G63610	DUF760-3	DUF760-3	AT5G54600	132	x		x	x	7	Translation protein SH3-like family protein	50S ribosomal protein L24	plastid ribosome	1	plastid	C	KOW(1)	29	29.2.1.1.1.2.24	protein.synthesis.ribosomal protein.prokaryotic.chloroplast.50S subunit.L24
clpc1-trap	AT1G63610	DUF760-3	DUF760-3	AT1G75350	218	x		x	x	7	embryo defective 2184 (emb2184); FUNCTIONS IN: structural constituent of ribosome; INVOLVED IN: translation, ribosome biogenesis, embryo development ending in seed dormancy; LOCATED IN: ribosome, chloroplast, chloroplast stroma, chloroplast envelope; EXPRESSED IN: 23 plant structures; EXPRESSED DURING: 14 growth stages; CONTAINS InterPro DOMAIN/s: Ribosomal protein L31 (InterPro:IPR002150); Has 1…	50S ribosomal protein L31	plastid ribosome	1	plastid	C	Ribosomal_L31(1)	29	29.2.1.1.1.2.31	protein.synthesis.ribosomal protein.prokaryotic.chloroplast.50S subunit.L31
clpc1-trap	AT1G63610	DUF760-3	DUF760-3	AT4G25370	19	x		x	x	7	Double Clp-N motif protein	CLPT1	plastid stroma	1	plastid	C	Clp_N(2)	29	29.5.5.30*	protein.degradation.serine protease.regulator
clpc1-trap	AT1G63610	DUF760-3	DUF760-3	AT2G38270	120	x		x	x	7	CAX-interacting protein 2	CAX-interacting protein, CAXIP1-like, glutaredoxin-related protein	plastid stroma	1	plastid	C	Glutaredoxin(1) SH3BGR(1)	34	34.21	transport.calcium
clpc1-trap	AT1G63610	DUF760-3	DUF760-3	AT3G29185	66	x		x	x	7	Domain of unknown function (DUF3598)	unknown protein	plastid	1	plastid	C	0	35	35.2	not assigned.unknown
clpc1-trap	AT1G63610	DUF760-3	DUF760-3	AT5G14910	27	x		x		6.9	Heavy metal transport/detoxification superfamily protein	unknown protein - heavy metal binding domain - also in CN-PAGE -stroma	plastid stroma	1	plastid	C	0	15	15.2	metal handling.binding, chelation and storage
clpc1-trap	AT1G63610	DUF760-3	DUF760-3	AT5G19370	209	x		x		6.9	rhodanese-like domain-containing protein / PPIC-type PPIASE domain-containing protein	rhodanese-like domain-containing protein / PPIC-type PPIASE domain-containing protein,	plastid	1	plastid	C	Rhodanese(1) Rotamase(1)	26	26.23	misc.rhodanese
clpc1-trap	AT1G63610	DUF760-3	DUF760-3	AT4G29060	216	x		x		6.9	elongation factor Ts family protein	PSRP-7 - (110 kDa fusion of 65kDa PSRP7 with S1 domains and 55kDa EF-T; also as separate proteins)- homologue of C. reinhardtii PETS	plastid ribosome	1	plastid	C	EF_TS(2) Merozoite_SPAM(1) S1(2) TolA(1) UBA(2)	29	29.2.4	protein.synthesis.elongation
clpc1-trap	AT1G63610	DUF760-3	DUF760-3	AT5G05740	233	x		x		6.9	S2P-like putative metalloprotease, also contain transmembrane helices near their C-termini and many of them, five of seven, contain a conserved zinc-binding motif HEXXH. Homolog of EGY1. Each of the EGY1 and EGY-like proteins share two additional highly conserved motifs, the previously reported NPDG motif (aa 442?454 in EGY1, Rudner et al., 1999) and a newly defined GNLR motif (aa 171?179 in EGY1…	EGY2, metalloprotease	thylakoid	1	plastid	C	BacA(1) Peptidase_M50(1)	29	29.5.7.10.1*	protein.degradation.metalloprotease.MM.M50
clpc1-trap	AT1G63610	DUF760-3	DUF760-3	AT2G21385	238	x		x		6.8	unknown protein; FUNCTIONS IN: molecular_function unknown; INVOLVED IN: biological_process unknown; LOCATED IN: chloroplast, chloroplast envelope; EXPRESSED IN: 22 plant structures; EXPRESSED DURING: 13 growth stages; Has 49 Blast hits to 49 proteins	CGLD11 - assembly ATP synthase (dual chloro/mito)	mitochondria; plastid stroma	1	plastid	C	0	1	1.1.9*	PS.lightreaction.biogenesis
clpc1-trap	AT1G63610	DUF760-3	DUF760-3	AT1G06190	245	x		x		6.8	Rho termination factor	RHON1 - RNAseE interactor	plastid nucleoid	1	plastid	C	Rho_N(1) SAP(1) TP901-1_ORF40(1)	27	27.2	RNA.transcription
clpc1-trap	AT1G63610	DUF760-3	DUF760-3	AT4G39620	25	x		x		6.8	EMBRYO DEFECTIVE 2453 (EMB2453); INVOLVED IN: embryo development ending in seed dormancy; LOCATED IN: chloroplast; EXPRESSED IN: 22 plant structures; EXPRESSED DURING: 13 growth stages; CONTAINS InterPro DOMAIN/s: Pentatricopeptide repeat (InterPro:IPR002885); BEST Arabidopsis thaliana protein match is: plastid transcriptionally active 2 (TAIR:AT1G74850.1); Has 39741 Blast hits to 13102 proteins …	PPR5 - homologue of maize PPR5	plastid	1	plastid	C	PPR(8)	27	27.6*	RNA.pentatricopeptide (PPR) repeat-containing protein
clpc1-trap	AT1G63610	DUF760-3	DUF760-3	AT3G15190	104	x		x		6.8	chloroplast 30S ribosomal protein S20, putative	30S ribosomal protein S20	plastid ribosome	1	plastid	C	Ribosomal_S20p(1)	29	29.2.1.1.1.1.20	protein.synthesis.ribosomal protein.prokaryotic.chloroplast.30S subunit.S20
clpc1-trap	AT1G63610	DUF760-3	DUF760-3	AT5G18570	251	x		x		6.8	GTP1/OBG family protein	GTPase Obg A2 (OBG-A2) stroma and envelope	envelope-inner; plastid stroma	1	plastid	C	Arf(1) ATP_bind_1(1) DUF1967(1) Dynamin_N(1) GTP_EFTU(1) GTP1_OBG(1) Miro(1) MMR	29	29.2.7*	protein.synthesis.ribosome biogenesis
clpc1-trap	AT1G63610	DUF760-3	DUF760-3	AT2G47590	1472	x		x		6.8	photolyase/blue-light receptor 2	photolyase/blue-light receptor 2	0	5	other	_	DNA_photolyase(1)	30	30.11	signalling.light
clpc1-trap	AT1G63610	DUF760-3	DUF760-3	AT4G24750	236	x		x		6.8	Rhodanese/Cell cycle control phosphatase superfamily protein	rhodanese domain protein	plastid	1	plastid	C	Rhodanese(1)	35	35.2	not assigned.unknown
clpc1-trap	AT1G63610	DUF760-3	DUF760-3	AT5G27560	255	x		x		6.8	Domain of unknown function (DUF1995)	unknown protein	plastid	1	plastid	C	0	35	35.2	not assigned.unknown
clpc1-trap	AT1G63610	DUF760-3	DUF760-3	AT4G28706	259	x		x		6.7	pfkB-like carbohydrate kinase family protein	pfkB-type carbohydrate kinase	plastid stroma	1	plastid	C	PfkB(1)	3	3.5	minor CHO metabolism.others
clpc1-trap	AT1G63610	DUF760-3	DUF760-3	AT5G18660	262	x		x		6.7	NAD(P)-binding Rossmann-fold superfamily protein	3,8-divinyl protochlorophyllide a 8-vinyl reductase - DVR	plastid	1	plastid	C	3Beta_HSD(1) adh_short(1) CoA_binding(1) Epimerase(1) NAD_binding_4(1) NmrA(1) R	19	19.13	tetrapyrrole synthesis.divinyl chlorophyllide-a 8-vinyl-reductase
clpc1-trap	AT1G63610	DUF760-3	DUF760-3	AT1G32990	57	x		x		6.7	plastid ribosomal protein l11	50S ribosomal protein L11	plastid ribosome	1	plastid	C	Ribosomal_L11(1) Ribosomal_L11_N(1)	29	29.2.1.1.1.2.11	protein.synthesis.ribosomal protein.prokaryotic.chloroplast.50S subunit.L11
clpc1-trap	AT1G63610	DUF760-3	DUF760-3	AT3G54210	165	x		x		6.7	Ribosomal protein L17 family protein	50S ribosomal protein L17	plastid ribosome	1	plastid	C	Ribosomal_L17(1)	29	29.2.1.1.1.2.17	protein.synthesis.ribosomal protein.prokaryotic.chloroplast.50S subunit.L17
clpc1-trap	AT1G63610	DUF760-3	DUF760-3	AT3G44890	274	x		x		6.7	ribosomal protein L9	50S ribosomal protein L9	plastid ribosome	1	plastid	C	Ribosomal_L9_C(1) Ribosomal_L9_N(1)	29	29.2.1.1.1.2.9	protein.synthesis.ribosomal protein.prokaryotic.chloroplast.50S subunit.L9
clpc1-trap	AT1G63610	DUF760-3	DUF760-3	AT3G13180	275	x		x		6.7	NOL1/NOP2/sun family protein / antitermination NusB domain-containing protein	NOL1/NOP2/sun protein / antitermination NusB domain-containing protein	plastid	1	plastid	C	Nol1_Nop2_Fmu(1) NusB(1)	35	35.1	not assigned.no ontology
clpc1-trap	AT1G63610	DUF760-3	DUF760-3	AT5G16710	180	x		x		6.6	dehydroascorbate reductase 1	dehydroascorbate reductase-2 (DHAR-2), plastid	plastid stroma	1	plastid	C	Glutaredoxin(1) GST_C(1) GST_N(1)	21	21.2.1	redox.ascorbate and glutathione.ascorbate
clpc1-trap	AT1G63610	DUF760-3	DUF760-3	AT3G52380	295	x		x		6.6	chloroplast RNA-binding protein 33	RNA-binding protein cp33	plastid stroma	1	plastid	C	RRM_1(2)	27	27.4	RNA.RNA binding
clpc1-trap	AT1G63610	DUF760-3	DUF760-3	AT3G01370	74	x		x		6.6	CRM family member 2	CFM2	plastid stroma	1	plastid	C	CRS1_YhbY(4) DUF601(1)	27	27.1.1	RNA.processing.splicing
clpc1-trap	AT1G63610	DUF760-3	DUF760-3	AT2G34640	296	x		x		6.6	plastid transcriptionally active 12	pTAC12, also HEMERA, dual function in nucleus and plastid	nucleus; plastid nucleoid	1	plastid	C	0	28	28.3*	DNA.plastid nucleoid interacting
clpc1-trap	AT1G63610	DUF760-3	DUF760-3	AT2G44650	187	x		x		6.6	Encodes a chloroplast-localized chaperonin 10 whose mRNA is expressed in leaves and stems but not roots.	Cpn10-1	plastid stroma	1	plastid	C	Cpn10(1)	29	29.6	protein.folding
clpc1-trap	AT1G63610	DUF760-3	DUF760-3	AT1G55490	299	x		x		6.6	encodes the beta subunit of the chloroplast chaperonin 60, a homologue of bacterial GroEL. Mutants in this gene develops lesions on its leaves, expresses systemic acquired resistance (SAR) and develops accelerated cell death to heat shock stress. The protein has molecular chaperone activity for suppressing protein aggregation in vitro.	Cpn60-beta-2	plastid stroma	1	plastid	C	Cpn60_TCP1(1) GTP_EFTU_D2(1)	29	29.6	protein.folding
clpc1-trap	AT1G63610	DUF760-3	DUF760-3	AT3G48110	297	x		x		6.6	glycine-tRNA ligases	Gly t-RNA synthetase (GlyRS-2) (EDD1) (dual targeted - cTP/mTP)	mitochondria; plastid stroma	1	plastid	C	DALR_1(1) HD(1) Pep_deformylase(1) tRNA-synt_2e(1) tRNA_synt_2f(1)	29	29.1.14	protein.aa activation.glycine-tRNA ligase
clpc1-trap	AT1G63610	DUF760-3	DUF760-3	AT3G08740	300	x		x		6.6	elongation factor P (EF-P) family protein	elongation factor P (EF-P)	plastid stroma	1	plastid	C	EFP(1) EFP_N(1) Elong-fact-P_C(1)	29	29.2.4	protein.synthesis.elongation
clpc1-trap	AT1G63610	DUF760-3	DUF760-3	AT1G04940	302	x		x		6.6	translocon at the inner envelope membrane of chloroplasts 20	Tic20-I (group 1) (part of 1 Mda TIC complex)	envelope-inner-integral	1	plastid	C	0	29	29.3.3	protein.targeting.chloroplast
clpc1-trap	AT1G63610	DUF760-3	DUF760-3	AT4G38020	315	x		x		6.5	tRNA/rRNA methyltransferase (SpoU) family protein	tRNA/rRNA methyltransferase (SpoU) protein	plastid	1	plastid	_	SpoU_methylase(1)	27	27.1	RNA.processing
clpc1-trap	AT1G63610	DUF760-3	DUF760-3	AT3G18390	9	x		x		6.5	CRS1 / YhbY (CRM) domain-containing protein	unknown protein - CRS1 / YhbY domain (EMB1865)	plastid nucleoid	1	plastid	C	CBF(1) CRS1_YhbY(3) Rtt106(1)	27	27.1.1	RNA.processing.splicing
clpc1-trap	AT1G63610	DUF760-3	DUF760-3	AT1G73060	215	x		x		6.5	Low PSII Accumulation 3	LPA3 - PSII assembly factor associates with CP43, LPA2, ALB3	thylakoid-peripheral-stromal-side	1	plastid	C	0	29	29.8	protein.protein assembly and cofactor ligation
clpc1-trap	AT1G63610	DUF760-3	DUF760-3	AT1G22700	88	x		x		6.5	Tetratricopeptide repeat (TPR)-like superfamily protein	Pyg7 - TPR protein - PSI assembly (homologue YCF37 Synechocystis)	thylakoid-integral	1	plastid	C	TPR_2(2)	29	29.8	protein.protein assembly and cofactor ligation
clpc1-trap	AT1G63610	DUF760-3	DUF760-3	AT2G33800	323	x		x		6.5	Ribosomal protein S5 family protein	30S ribosomal protein S5	plastid ribosome	1	plastid	C	Ribosomal_S5(1) Ribosomal_S5_C(1)	29	29.2.1.1.1.1.5	protein.synthesis.ribosomal protein.prokaryotic.chloroplast.30S subunit.S5
clpc1-trap	AT1G63610	DUF760-3	DUF760-3	AT4G17560	43	x		x		6.5	Ribosomal protein L19 family protein	50S ribosomal protein L19B (homologous to L19A)	plastid ribosome	1	plastid	C	Ribosomal_L19(1)	29	29.2.1.1.1.2.19	protein.synthesis.ribosomal protein.prokaryotic.chloroplast.50S subunit.L19
clpc1-trap	AT1G63610	DUF760-3	DUF760-3	AT2G33450	133	x		x		6.5	Ribosomal L28 family	50S ribosomal protein L28	plastid ribosome	1	plastid	C	Ribosomal_L28(1)	29	29.2.1.1.1.2.28	protein.synthesis.ribosomal protein.prokaryotic.chloroplast.50S subunit.L28
clpc1-trap	AT1G63610	DUF760-3	DUF760-3	AT4G17740	319	x		x		6.5	Peptidase S41 family protein; FUNCTIONS IN: serine-type peptidase activity; INVOLVED IN: proteolysis, intracellular signaling pathway; LOCATED IN: thylakoid, thylakoid lumen, mitochondrion, chloroplast thylakoid lumen; EXPRESSED IN: 22 plant structures; EXPRESSED DURING: 15 growth stages; CONTAINS InterPro DOMAIN/s: Peptidase S41 (InterPro:IPR005151), PDZ/DHR/GLGF (InterPro:IPR001478), Peptidase …	CTPA (D1 C-term processing)	thylakoid-peripheral-lumenal-side	1	plastid	C	Laminin_G_2(1) PDZ(1) Peptidase_S41(1)	29	29.5.5.8.2*	protein.degradation.serine protease.SK.S41
clpc1-trap	AT1G63610	DUF760-3	DUF760-3	AT4G37040	15	x		x		6.5	methionine aminopeptidase 1D	methionine aminopeptidase - MAP1D - dual localization plastid & mito	mitochondria; plastid stroma	1	plastid	M	Peptidase_M24(1)	29	29.5.7.6.1*	protein.degradation.metalloprotease.MG.M24
clpc1-trap	AT1G63610	DUF760-3	DUF760-3	AT1G62780	332	x		x		6.5	unknown protein; FUNCTIONS IN: molecular_function unknown; INVOLVED IN: biological_process unknown; LOCATED IN: chloroplast, chloroplast stroma; EXPRESSED IN: 22 plant structures; EXPRESSED DURING: 14 growth stages; Has 94 Blast hits to 94 proteins i	unknown protein (NIPSNAP domain)	plastid stroma	1	plastid	C	NIPSNAP(1)	35	35.2	not assigned.unknown
clpc1-trap	AT1G63610	DUF760-3	DUF760-3	AT1G14030	334	x		x		6.4	Rubisco methyltransferase family protein	Rubisco LS methyltransferase (LSMT)	plastid stroma	1	plastid	C	Rubis-subs-bind(1) SET(1)	1	1.3.13	PS.calvin cycle.rubisco interacting
clpc1-trap	AT1G63610	DUF760-3	DUF760-3	AT1G32500	193	x		x		6.4	non-intrinsic ABC protein 6	SUFD (AtNAP6) - part of SUFBC2D complex - Fe-S assembly	plastid stroma	1	plastid	C	UPF0051(1)	14	14	S-assimilation
clpc1-trap	AT1G63610	DUF760-3	DUF760-3	AT2G26540	337	x		x		6.4	uroporphyrinogen-III synthase family protein	uroporphyrinogen-III synthase protein (UROM)	plastid stroma	1	plastid	C	DUF661(1) HEM4(1)	19	19.6	tetrapyrrole synthesis.uroporphyrinogen III synthase
clpc1-trap	AT1G63610	DUF760-3	DUF760-3	AT1G12770	340	x		x		6.4	P-loop containing nucleoside triphosphate hydrolases superfamily protein	DExD box RNA helicase (RH47) (EMB1586; globular stage)	plastid nucleoid	1	plastid	M	DEAD(1) Helicase_C(1) ResIII(1)	27	27.5*	RNA.DEAD/DEAH BOX helicase
clpc1-trap	AT1G63610	DUF760-3	DUF760-3	AT1G02910	350	x		x		6.4	tetratricopeptide repeat (TPR)-containing protein	LPA1 - PSII assembly factor	thylakoid-integral	1	plastid	C	TPR_1(1)	29	29.8	protein.protein assembly and cofactor ligation
clpc1-trap	AT1G63610	DUF760-3	DUF760-3	AT2G43030	44	x		x		6.4	Ribosomal protein L3 family protein	50S ribosomal protein L3	plastid ribosome	1	plastid	C	Ribosomal_L3(1)	29	29.2.1.1.1.2.3	protein.synthesis.ribosomal protein.prokaryotic.chloroplast.50S subunit.L3
clpc1-trap	AT1G63610	DUF760-3	DUF760-3	AT2G47940	346	x		x		6.4	Encodes DegP2 protease (DEGP2); nuclear gene for chloroplast product.	DEG2 protease	plastid stroma	1	plastid	C	Trypsin(1)	29	29.5.5.1.1*	protein.degradation.serine protease.PA.S1
clpc1-trap	AT1G63610	DUF760-3	DUF760-3	AT3G15110	307	x		x		6.4	unknown protein; FUNCTIONS IN: molecular_function unknown; INVOLVED IN: biological_process unknown; LOCATED IN: chloroplast thylakoid membrane; EXPRESSED IN: 20 plant structures; EXPRESSED DURING: 13 growth stages; CONTAINS InterPro DOMAIN/s: Protein	unknown protein (plastid?)	plastid	1	plastid	M	0	35	35.2	not assigned.unknown
clpc1-trap	AT2G14910	DUF760-4	DUF760-4	AT5G02840	1452	x	x	x	x	8	CCA1 and LHY colocalize in the nucleus and form heterodimers in vivo. CCA1 and LHY function synergistically in regulating circadian rhythms of Arabidopsis.	CCA1 and LHY	0	5	other	_	Myb_DNA-binding(1)	27	27.3.26	RNA.regulation of transcription.MYB-related transcription factor family
clpc1-trap	AT2G14910	DUF760-4	DUF760-4	AT1G56280	1456	x	x	x	x	7.7	Encodes a gene whose transcript level in root and leaves increases to progressive drought stress. The increase in transcript level is independent from abscisic acid level. Sequence is not similar to any protein of known function. It appears to be a member of plant-specific gene family. It's phosphorylated by AtCPK11 in a Ca(2+)-dependent manner at Thr105 and Ser107 within the AtDi19 bipartite nuc…	unknown protein	0	5	other	_	Di19(1)	20	20.2.3	stress.abiotic.drought/salt
clpc1-trap	AT2G14910	DUF760-4	DUF760-4	AT2G39000	101	x	x	x	x	7.7	Acyl-CoA N-acyltransferases (NAT) superfamily protein	GCN5-related N-acetyltransferase 4 (GNAT4); N-acetyltransferase (NAA70) - Nt & K acetylase	plastid	1	plastid	C	Acetyltransf_1(1)	29	29.12.1*	protein.acetylation.acetyltransferase
clpc1-trap	AT2G14910	DUF760-4	DUF760-4	AT1G10660	1222	x	x	x	x	7.3	unknown protein; LOCATED IN: endomembrane system; EXPRESSED IN: 24 plant structures; EXPRESSED DURING: 15 growth stages; BEST Arabidopsis thaliana protein match is: unknown protein (TAIR:AT5G62960.1); Has 155 Blast hits to 154 proteins in 22 species: Archae - 0; Bacteria - 0; Metazoa - 10; Fungi - 4; Plants - 139; Viruses - 0; Other Eukaryotes - 2 (source: NCBI BLink).	unknown protein	0	3	secreted	S	Connexin(1) Far-17a_AIG1(1)	35	35.2	not assigned.unknown
clpc1-trap	AT2G14910	DUF760-4	DUF760-4	AT4G17730	1029	x	x	x	x	7.1	member of SYP2 Gene Family	SYP2 Gene	0	2	mitochondria	M	SNARE(1) Syntaxin(1)	31	31.4	cell.vesicle transport
clpc1-trap	AT2G14910	DUF760-4	DUF760-4	AT1G51200	1464	x	x	x	x	7	A20/AN1-like zinc finger family protein; FUNCTIONS IN: DNA binding, zinc ion binding; INVOLVED IN: biological_process unknown; LOCATED IN: cellular_component unknown; EXPRESSED IN: 24 plant structures; EXPRESSED DURING: 15 growth stages; CONTAINS InterPro DOMAIN/s: Zinc finger, AN1-type (InterPro:IPR000058), Zinc finger, A20-type (InterPro:IPR002653); BEST Arabidopsis thaliana protein match is: A…	A20/AN1-like zinc finger protein	0	5	other	_	C1_1(1) zf-A20(1) zf-AN1(1)	27	27.3.99	RNA.regulation of transcription.unclassified
clpc1-trap	AT2G14910	DUF760-4	DUF760-4	AT1G26670	1467	x	x	x	x	7	Vesicle transport v-SNARE family protein	SNARE binding / receptor/ soluble NSF attachment protein (ATVTI12/VTI12/VTI1B)	0	5	other	_	Sec20(1) V-SNARE(1)	31	31.4	cell.vesicle transport
clpc1-trap	AT2G14910	DUF760-4	DUF760-4	AT1G64720	1223	x	x	x		6.9	Polyketide cyclase/dehydrase and lipid transport superfamily protein	Polyketide cyclase/dehydrase and lipid transport protein	0	3	secreted	S	START(1)	35	35.1	not assigned.no ontology
clpc1-trap	AT2G14910	DUF760-4	DUF760-4	AT1G64230	1490	x	x	x		6.3	ubiquitin-conjugating enzyme 28 (UBC28); FUNCTIONS IN: ubiquitin-protein ligase activity; INVOLVED IN: ubiquitin-dependent protein catabolic process; LOCATED IN: plasma membrane; EXPRESSED IN: 24 plant structures; EXPRESSED DURING: 15 growth stages; CONTAINS InterPro DOMAIN/s: Ubiquitin-conjugating enzyme/RWD-like (InterPro:IPR016135), Ubiquitin-conjugating enzyme, E2 (InterPro:IPR000608); BEST A…	ubiquitin-conjugating enzyme E2-17 kDa 9 (UBC9)	not plastid	5	other	_	RWD(1) UEV(1) UQ_con(1)	29	29.5.11.3	protein.degradation.ubiquitin.E2
clpc1-trap	AT2G14910	DUF760-4	DUF760-4	AT3G54360	320	x	x	x		6.3	zinc ion binding	zinc ion binding	0	1	plastid	C	TPR_2(1) zf-C3HC4(1)	29	29.5.11.4.2	protein.degradation.ubiquitin.E3.RING
clpc1-trap	AT2G14910	DUF760-4	DUF760-4	AT1G65260	91	x	x	x		6.2	plastid transcriptionally active 4	Vipp1 - mutant HCF155 - PspA like	envelope-intermembranespace; plastid stroma; thylakoid-peripheral-stromal-side	1	plastid	C	PspA_IM30(1)	29	29.3.3	protein.targeting.chloroplast
clpc1-trap	AT2G14910	DUF760-4	DUF760-4	AT1G55000	1232	x	x	x		6.2	peptidoglycan-binding LysM domain-containing protein; FUNCTIONS IN: molecular_function unknown; INVOLVED IN: cell wall macromolecule catabolic process; LOCATED IN: endomembrane system; EXPRESSED IN: 23 plant structures; EXPRESSED DURING: 15 growth stages; CONTAINS InterPro DOMAIN/s: Peptidoglycan-binding lysin domain (InterPro:IPR018392), F-box domain, Skp2-like (InterPro:IPR022364), Peptidoglyca…	peptidoglycan-binding LysM domain-containing protein	0	3	secreted	S	LysM(1)	35	35.1	not assigned.no ontology
clpc1-trap	AT2G14910	DUF760-4	DUF760-4	AT2G46220	404	x	x	x		6.2	Uncharacterized conserved protein (DUF2358)	protein with unknown function (DUF2358)	0	1	plastid	C	0	35	35.2	not assigned.unknown
clpc1-trap	AT2G14910	DUF760-4	DUF760-4	AT5G18140	436	x	x	x		6	Chaperone DnaJ-domain superfamily protein	J-domain protein DjC79 (type 3)	0	1	plastid	C	DnaJ(1)	26	26.29*	misc. DnaJ domain with unknown function
clpc1-trap	AT2G14910	DUF760-4	DUF760-4	AT3G26900	205	x	x			5.9	Encodes a protein with some sequence similarity to shikimate kinases, but a truncated form of this protein (lacking a putative N-terminal chloroplast transit peptide) does not have shikimate kinase activity in vitro. skl1-3 mutants have a variegated phenotype and skl1-8 mutants have an albino phenotype consistent with the observation of chloroplast defects in these mutants.	shikimate kinase SKL1	plastid stroma	1	plastid	C	APS_kinase(1) SKI(1)	13	13.1.6.1.5	amino acid metabolism.synthesis.aromatic aa.chorismate.shikimate kinase
clpc1-trap	AT2G14910	DUF760-4	DUF760-4	AT5G66240	1527	x	x			5.8	Transducin/WD40 repeat-like superfamily protein; CONTAINS InterPro DOMAIN/s: WD40 repeat 2 (InterPro:IPR019782), WD40 repeat-like-containing domain (InterPro:IPR011046), WD40-repeat-containing domain (InterPro:IPR017986), WD40/YVTN repeat-like-containing domain (InterPro:IPR015943), WD40 repeat (InterPro:IPR001680), WD40 repeat, subgroup (InterPro:IPR019781), G-protein beta WD-40 repeat, region (…	Transducin/WD40 repeat-like protein	0	5	other	_	WD40(2)	33	33.99	development.unspecified
clpc1-trap	AT2G14910	DUF760-4	DUF760-4	AT1G08110	1519	x	x			5.6	lactoylglutathione lyase family protein / glyoxalase I family protein; FUNCTIONS IN: calmodulin binding, lactoylglutathione lyase activity; INVOLVED IN: response to cadmium ion, carbohydrate metabolic process; LOCATED IN: chloroplast; EXPRESSED IN: 25 plant structures; EXPRESSED DURING: 14 growth stages; CONTAINS InterPro DOMAIN/s: Glyoxalase I (InterPro:IPR004361), Glyoxalase I, conserved site (…	glyoxalase I, putative (lactoylglutathione lyase) - very abundant	not plastid	5	other	_	Glyoxalase(1)	13	13.2.3.2	amino acid metabolism.degradation.aspartate family.threonine
clpc1-trap	AT2G14910	DUF760-4	DUF760-4	AT4G15780	1552	x	x			5.6	member of VAMP72 Gene Family	VAMP72 Gene	0	5	other	_	eRF1_2(1) PMC2NT(1) Synaptobrevin(1)	31	31.4	cell.vesicle transport
clpc1-trap	AT2G14910	DUF760-4	DUF760-4	AT2G39570	1556	x	x			5.6	ACT domain-containing protein	ACT domain-containing protein	0	5	other	_	ACT(1) PRE_C2HC(1) Ribosomal_L33(1)	35	35.1	not assigned.no ontology
clpc1-trap	AT2G14910	DUF760-4	DUF760-4	AT2G28800	106	x	x			5.5	63 kDa inner membrane family protein	Alb3 (Albino 3)	thylakoid-integral	1	plastid	C	60KD_IMP(1)	29	29.3.3	protein.targeting.chloroplast
clpc1-trap	AT3G07310	DUF760-5	DUF760-5	AT1G19000	1443	x	x	x	x	11	Homeodomain-like superfamily protein; FUNCTIONS IN: DNA binding, sequence-specific DNA binding transcription factor activity; INVOLVED IN: regulation of transcription, DNA-dependent; EXPRESSED IN: 23 plant structures; EXPRESSED DURING: 13 growth stages; CONTAINS InterPro DOMAIN/s: SANT, DNA-binding (InterPro:IPR001005), Homeodomain-like (InterPro:IPR009057), Myb, DNA-binding (InterPro:IPR014778),…	Homeodomain-like protein	0	5	other	_	Myb_DNA-binding(1)	27	27.3.26	RNA.regulation of transcription.MYB-related transcription factor family
clpc1-trap	AT3G07310	DUF760-5	DUF760-5	AT2G25900	1446	x	x	x	x	8.8	putative Cys3His zinc finger protein (ATCTH) mRNA, complete	putative Cys3His zinc finger protein (ATCTH) mRNA, complete	0	5	other	_	Toxin_1(1) zf-CCCH(1)	27	27.3.12	RNA.regulation of transcription.C3H zinc finger family
clpc1-trap	AT3G07310	DUF760-5	DUF760-5	AT5G47390	33	x	x	x	x	8.8	myb-like transcription factor family protein	myb-like transcription factor protein	0	1	plastid	C	MFMR(1) Myb_DNA-binding(1) zf-CCHC(1)	27	27.3.26	RNA.regulation of transcription.MYB-related transcription factor family
clpc1-trap	AT3G07310	DUF760-5	DUF760-5	AT3G18773	1453	x	x	x	x	7.9	RING/U-box superfamily protein	RING/U-box protein	0	5	other	_	PHD(1) zf-C3HC4(1)	29	29.5.11.4.2	protein.degradation.ubiquitin.E3.RING
clpc1-trap	AT3G07310	DUF760-5	DUF760-5	AT1G23390	1457	x	x	x	x	7.7	Kelch repeat-containing F-box family protein; CONTAINS InterPro DOMAIN/s: F-box domain, cyclin-like (InterPro:IPR001810), F-box domain, Skp2-like (InterPro:IPR022364), Galactose oxidase/kelch, beta-propeller (InterPro:IPR011043), Kelch-type beta propeller (InterPro:IPR015915); BEST Arabidopsis thaliana protein match is: Galactose oxidase/kelch repeat superfamily protein (TAIR:AT3G24760.1); Has 14…	Kelch repeat-containing F-box protein	0	5	other	_	F-box(1) Kelch_1(1)	29	29.5.11.4.3.2	protein.degradation.ubiquitin.E3.SCF.FBOX
clpc1-trap	AT3G07310	DUF760-5	DUF760-5	AT1G70290	1221	x	x	x	x	7.5	Encodes an enzyme putatively involved in trehalose biosynthesis. Though the protein has both trehalose-6-phosphate synthase (TPS)-like and trehalose-6-phosphate phosphatase (TPP)-like domains, neither activity has been detected in enzymatic assays nor has the protein been able to complement yeast TPS or TPP mutants.	trehalose-6-phosphate synthase, Alpha,alpha-trehalose-phosphate synthase (UDP-forming)	0	3	secreted	S	Glyco_transf_20(1) Hydrolase_3(1) Trehalose_PPase(1)	3	3.2.3	minor CHO metabolism.trehalose.potential TPS/TPP
clpc1-trap	AT3G07310	DUF760-5	DUF760-5	AT1G80920	159	x	x	x	x	7.2	Chaperone DnaJ-domain superfamily protein	J-domain protein DjC25 (type 3) (also DnaJ8)	plastid stroma	1	plastid	C	DnaJ(1)	26	26.29*	misc. DnaJ domain with unknown function
clpc1-trap	AT3G07310	DUF760-5	DUF760-5	AT3G59940	1466	x	x	x	x	7	Galactose oxidase/kelch repeat superfamily protein; CONTAINS InterPro DOMAIN/s: F-box domain, cyclin-like (InterPro:IPR001810), Galactose oxidase/kelch, beta-propeller (InterPro:IPR011043), Kelch repeat type 1 (InterPro:IPR006652), Kelch related (InterPro:IPR013089), Kelch-type beta propeller (InterPro:IPR015915); BEST Arabidopsis thaliana protein match is: Galactose oxidase/kelch repeat superfam…	Galactose oxidase/kelch repeat protein	0	5	other	_	F-box(1) Kelch_1(3)	29	29.5.11.4.3.2	protein.degradation.ubiquitin.E3.SCF.FBOX
clpc1-trap	AT3G07310	DUF760-5	DUF760-5	AT5G24890	1468	x	x	x	x	7	unknown protein; FUNCTIONS IN: molecular_function unknown; INVOLVED IN: biological_process unknown; LOCATED IN: cellular_component unknown; EXPRESSED IN: 24 plant structures; EXPRESSED DURING: 13 growth stages; BEST Arabidopsis thaliana protein match is: unknown protein (TAIR:AT2G24550.1); Has 1807 Blast hits to 1807 proteins in 277 species: Archae - 0; Bacteria - 0; Metazoa - 736; Fungi - 347; P…	unknown protein	0	5	other	_	0	35	35.1	not assigned.no ontology
clpc1-trap	AT3G07310	DUF760-5	DUF760-5	AT1G20650	1471	x	x	x		6.8	Protein kinase superfamily protein	Protein kinase protein	0	5	other	_	APH(1) Pkinase_Tyr(1)	29	29.4.1.57	protein.postranslational modification.kinase.receptor like cytoplasmatic kinase VII
clpc1-trap	AT3G07310	DUF760-5	DUF760-5	AT5G35790	260	x	x	x		6.7	glucose-6-phosphate dehydrogenase 1	glucose-6-phosphate 1-dehydrogenase 1 (G6PD-1)	plastid stroma	1	plastid	C	G6PD_C(1) G6PD_N(1)	7	7.1.1	OPP.oxidative PP.G6PD
clpc1-trap	AT3G07310	DUF760-5	DUF760-5	AT2G46550	277	x	x	x		6.7	unknown protein; BEST Arabidopsis thaliana protein match is: unknown protein (TAIR:AT1G01240.3); Has 72 Blast hits to 68 proteins in 13 species: Archae - 0; Bacteria - 0; Metazoa - 1; Fungi - 0; Plants - 71; Viruses - 0; Other Eukaryotes - 0 (source:	unknown protein	0	1	plastid	C	0	35	35.2	not assigned.unknown
clpc1-trap	AT3G07310	DUF760-5	DUF760-5	AT5G54585	1476	x	x	x		6.7	unknown protein; Has 30201 Blast hits to 17322 proteins in 780 species: Archae - 12; Bacteria - 1396; Metazoa - 17338; Fungi - 3422; Plants - 5037; Viruses - 0; Other Eukaryotes - 2996 (source: NCBI BLink).	unknown protein	0	5	other	_	0	35	35.2	not assigned.unknown
clpc1-trap	AT3G07310	DUF760-5	DUF760-5	AT4G08920	1486	x	x	x		6.4	cryptochrome 1	cryptochrome 1	0	5	other	_	DNA_photolyase(1) FAD_binding_7(1)	30	30.11	signalling.light
clpc1-trap	AT3G07310	DUF760-5	DUF760-5	AT1G15740	1445	x	x	x		6.4	Leucine-rich repeat family protein	Leucine-rich repeat protein	0	5	other	_	Sialidase(1)	35	35.1	not assigned.no ontology
clpc1-trap	AT3G07310	DUF760-5	DUF760-5	AT1G64720	1223	x	x	x		6.4	Polyketide cyclase/dehydrase and lipid transport superfamily protein	Polyketide cyclase/dehydrase and lipid transport protein	0	3	secreted	S	START(1)	35	35.1	not assigned.no ontology
clpc1-trap	AT3G07310	DUF760-5	DUF760-5	AT5G56100	1489	x	x	x		6.3	glycine-rich protein / oleosin; FUNCTIONS IN: molecular_function unknown; INVOLVED IN: lipid storage; LOCATED IN: monolayer-surrounded lipid storage body, integral to membrane, membrane; EXPRESSED IN: 21 plant structures; EXPRESSED DURING: 12 growth stages; CONTAINS InterPro DOMAIN/s: Oleosin (InterPro:IPR000136); Has 1807 Blast hits to 1807 proteins in 277 species: Archae - 0; Bacteria - 0; Meta…	glycine-rich protein / oleosin	0	5	other	_	Oleosin(1)	11	11.4	lipid metabolism.TAG synthesis
clpc1-trap	AT3G07310	DUF760-5	DUF760-5	AT1G19400	1499	x	x	x		6.2	Erythronate-4-phosphate dehydrogenase family protein; BEST Arabidopsis thaliana protein match is: Erythronate-4-phosphate dehydrogenase family protein (TAIR:AT1G75180.3); Has 144 Blast hits to 144 proteins in 19 species: Archae - 0; Bacteria - 0; Metazoa - 0; Fungi - 0; Plants - 144; Viruses - 0; Other Eukaryotes - 0 (source: NCBI BLink).	Erythronate-4-phosphate dehydrogenase protein	0	5	other	_	0	35	35.2	not assigned.unknown
clpc1-trap	AT3G07310	DUF760-5	DUF760-5	AT5G60680	1038	x	x	x		6.2	Protein of unknown function, DUF584; CONTAINS InterPro DOMAIN/s: Protein of unknown function DUF584 (InterPro:IPR007608); BEST Arabidopsis thaliana protein match is: Protein of unknown function, DUF584 (TAIR:AT3G45210.1); Has 1807 Blast hits to 1807 proteins in 277 species: Archae - 0; Bacteria - 0; Metazoa - 736; Fungi - 347; Plants - 385; Viruses - 0; Other Eukaryotes - 339 (source: NCBI BLink).	Protein of unknown function, DUF584	0	2	mitochondria	M	DUF584(1)	35	35.2	not assigned.unknown
clpc1-trap	AT3G07310	DUF760-5	DUF760-5	AT3G05936	1037	x	x	x		6.2	unknown protein; FUNCTIONS IN: molecular_function unknown; INVOLVED IN: biological_process unknown; LOCATED IN: cellular_component unknown; Has 30201 Blast hits to 17322 proteins in 780 species: Archae - 12; Bacteria - 1396; Metazoa - 17338; Fungi - 3422; Plants - 5037; Viruses - 0; Other Eukaryotes - 2996 (source: NCBI BLink).	unknown protein	0	2	mitochondria	M	0	35	35.2	not assigned.unknown
clpc1-trap	AT3G07310	DUF760-5	DUF760-5	AT3G23080	1504	x		x		6.1	Polyketide cyclase/dehydrase and lipid transport superfamily protein; CONTAINS InterPro DOMAIN/s: Lipid-binding START (InterPro:IPR002913); BEST Arabidopsis thaliana protein match is: Polyketide cyclase/dehydrase and lipid transport superfamily protein (TAIR:AT4G14500.1); Has 367 Blast hits to 366 proteins in 81 species: Archae - 0; Bacteria - 0; Metazoa - 183; Fungi - 0; Plants - 178; Viruses - …	Polyketide cyclase/dehydrase and lipid transport protein	0	5	other	_	START(1)	35	35.1	not assigned.no ontology
clpc1-trap	AT3G07310	DUF760-5	DUF760-5	AT1G19660	36	x		x		6.1	Wound-responsive family protein; FUNCTIONS IN: DNA binding, nuclease activity; INVOLVED IN: response to wounding, nucleotide-excision repair; EXPRESSED IN: ovule; CONTAINS InterPro DOMAIN/s: Protein of unknown function DUF151 (InterPro:IPR003729), UvrB/UvrC protein (InterPro:IPR001943); BEST Arabidopsis thaliana protein match is: bifunctional nuclease in basal defense response 1 (TAIR:AT1G75380.3…	UVR3 (DUF151 and UVR domain)	plastid	1	plastid	C	DUF151(1) UVR(1)	35	35.2	not assigned.unknown
clpc1-trap	AT3G07310	DUF760-5	DUF760-5	AT1G80440	1508	x		x		6	Galactose oxidase/kelch repeat superfamily protein	Galactose oxidase/kelch repeat protein	0	5	other	_	F-box(1) Kelch_1(2) Kelch_2(1)	29	29.5.11.4.3.2	protein.degradation.ubiquitin.E3.SCF.FBOX
clpc1-trap	AT3G07310	DUF760-5	DUF760-5	AT5G47040	1372	x		x		6	lon protease 2	LON 2 protease (LON2)	peroxisome	4	peroxisome	M	AAA(1) AAA_2(1) AAA_3(1) AAA_5(1) CbiA(1) cobW(1) LON(1) Lon_C(1) MMR_HSR1(1) NA	29	29.5.5.7*	protein.degradation.serine protease SJ.S16
clpc1-trap	AT3G07310	DUF760-5	DUF760-5	AT2G38820	1509	x		x		6	Protein of unknown function (DUF506) ; CONTAINS InterPro DOMAIN/s: Protein of unknown function DUF506, plant (InterPro:IPR006502); BEST Arabidopsis thaliana protein match is: Protein of unknown function (DUF506) (TAIR:AT3G22970.1); Has 400 Blast hits to 398 proteins in 24 species: Archae - 0; Bacteria - 0; Metazoa - 0; Fungi - 0; Plants - 398; Viruses - 0; Other Eukaryotes - 2 (source: NCBI BLink…	Protein of unknown function (DUF506)	0	5	other	_	DUF506(1)	35	35.2	not assigned.unknown
clpc1-trap	AT3G07310	DUF760-5	DUF760-5	AT1G80180	1045	x		x		6	unknown protein; FUNCTIONS IN: molecular_function unknown; INVOLVED IN: biological_process unknown; LOCATED IN: plasma membrane; EXPRESSED IN: 21 plant structures; EXPRESSED DURING: 10 growth stages; BEST Arabidopsis thaliana protein match is: unknow	unknown protein	0	2	mitochondria	M	0	35	35.2	not assigned.unknown
clpc1-trap	AT3G17800	DUF760-6	DUF760-6	AT3G23920	23	x	x	x	x	9.2	beta-amylase 1	thioredoxin regulated beta-amylase 1 (TR-BAM1 or BMY7 )	plastid	1	plastid	C	Glyco_hydro_14(1)	2	2.2.2.1	major CHO metabolism.degradation.starch.starch cleavage
clpc1-trap	AT3G17800	DUF760-6	DUF760-6	AT3G07700	73	x	x	x	x	8	Protein kinase superfamily protein; LOCATED IN: chloroplast; EXPRESSED IN: 21 plant structures; EXPRESSED DURING: 12 growth stages; CONTAINS InterPro DOMAIN/s: ABC-1 (InterPro:IPR004147), Protein kinase-like domain (InterPro:IPR011009); BEST Arabidopsis thaliana protein match is: ABC2 homolog 13 (TAIR:AT5G64940.2); Has 10121 Blast hits to 10057 proteins in 1795 species: Archae - 124; Bacteria - 4…	ABC1 kinase 7 (ABC1K7)	plastoglobules	1	plastid	_	ABC1(1) APH(1)	26	26.56*	misc.ABC1k family
clpc1-trap	AT3G17800	DUF760-6	DUF760-6	AT1G06430	102	x	x	x	x	7.8	FTSH protease 8	FtsH8 (B-type) (FtsH1-2-5-8 complex)	thylakoid-integral	1	plastid	C	AAA(1) AAA_2(1) AAA_3(1) AAA_5(1) ABC_tran(1) Bac_DnaA(1) DUF1289(1) FtsH_ext(1)	29	29.5.7.2.4*	protein.degradation.metalloprotease.MA(M).M41
clpc1-trap	AT3G17800	DUF760-6	DUF760-6	AT4G11570	177	x	x	x	x	7.2	Haloacid dehalogenase-like hydrolase (HAD) superfamily protein; FUNCTIONS IN: hydrolase activity, catalytic activity; INVOLVED IN: metabolic process; LOCATED IN: cellular_component unknown; EXPRESSED IN: 24 plant structures; EXPRESSED DURING: 15 growth stages; CONTAINS InterPro DOMAIN/s: Haloacid dehalogenase-like hydrolase (InterPro:IPR005834); BEST Arabidopsis thaliana protein match is: Haloaci…	ARPP phosphatase AtcpFHy2 (high in clpc1, clps1)	plastid stroma	1	plastid	_	Hydrolase(1)	18	18.3	Co-factor and vitamine metabolism.riboflavin
clpc1-trap	AT3G17800	DUF760-6	DUF760-6	AT4G13010	183	x	x	x	x	7.2	Oxidoreductase, zinc-binding dehydrogenase family protein	ceQORH - oxidoreductase, Zn binding dehydrogenase family	envelope-inner-peripheral-stromal-side	1	plastid	_	ADH_N(1) ADH_zinc_N(1) Flagellin_D3(1)	26	26.7	misc.oxidases - copper, flavone etc.
clpc1-trap	AT3G17800	DUF760-6	DUF760-6	AT1G06570	1034	x	x	x		6.6	phytoene desaturation 1	hydroxyphenylpyruvate dioxygenase (HPPD) (pds1)	0	2	mitochondria	M	Glyoxalase(1)	16	16.1.3.1	secondary metabolism.isoprenoids.tocopherol biosynthesis.hydroxyphenylpyruvate dioxygenase
clpc1-trap	AT3G17800	DUF760-6	DUF760-6	AT5G24120	342	x	x	x		6.4	sigma factor E	SIG5 sigma factor (SigE)	plastid stroma	1	plastid	C	GerE(1) HTH_11(1) Sigma70_r2(1) Sigma70_r3(1) Sigma70_r4(1) Sigma70_r4_2(1)	27	27.2	RNA.transcription
clpc1-trap	AT3G17800	DUF760-6	DUF760-6	AT3G10420	354	x	x	x		6.4	P-loop containing nucleoside triphosphate hydrolases superfamily protein; FUNCTIONS IN: nucleoside-triphosphatase activity, nucleotide binding; LOCATED IN: chloroplast; EXPRESSED IN: 20 plant structures; EXPRESSED DURING: 12 growth stages; CONTAINS InterPro DOMAIN/s: ATPase, AAA+ type, core (InterPro:IPR003593); BEST Arabidopsis thaliana protein match is: P-loop containing nucleoside triphosphate…	SPD1 (seedling plastid development 1) (claimed in intermembrane envelope space)	plastid	1	plastid	C	AAA(1) AAA_5(1) CbiA(1) cobW(1) NACHT(1) SRP54(1) Thiolase_N(1) TK(1)	35	35.1	not assigned.no ontology
clpc1-trap	AT3G17800	DUF760-6	DUF760-6	AT4G17840	386	x	x	x		6.2	FUNCTIONS IN: molecular_function unknown; INVOLVED IN: biological_process unknown; LOCATED IN: chloroplast, membrane; EXPRESSED IN: 23 plant structures; EXPRESSED DURING: 13 growth stages; CONTAINS InterPro DOMAIN/s: Abortive infection protein (Inter	Balance of Chlorophyll Metabolism 2 (BCM2)	thylakoid-integral	1	plastid	C	Abi(1) Orthopox_C10L(1)	19	19.50*	tetrapyrrole synthesis.tetrapyrrole degradation
clpc1-trap	AT3G17800	DUF760-6	DUF760-6	AT3G62260	424	x	x	x		6.1	Protein phosphatase 2C family protein	Protein phosphatase 2C protein	0	1	plastid	C	PP2C(1)	29	29.4	protein.postranslational modification
clpc1-trap	AT3G17800	DUF760-6	DUF760-6	AT5G53970	1520	x	x			5.8	Tyrosine transaminase family protein	Tyrosine transaminase protein	0	5	other	_	Aminotran_1_2(1) Aminotran_5(1) Beta_elim_lyase(1) Cys_Met_Meta_PP(1)	13	13.2.6.2	amino acid metabolism.degradation.aromatic aa.tyrosine
clpc1-trap	AT3G17800	DUF760-6	DUF760-6	AT5G67030	312	x	x			5.7	zeaxanthin epoxidase (ZEP) (ABA1)	zeaxanthin epoxidase (LOS6/ABA1)(ZEP) (aba1 locus) (thylakoids, stroma; small amount in envelope)	plastid stroma; thylakoid-peripheral-stromal-side	1	plastid	C	3HCDH_N(1) DAO(1) FAD_binding_2(1) FAD_binding_3(1) FHA(1) Pyr_redox_2(1)	16	16.1.4	secondary metabolism.isoprenoids.carotenoids
clpc1-trap	AT3G17800	DUF760-6	DUF760-6	AT1G50250	485	x	x			5.6	FTSH protease 1	FtsH1 (A-type) (FtsH1-2-5-8 complex)	thylakoid-integral	1	plastid	C	AAA(1) AAA_2(1) AAA_3(1) AAA_5(1) ABC_tran(1) Bac_DnaA(1) FtsH_ext(1) Peptidase_	29	29.5.7.2.4*	protein.degradation.metalloprotease.MA(M).M41
clpc1-trap	AT3G17800	DUF760-6	DUF760-6	AT1G78510	362	x	x			5.5	solanesyl diphosphate synthase 1	solanesyl diphosphate synthase 1 (SPS1) - specific for PQ9/PC8 synthesis	plastid stroma	1	plastid	C	polyprenyl_synt(1)	16	16.1	secondary metabolism.isoprenoids
clpc1-trap	AT3G17800	DUF760-6	DUF760-6	AT3G15810	1574	x	x			5.5	Protein of unknown function (DUF567)	Protein of unknown function (DUF567)	0	5	other	_	DUF567(1)	35	35.2	not assigned.unknown
clpc1-trap	AT3G17800	DUF760-6	DUF760-6	AT5G35970	659	x	x			5.4	P-loop containing nucleoside triphosphate hydrolases superfamily protein	Deadbox DNA helicase-related	plastid stroma	1	plastid	C	AAA(1) cobW(1) DEAD(1) NTase_sub_bind(1) ResIII(1)	28	28.5*	DNA.DEAD BOX helicase
clpc1-trap	AT3G17800	DUF760-6	DUF760-6	AT3G27110	515	x	x			5.4	Peptidase family M48 family protein; FUNCTIONS IN: metalloendopeptidase activity; INVOLVED IN: proteolysis; LOCATED IN: chloroplast, membrane; EXPRESSED IN: 22 plant structures; EXPRESSED DURING: 13 growth stages; CONTAINS InterPro DOMAIN/s: Peptidase M48 (InterPro:IPR001915); Has 2654 Blast hits to 2654 proteins in 909 species: Archae - 247; Bacteria - 2042; Metazoa - 0; Fungi - 12; Plants - 34;…	Plastoglobular M48 protease (PGM48)	plastoglobules	1	plastid	C	Peptidase_M48(1) Peptidase_M56(1)	29	29.5.7.2.5*	protein.degradation.metalloprotease.MA(M).M48
clpc1-trap	AT3G17800	DUF760-6	DUF760-6	AT1G66330	702	x	x			5.3	senescence-associated family protein; Has 54 Blast hits to 54 proteins in 21 species: Archae - 0; Bacteria - 13; Metazoa - 0; Fungi - 0; Plants - 41; Viruses - 0; Other Eukaryotes - 0 (source: NCBI BLink).	senescence-associated protein - AAF	plastid	1	plastid	C	0	33	33.3*	development.senescence
clpc1-trap	AT3G17800	DUF760-6	DUF760-6	AT1G78070	1620	x	x			5.3	Transducin/WD40 repeat-like superfamily protein	Transducin/WD40 repeat-like protein	0	5	other	_	WD40(1)	35	35.1	not assigned.no ontology
clpc1-trap	AT3G17800	DUF760-6	DUF760-6	AT1G79270	1623	x	x			5.3	evolutionarily conserved C-terminal region 8	evolutionarily conserved C-terminal region 8	0	5	other	_	YTH(1)	35	35.2	not assigned.unknown
clpc1-trap	AT5G14970	DUF760-7	DUF760-7	AT1G54520	80	x	x	x	x	7.9	unknown protein; FUNCTIONS IN: molecular_function unknown; INVOLVED IN: biological_process unknown; LOCATED IN: chloroplast; EXPRESSED IN: 24 plant structures; EXPRESSED DURING: 15 growth stages; CONTAINS InterPro DOMAIN/s: Protein of unknown functio	FLAP1, FLUCTUATING-LIGHT- ACCLIMATION PROTEIN (involved in proton homeostasis lumen)	plastid	1	plastid	C	DUF1517(1)	1	1.1	PS.lightreaction
clpc1-trap	AT5G14970	DUF760-7	DUF760-7	AT1G32070	85	x	x	x	x	7.9	Encodes a nuclear acetyltransferase (NSI)that interacts with the geminivirus movement protein NSP. This interaction is required for viral infection and systemic spread. Acetylates the viral coat protein (CP) in vitro, but not NSP. NSP inhibits NSI activity in vitro. NSI is highly transcribed in phloem and in xylem parenchyma cells, and in the apical meristem and guard cells, within young tissues …	GCN5-related N-acetyltransferase (GNAT) protein 2 (GNAT2) (NSI) - Nt & K acetylase	plastid stroma	1	plastid	C	Acetyltransf_1(1)	26	29.12.1*	protein.acetylation.acetyltransferase
clpc1-trap	AT5G14970	DUF760-7	DUF760-7	AT5G38660	140	x	x	x	x	7.5	acclimation of photosynthesis to environment	APE1- (ACCLIMATION OF PHOTOSYNTHESIS TO ENVIRONMENT)	thylakoid	1	plastid	C	0	35	35.2	not assigned.unknown
clpc1-trap	AT5G14970	DUF760-7	DUF760-7	AT2G31040	147	x	x	x	x	7.4	ATP synthase protein I -related	CGL160- ATPsynthase assembly factor	plastid	1	plastid	C	0	29	29.8	protein.protein assembly and cofactor ligation
clpc1-trap	AT5G14970	DUF760-7	DUF760-7	AT4G31530	191	x	x	x	x	7.2	NAD(P)-binding Rossmann-fold superfamily protein	RELAXATION OF QH1 (ROQH1)	plastid stroma; thylakoid-peripheral-stromal-side	1	plastid	C	3Beta_HSD(1) adh_short(1) Epimerase(1) KR(1) NAD_binding_4(1) NmrA(1) Polysacc_s	35	35.2	not assigned.unknown
clpc1-trap	AT5G14970	DUF760-7	DUF760-7	AT1G32160	223	x	x	x	x	7	Protein of unknown function (DUF760)	DUF760-1	plastid	1	plastid	C	DUF760(1)	35	35.2	not assigned.unknown
clpc1-trap	AT5G14970	DUF760-7	DUF760-7	AT5G19540	224	x	x	x	x	7	unknown protein; FUNCTIONS IN: molecular_function unknown; INVOLVED IN: biological_process unknown; LOCATED IN: chloroplast; EXPRESSED IN: 22 plant structures; EXPRESSED DURING: 13 growth stages; Has 1807 Blast hits to 1807 proteins in 277 species: A	DWARF AND YELLOW 1 (DY1)	plastid stroma	1	plastid	C	0	35	35.2	not assigned.unknown
clpc1-trap	AT5G14970	DUF760-7	DUF760-7	AT3G18500	1031	x	x	x		6.8	DNAse I-like superfamily protein; CONTAINS InterPro DOMAIN/s: Endonuclease/exonuclease/phosphatase (InterPro:IPR005135); BEST Arabidopsis thaliana protein match is: DNAse I-like superfamily protein (TAIR:AT1G73875.1); Has 1180 Blast hits to 1142 proteins in 213 species: Archae - 0; Bacteria - 8; Metazoa - 512; Fungi - 213; Plants - 283; Viruses - 0; Other Eukaryotes - 164 (source: NCBI BLink).	DNAse I-like superprotein	0	2	mitochondria	M	Exo_endo_phos(1)	28	28.1	DNA.synthesis/chromatin structure
clpc1-trap	AT5G14970	DUF760-7	DUF760-7	AT4G37000	263	x	x	x		6.7	accelerated cell death 2 (ACD2)	red chlorophyll catabolite reductase (RCCR) - also accelerated cell death 2 (ACD2). Dual both plastid and mitos	mitochondria; thylakoid	1	plastid	C	Fe_bilin_red(1) RCC_reductase(1) RRM_3(1)	19	19.50*	tetrapyrrole synthesis.tetrapyrrole degradation
clpc1-trap	AT5G14970	DUF760-7	DUF760-7	AT5G05200	292	x	x	x		6.6	Protein kinase superfamily protein	ABC1 kinase 9 (ABC1K9)	plastoglobules	1	plastid	M	ABC1(1) MecA_N(1) Shikimate_DH(1)	26	26.56*	misc.ABC1k family
clpc1-trap	AT5G14970	DUF760-7	DUF760-7	AT2G32480	317	x	x	x		6.5	ARABIDOPSIS SERIN PROTEASE	membrane zinc metalloprotease (M50) (AraSP)	envelope-inner	1	plastid	C	PDZ(1) Peptidase_M50(1)	29	29.5.7.10.1*	protein.degradation.metalloprotease.MM.M50
clpc1-trap	AT5G14970	DUF760-7	DUF760-7	AT3G02730	339	x	x	x		6.4	thioredoxin F-type 1 (TRXF1); FUNCTIONS IN: enzyme activator activity; INVOLVED IN: positive regulation of catalytic activity; LOCATED IN: chloroplast, chloroplast stroma; EXPRESSED IN: 23 plant structures; EXPRESSED DURING: 13 growth stages; CONTAINS InterPro DOMAIN/s: Thioredoxin fold (InterPro:IPR012335), Thioredoxin-like subdomain (InterPro:IPR006662), Thioredoxin, core (InterPro:IPR015467), …	thioredoxin f1 (Trx F1)	plastid stroma; thylakoid-peripheral-stromal-side	1	plastid	C	AhpC-TSA(1) Redoxin(1) Thioredoxin(1)	21	21.1	redox.thioredoxin
clpc1-trap	AT5G14970	DUF760-7	DUF760-7	AT2G04700	364	x	x	x		6.3	ferredoxin thioredoxin reductase catalytic beta chain family protein	ferredoxin-thioredoxin reductase subunit A (catalytic)	plastid stroma	1	plastid	C	FeThRed_B(1)	21	21.1	redox.thioredoxin
clpc1-trap	AT5G14970	DUF760-7	DUF760-7	AT1G19740	345	x	x	x		6.3	ATP-dependent protease La (LON) domain protein; FUNCTIONS IN: ATP-dependent peptidase activity; INVOLVED IN: proteolysis; LOCATED IN: chloroplast; EXPRESSED IN: 22 plant structures; EXPRESSED DURING: 13 growth stages; CONTAINS InterPro DOMAIN/s: Peptidase S16, lon N-terminal (InterPro:IPR003111); BEST Arabidopsis thaliana protein match is: ATP-dependent protease La (LON) domain protein (TAIR:AT1G…	LON-domain protein 1 (LON-like1)	plastid	1	plastid	C	LON(1)	29	29.5.5.7*	protein.degradation.serine protease SJ.S16
clpc1-trap	AT5G14970	DUF760-7	DUF760-7	AT2G17695	121	x	x	x		6.2	FUNCTIONS IN: molecular_function unknown; INVOLVED IN: biological_process unknown; LOCATED IN: chloroplast; CONTAINS InterPro DOMAIN/s: Domain of unknown function DUF1990 (InterPro:IPR018960); Has 259 Blast hits to 259 proteins in 120 species: Archae - 0; Bacteria - 197; Metazoa - 0; Fungi - 0; Plants - 57; Viruses - 0; Other Eukaryotes - 5 (source: NCBI BLink).	unknown protein	envelope	1	plastid	M	0	35	35.2	not assigned.unknown
clpc1-trap	AT5G14970	DUF760-7	DUF760-7	AT2G27290	356	x	x	x		6.2	Protein of unknown function (DUF1279)	unknown protein	plastid	1	plastid	C	DUF1279(1)	35	35.2	not assigned.unknown
clpc1-trap	AT5G14970	DUF760-7	DUF760-7	AT4G39970	408	x	x	x		6.1	Haloacid dehalogenase-like hydrolase (HAD) superfamily protein	haloacid dehalogenase-like hydrolase-3	plastid stroma	1	plastid	C	Hydrolase(1)	3	3.2	minor CHO metabolism.trehalose
clpc1-trap	AT5G14970	DUF760-7	DUF760-7	AT3G15360	414	x	x	x		6.1	thioredoxin M-type 4	thioredoxin m4	plastid stroma; thylakoid-peripheral-stromal-side	1	plastid	C	AhpC-TSA(1) Glutaredoxin(1) Redoxin(1) Thioredoxin(1)	21	21.1	redox.thioredoxin
clpc1-trap	AT5G14970	DUF760-7	DUF760-7	AT4G37200	103	x	x	x		6.1	Thioredoxin superfamily protein	HCF164 Fd like	thylakoid-peripheral-stromal-side	1	plastid	C	AhpC-TSA(1) Thioredoxin(1)	29	29.8	protein.protein assembly and cofactor ligation
clpc1-trap	AT5G14970	DUF760-7	DUF760-7	AT5G37360	431	x	x	x		6.1	unknown protein; FUNCTIONS IN: molecular_function unknown; INVOLVED IN: biological_process unknown; LOCATED IN: chloroplast thylakoid membrane, chloroplast; EXPRESSED IN: 23 plant structures; EXPRESSED DURING: 13 growth stages; Has 1807 Blast hits to	unknown protein	thylakoid	1	plastid	C	0	35	35.2	not assigned.unknown
clpc1-trap	AT5G14970	DUF760-7	DUF760-7	AT5G03880	434	x		x		6	Thioredoxin family protein	glutaredoxin	thylakoid	1	plastid	C	Glutaredoxin(1) GST_N(2)	21	21.4	redox.glutaredoxins
clpc1-trap	AT5G14970	DUF760-7	DUF760-7	AT3G17930	272	x		x		6	unknown protein; FUNCTIONS IN: molecular_function unknown; INVOLVED IN: biological_process unknown; LOCATED IN: chloroplast thylakoid membrane; EXPRESSED IN: 22 plant structures; EXPRESSED DURING: 13 growth stages; CONTAINS InterPro DOMAIN/s: Protein	DAC - ctb6f assembly factor	thylakoid	1	plastid	C	0	29	29.8	protein.protein assembly and cofactor ligation
clpc1-trap	AT5G14970	DUF760-7	DUF760-7	AT1G65260	91	x		x		6	plastid transcriptionally active 4	Vipp1 - mutant HCF155 - PspA like	envelope-intermembranespace; plastid stroma; thylakoid-peripheral-stromal-side	1	plastid	C	PspA_IM30(1)	29	29.3.3	protein.targeting.chloroplast
clpc1-trap	AT5G48590	DUF760-8	DUF760-8	AT1G05140	10	x	x	x		6.8	Peptidase M50 family protein; FUNCTIONS IN: metalloendopeptidase activity; INVOLVED IN: proteolysis; LOCATED IN: chloroplast, plastid; EXPRESSED IN: 22 plant structures; EXPRESSED DURING: 13 growth stages; CONTAINS InterPro DOMAIN/s: Peptidase M50 (InterPro:IPR008915), PDZ/DHR/GLGF (InterPro:IPR001478), Peptidase M50, putative membrane-associated zinc metallopeptidase (InterPro:IPR004387); BEST A…	membrane zinc metalloprotease (RIP)	plastid	1	plastid	C	PDZ(1) Peptidase_M50(1)	29	29.5.7.10.1*	protein.degradation.metalloprotease.MM.M50
clpc1-trap	AT5G48590	DUF760-8	DUF760-8	AT4G03150	122	x	x	x		6.5	unknown protein; FUNCTIONS IN: molecular_function unknown; INVOLVED IN: biological_process unknown; LOCATED IN: chloroplast; EXPRESSED IN: 20 plant structures; EXPRESSED DURING: 13 growth stages; Has 30201 Blast hits to 17322 proteins in 780 species:	unknown protein	plastid stroma	1	plastid	C	0	35	35.2	not assigned.unknown
clpc1-trap	AT5G48590	DUF760-8	DUF760-8	AT3G56010	153	x	x	x		6.3	unknown protein; FUNCTIONS IN: molecular_function unknown; INVOLVED IN: biological_process unknown; LOCATED IN: chloroplast thylakoid membrane; EXPRESSED IN: 22 plant structures; EXPRESSED DURING: 13 growth stages; Has 25 Blast hits to 25 proteins in	unknown function	plastid	1	plastid	C	0	35	35.1	not assigned.no ontology
clpc1-trap	AT5G48590	DUF760-8	DUF760-8	AT3G08010	145	x	x	x		6.1	RNA binding	ATAB2 - RNA binding protein; activator translation (affects both photosystems)	plastid stroma	1	plastid	C	DUF1092(1)	27	27.4	RNA.RNA binding
clpc1-trap	AT5G48590	DUF760-8	DUF760-8	AT1G32160	223	x	x	x		6	Protein of unknown function (DUF760)	DUF760-1	plastid	1	plastid	C	DUF760(1)	35	35.2	not assigned.unknown
clpc1-trap	AT5G48590	DUF760-8	DUF760-8	AT2G44870	1033	x	x	x		6	unknown protein; FUNCTIONS IN: molecular_function unknown; INVOLVED IN: biological_process unknown; LOCATED IN: chloroplast; EXPRESSED IN: 22 plant structures; EXPRESSED DURING: 15 growth stages; Has 39 Blast hits to 39 proteins in 18 species: Archae	unknown protein (maybe plastid?)	0	2	mitochondria	M	0	35	35.2	not assigned.unknown
clpc1-trap	AT5G48590	DUF760-8	DUF760-8	AT4G27700	293	x	x			5.9	Rhodanese/Cell cycle control phosphatase superfamily protein	rhodanese-like domain protein; also AtStr14	thylakoid	1	plastid	C	Rhodanese(1) TraB(1)	26	26.23	misc.rhodanese
clpc1-trap	AT5G48590	DUF760-8	DUF760-8	AT4G04040	1477	x	x			5.7	maternal effect embryo arrest 51 (MEE51); CONTAINS InterPro DOMAIN/s: Pyrophosphate-dependent phosphofructokinase PfpB (InterPro:IPR011183), Phosphofructokinase (InterPro:IPR000023); BEST Arabidopsis thaliana protein match is: Phosphofructokinase family protein (TAIR:AT1G12000.1); Has 30201 Blast hits to 17322 proteins in 780 species: Archae - 12; Bacteria - 1396; Metazoa - 17338; Fungi - 3422; P…	diphosphate-fructose-6-phosphate 1-phosphotransferase (MEE51)	0	5	other	_	PFK(1)	4	4.5	glycolysis.pyrophosphate-fructose-6-P phosphotransferase
clpc1-trap	AT5G48590	DUF760-8	DUF760-8	AT3G56630	1228	x	x			5.6	cytochrome P450, family 94, subfamily D, polypeptide 2	cytochrome P450	0	3	secreted	S	p450(1)	26	26.1	misc.cytochrome P450
clpc1-trap	AT5G48590	DUF760-8	DUF760-8	AT4G35760	229	x	x			5.5	NAD(P)H dehydrogenase (quinone)s	vitamin K epoxide reductase like protein (VKORC)-Trx-like or LTO1	thylakoid-integral	1	plastid	C	DUF981(1) VKOR(1)	18	18.5	Co-factor and vitamine metabolism.folate & vitamine K
clpc1-trap	AT5G48590	DUF760-8	DUF760-8	AT1G19740	345	x	x			5.5	ATP-dependent protease La (LON) domain protein; FUNCTIONS IN: ATP-dependent peptidase activity; INVOLVED IN: proteolysis; LOCATED IN: chloroplast; EXPRESSED IN: 22 plant structures; EXPRESSED DURING: 13 growth stages; CONTAINS InterPro DOMAIN/s: Peptidase S16, lon N-terminal (InterPro:IPR003111); BEST Arabidopsis thaliana protein match is: ATP-dependent protease La (LON) domain protein (TAIR:AT1G…	LON-domain protein 1 (LON-like1)	plastid	1	plastid	C	LON(1)	29	29.5.5.7*	protein.degradation.serine protease SJ.S16
clpc1-trap	AT5G48590	DUF760-8	DUF760-8	AT2G27290	356	x	x			5.5	Protein of unknown function (DUF1279)	unknown protein	plastid	1	plastid	C	DUF1279(1)	35	35.2	not assigned.unknown
clpc1-trap	AT5G48590	DUF760-8	DUF760-8	AT2G35410	294	x	x			5.3	RNA-binding (RRM/RBD/RNP motifs) family protein	putative RNA binding protein	plastid stroma	1	plastid	C	RRM_1(2)	27	27.4	RNA.RNA binding
clpc1-trap	AT5G48590	DUF760-8	DUF760-8	AT3G04760	440	x	x			5.3	Pentatricopeptide repeat (PPR-like) superfamily protein	pentatricopeptide repeat (PPR) protein	plastid nucleoid	1	plastid	C	ECSIT(1) PPR(12)	27	27.6*	RNA.pentatricopeptide (PPR) repeat-containing protein
clpc1-trap	AT5G48590	DUF760-8	DUF760-8	AT3G55250	449	x	x			5.3	unknown protein; FUNCTIONS IN: molecular_function unknown; INVOLVED IN: biological_process unknown; LOCATED IN: mitochondrion, chloroplast, nucleus; EXPRESSED IN: 23 plant structures; EXPRESSED DURING: 13 growth stages; Has 46 Blast hits to 46 protei	PSA3- PSI assembly factor with PYG7	thylakoid-peripheral-stromal-side	1	plastid	C	0	29	29.8	protein.protein assembly and cofactor ligation
clpc1-trap	AT5G48590	DUF760-8	DUF760-8	AT5G53580	407	x	x			5.2	NAD(P)-linked oxidoreductase superfamily protein	aldo/keto reductase protein	plastid	1	plastid	_	Aldo_ket_red(1)	3	3.5	minor CHO metabolism.others
clpc1-trap	AT5G48590	DUF760-8	DUF760-8	AT3G07310	1042	x	x			5.2	Protein of unknown function (DUF760)	DUF760-5	0	2	mitochondria	M	DUF760(1)	35	35.2	not assigned.unknown
clpc1-trap	AT5G48590	DUF760-8	DUF760-8	AT5G14970	225	x	x			5.2	unknown protein; BEST Arabidopsis thaliana protein match is: unknown protein (TAIR:AT2G14910.1); Has 579 Blast hits to 397 proteins in 95 species: Archae - 0; Bacteria - 294; Metazoa - 0; Fungi - 0; Plants - 86; Viruses - 0; Other Eukaryotes - 199 (s	DUF760-7	0	1	plastid	C	0	35	35.2	not assigned.unknown
clpc1-trap	AT5G48590	DUF760-8	DUF760-8	AT2G36990	100	x	x			5.1	RNApolymerase sigma-subunit F	SIG6 sigma factor (SigF), also soldat8	plastid	1	plastid	C	GerE(1) HTH_10(1) MerR(1) Sigma70_r1_2(1) Sigma70_r2(1) Sigma70_r3(1) Sigma70_r4	27	27.2	RNA.transcription
clpc1-trap	AT5G48590	DUF760-8	DUF760-8	AT3G10970	138	x	x			5.1	Haloacid dehalogenase-like hydrolase (HAD) superfamily protein	PYRP2-related Haloacid dehalogenase (HAD) hydrolase	plastid	1	plastid	C	Hydrolase(1)	35	35.1	not assigned.no ontology
clpc1-trap	AT4G33630	Executer 1 (EXE1)	EXE1	AT3G53920	49	x	x	x	x	8.4	RNApolymerase sigma-subunit C	SIG3 sigma factor (SigC)	plastid	1	plastid	C	HTH_10(1) Sigma70_r2(1) Sigma70_r3(1) Sigma70_r4(1) Sigma70_r4_2(1)	27	27.2	RNA.transcription
clpc1-trap	AT4G33630	Executer 1 (EXE1)	EXE1	AT4G02260	136	x	x	x	x	7.5	RELA/SPOT homolog 1 (RSH1); FUNCTIONS IN: catalytic activity; INVOLVED IN: response to wounding; LOCATED IN: chloroplast; EXPRESSED IN: 24 plant structures; EXPRESSED DURING: 13 growth stages; CONTAINS InterPro DOMAIN/s: Metal-dependent phosphohydrolase, HD subdomain (InterPro:IPR006674), TGS-like (InterPro:IPR012676), TGS (InterPro:IPR004095), Metal-dependent phosphohydrolase, HD domain (InterPr…	RelA/SpoT homologue 1 (RSH1) - no ppGpp synthase activity	plastid	1	plastid	C	HD(1) RelA_SpoT(1) TGS(1)	30	30.50*	signalling.plastid
clpc1-trap	AT4G33630	Executer 1 (EXE1)	EXE1	AT4G01800	92	x	x	x		6.8	Albino or Glassy Yellow 1	cpSecA	plastid stroma; thylakoid-peripheral-stromal-side	1	plastid	C	DEAD(1) DUF1481(1) Helicase_C(1) NADase_NGA(1) SecA_DEAD(1) SecA_PP_bind(1) SecA	29	29.3.3	protein.targeting.chloroplast
clpc1-trap	AT4G33630	Executer 1 (EXE1)	EXE1	AT5G20840	1473	x	x	x		6.8	Phosphoinositide phosphatase family protein	Phosphoinositide phosphatase protein	0	5	other	_	Syja_N(1)	30	30.4	signalling.phosphinositides
clpc1-trap	AT4G33630	Executer 1 (EXE1)	EXE1	AT4G31390	264	x	x	x		6.7	Protein kinase superfamily protein	ABC1 kinase 1 (ABC1K1)	plastoglobules	1	plastid	C	ABC1(1) APH(1)	26	26.56*	misc.ABC1k family
clpc1-trap	AT4G33630	Executer 1 (EXE1)	EXE1	AT5G02250	6	x	x	x		6.6	Ribonuclease II/R family protein	3'-5' exoribonuclease - RNR1 (this is not RIF10)	plastid stroma	1	plastid	C	RNB(1)	27	27.1.19	RNA.processing.ribonucleases
clpc1-trap	AT4G33630	Executer 1 (EXE1)	EXE1	AT5G42390	298	x	x	x		6.6	Insulinase (Peptidase family M16) family protein	stromal processing peptidase (SPP)	plastid stroma	1	plastid	C	Peptidase_M16(1) Peptidase_M16_C(2) Ribosomal_L20(1)	29	29.5.7.4.1*	protein.degradation.metalloprotease.ME.M16
clpc1-trap	AT4G33630	Executer 1 (EXE1)	EXE1	AT4G37270	304	x	x	x		6.6	heavy metal atpase 1	Cu-ATPase, HMA1, also involved Zn detoxification	envelope	1	plastid	M	E1-E2_ATPase(1) Hydrolase(1)	34	34.12	transport.metal
clpc1-trap	AT4G33630	Executer 1 (EXE1)	EXE1	AT5G56290	352	x	x	x		6.4	peroxin 5	peroxin 5 (TPR protein)	0	1	plastid	C	TPR_1(2) TPR_2(2)	29	29.3.5	protein.targeting.peroxisomes
clpc1-trap	AT4G33630	Executer 1 (EXE1)	EXE1	AT5G57360	1485	x	x	x		6.4	Galactose oxidase/kelch repeat superfamily protein	Galactose oxidase/kelch repeat protein	0	5	other	_	F-box(1) Kelch_1(2) Kelch_2(4) PAS(1) PAS_3(1)	29	29.5.11.4.3.2	protein.degradation.ubiquitin.E3.SCF.FBOX
clpc1-trap	AT4G33630	Executer 1 (EXE1)	EXE1	AT5G03900	109	x	x	x		6.4	Iron-sulphur cluster biosynthesis family protein; FUNCTIONS IN: molecular_function unknown; INVOLVED IN: biological_process unknown; LOCATED IN: chloroplast envelope; EXPRESSED IN: 22 plant structures; EXPRESSED DURING: 13 growth stages; CONTAINS InterPro DOMAIN/s: FeS cluster biogenesis (InterPro:IPR000361); Has 138 Blast hits to 138 proteins in 58 species: Archae - 0; Bacteria - 67; Metazoa - 0…	unknown protein	plastid	1	plastid	C	TraD(1)	35	35.2	not assigned.unknown
clpc1-trap	AT4G33630	Executer 1 (EXE1)	EXE1	AT1G64430	360	x	x	x		6.4	Pentatricopeptide repeat (PPR) superfamily protein; CONTAINS InterPro DOMAIN/s: Pentatricopeptide repeat (InterPro:IPR002885); Has 41 Blast hits to 39 proteins in 13 species: Archae - 0; Bacteria - 0; Metazoa - 1; Fungi - 0; Plants - 39; Viruses - 0; Other Eukaryotes - 1 (source: NCBI BLink).	unknown protein (likely plastid)	0	1	plastid	C	IncA(1) PPR(1) zf-HYPF(1)	35	35.2	not assigned.unknown
clpc1-trap	AT4G33630	Executer 1 (EXE1)	EXE1	AT1G48650	370	x	x	x		6.3	DEA(D/H)-box RNA helicase family protein	helicase domain-containing protein	plastid	1	plastid	C	DEAD(1) dsrm(1) DUF1605(1) HA2(1) Helicase_C(1) NACHT(1) ResIII(1) TFIIA_gamma_N	28	28.99	DNA.unspecified
clpc1-trap	AT4G33630	Executer 1 (EXE1)	EXE1	AT1G07110	1462	x	x	x		6.2	fructose-2,6-bisphosphatase	fructose-2,6-bisphosphate 2-phosphatase (F2KP)	not plastid	5	other	_	6PF2K(1) CBM_20(1) PGAM(1)	4	4.6	glycolysis.Fruc2,6BisPase
clpc1-trap	AT4G33630	Executer 1 (EXE1)	EXE1	AT5G06220	399	x	x	x		6.2	LETM1-like protein; CONTAINS InterPro DOMAIN/s: LETM1-like (InterPro:IPR011685); BEST Arabidopsis thaliana protein match is: LETM1-like protein (TAIR:AT3G11560.4); Has 1807 Blast hits to 1807 proteins in 277 species: Archae - 0; Bacteria - 0; Metazoa - 736; Fungi - 347; Plants - 385; Viruses - 0; Other Eukaryotes - 339 (source: NCBI BLink).	unknown protein	plastid	1	plastid	M	DUF827(1)	35	35.2	not assigned.unknown
clpc1-trap	AT4G33630	Executer 1 (EXE1)	EXE1	AT4G28080	1500	x	x	x		6.1	Tetratricopeptide repeat (TPR)-like superfamily protein	REDUCED CHLOROPLAST COVERAGE 2 (REC2)	0	5	other	_	Lipid_DES(1) Neuromodulin(1) PAM2(1) TFIIF_alpha(1) TPR_2(1)	26	26.33*	misc. tetratricopeptide repeat (TPR)
clpc1-trap	AT4G33630	Executer 1 (EXE1)	EXE1	AT3G09650	419	x	x	x		6.1	Tetratricopeptide repeat (TPR)-like superfamily protein	HCF152 (HIGH CHLOROPHYLL FLUORESCENCE 152)	plastid nucleoid	1	plastid	C	PPR(12)	27	27.1	RNA.processing
clpc1-trap	AT4G33630	Executer 1 (EXE1)	EXE1	AT5G58870	186	x	x	x		6.1	FTSH protease 9	FtsH9 (likely envelope)	plastid	1	plastid	C	AAA(1) AAA_2(1) AAA_3(1) AAA_5(1) Arch_ATPase(1) FtsH_ext(1) Miro(1) MMR_HSR1(1)	29	29.5.7.2.4*	protein.degradation.metalloprotease.MA(M).M41
clpc1-trap	AT4G33630	Executer 1 (EXE1)	EXE1	AT5G62810	1371	x	x	x		6.1	peroxin 14	PEX14 (PEROXISOME DEFECTIVE 2) (membrane localized)	peroxisome	4	peroxisome	_	Pex14_N(1)	35	35.1	not assigned.no ontology
clpc1-trap	AT4G33630	Executer 1 (EXE1)	EXE1	AT5G13650	450	x	x	x		6	elongation factor family protein	elongation factor protein, typeA/bipA like (SVR3)	plastid stroma	1	plastid	C	Arf(1) Dynamin_N(1) EFG_C(1) GTP_EFTU(1) GTP_EFTU_D2(1) Miro(1) MMR_HSR1(1) MobB	29	29.2.4	protein.synthesis.elongation
clpc1-trap	AT1G27510	Executer 2 (EXE2)	EXE2	AT5G02250	6	x	x	x	x	10.2	Ribonuclease II/R family protein	3'-5' exoribonuclease - RNR1 (this is not RIF10)	plastid stroma	1	plastid	C	RNB(1)	27	27.1.19	RNA.processing.ribonucleases
clpc1-trap	AT1G27510	Executer 2 (EXE2)	EXE2	AT5G24690	46	x	x	x	x	8.5	Protein of unknown function (DUF3411)	unknown protein	envelope	1	plastid	C	0	35	35.2	not assigned.unknown
clpc1-trap	AT1G27510	Executer 2 (EXE2)	EXE2	AT4G34020	117	x	x	x	x	7.6	Class I glutamine amidotransferase-like superfamily protein	DJ-1c glyoxylase	plastid	1	plastid	C	DJ-1_PfpI(2)	20	20.4*	stress.DJ1-glyoxalases
clpc1-trap	AT1G27510	Executer 2 (EXE2)	EXE2	AT1G07110	1462	x	x	x	x	7.2	fructose-2,6-bisphosphatase	fructose-2,6-bisphosphate 2-phosphatase (F2KP)	not plastid	5	other	_	6PF2K(1) CBM_20(1) PGAM(1)	4	4.6	glycolysis.Fruc2,6BisPase
clpc1-trap	AT1G27510	Executer 2 (EXE2)	EXE2	AT5G04810	197	x	x	x	x	7.1	pentatricopeptide (PPR) repeat-containing protein	pentatricopeptide repeat (PPR) protein - maize PPR4 orthologue	plastid nucleoid	1	plastid	C	Baculo_LEF-2(1) DUF1703(1) PPR(15) RRM_1(1)	27	27.6*	RNA.pentatricopeptide (PPR) repeat-containing protein
clpc1-trap	AT1G27510	Executer 2 (EXE2)	EXE2	AT5G66055	235	x	x	x		6.9	ankyrin repeat protein	Sorting TAT substrate Thylakoid 2 (STT2)	plastid stroma	1	plastid	C	Ank(4)	31	29.3.3	protein.targeting.chloroplast
clpc1-trap	AT1G27510	Executer 2 (EXE2)	EXE2	AT5G49840	1032	x	x	x		6.8	ATP-dependent Clp protease	CLPX2 chaperone	mitochondria	2	mitochondria	C	AAA(1) AAA_2(1) AAA_3(1) AAA_5(1) ClpB_D2-small(1)	29	29.5.5.30*	protein.degradation.serine protease.regulator
clpc1-trap	AT1G27510	Executer 2 (EXE2)	EXE2	AT3G12080	325	x	x	x		6.5	GTP-binding family protein	GTPase EngA-1 (EMBRYO DEFECTIVE 2738) (ENGA-1)	plastid	1	plastid	C	ArgK(1) cobW(1) Dynamin_N(1) Filament_head(1) GTP_EFTU(1) Miro(2) MMR_HSR1(2) Mo	29	29.2.7*	protein.synthesis.ribosome biogenesis
clpc1-trap	AT1G27510	Executer 2 (EXE2)	EXE2	AT2G01320	327	x	x	x		6.5	ABC-2 type transporter family protein; FUNCTIONS IN: ATPase activity, coupled to transmembrane movement of substances; LOCATED IN: chloroplast; EXPRESSED IN: 22 plant structures; EXPRESSED DURING: 14 growth stages; CONTAINS InterPro DOMAIN/s: ATPase, AAA+ type, core (InterPro:IPR003593), ABC transporter-like (InterPro:IPR003439), ABC transporter, conserved site (InterPro:IPR017871), ABC-2 type tr…	ABC transporter family	envelope	1	plastid	_	ABC_tran(1) ABC2_membrane(1) Mg_chelatase(1) MMR_HSR1(1) MobB(1)	34	34.16	transport.ABC transporters and multidrug resistance systems
clpc1-trap	AT1G27510	Executer 2 (EXE2)	EXE2	AT5G67570	244	x	x	x		6.4	Tetratricopeptide repeat (TPR)-like superfamily protein	DG1 - (delayed greening 1) PPR protein (EMB1408)	plastid	1	plastid	_	PPR(7)	27	27.6*	RNA.pentatricopeptide (PPR) repeat-containing protein
clpc1-trap	AT1G27510	Executer 2 (EXE2)	EXE2	AT4G01800	92	x	x	x		6.4	Albino or Glassy Yellow 1	cpSecA	plastid stroma; thylakoid-peripheral-stromal-side	1	plastid	C	DEAD(1) DUF1481(1) Helicase_C(1) NADase_NGA(1) SecA_DEAD(1) SecA_PP_bind(1) SecA	29	29.3.3	protein.targeting.chloroplast
clpc1-trap	AT1G27510	Executer 2 (EXE2)	EXE2	AT1G10910	230	x	x	x		6.3	Pentatricopeptide repeat (PPR) superfamily protein	pentatricopeptide repeat (PPR) protein	plastid	1	plastid	C	PPR(6)	27	27.6*	RNA.pentatricopeptide (PPR) repeat-containing protein
clpc1-trap	AT1G27510	Executer 2 (EXE2)	EXE2	AT1G48450	71	x	x	x		6.3	Protein of unknown function (DUF760)	DUF760-2	plastid	1	plastid	C	DUF760(1)	35	35.2	not assigned.unknown
clpc1-trap	AT1G27510	Executer 2 (EXE2)	EXE2	AT1G56180	462	x	x	x		6	unknown protein; INVOLVED IN: biological_process unknown; LOCATED IN: chloroplast; EXPRESSED IN: 23 plant structures; EXPRESSED DURING: 15 growth stages; BEST Arabidopsis thaliana protein match is: unknown protein (TAIR:AT5G27290.1); Has 436 Blast hi	Zn-binding domain VIRESCENT3 (VIR3) (suggested protease)	thylakoid	1	plastid	C	GHMP_kinases_N(1)	35	35.2	not assigned.unknown
clpc1-trap	AT1G27510	Executer 2 (EXE2)	EXE2	AT5G03900	109	x	x			5.9	Iron-sulphur cluster biosynthesis family protein; FUNCTIONS IN: molecular_function unknown; INVOLVED IN: biological_process unknown; LOCATED IN: chloroplast envelope; EXPRESSED IN: 22 plant structures; EXPRESSED DURING: 13 growth stages; CONTAINS InterPro DOMAIN/s: FeS cluster biogenesis (InterPro:IPR000361); Has 138 Blast hits to 138 proteins in 58 species: Archae - 0; Bacteria - 67; Metazoa - 0…	unknown protein	plastid	1	plastid	C	TraD(1)	35	35.2	not assigned.unknown
clpc1-trap	AT1G27510	Executer 2 (EXE2)	EXE2	AT3G56140	553	x	x			5.7	Protein of unknown function (DUF399 and DUF3411)	reticulate family member RER6 (DUF399 domain)	envelope-inner-integral	1	plastid	C	DUF399(1)	35	35.2	not assigned.unknown
clpc1-trap	AT1G27510	Executer 2 (EXE2)	EXE2	AT4G30580	174	x	x			5.6	Phospholipid/glycerol acyltransferase family protein	LPAAT (ACT2) = plastidial lysophosphatidic/ 1-acylglycerol-Phosphate Acyltransferase	envelope-inner-integral	1	plastid	C	Acyltransferase(1)	11	11.1	lipid metabolism.glycolipid synthesis
clpc1-trap	AT1G27510	Executer 2 (EXE2)	EXE2	AT4G32320	84	x	x			5.6	ascorbate peroxidase 6	ascorbate peroxidase 6	0	1	plastid	C	peroxidase(1)	26	26.12	misc.peroxidases
clpc1-trap	AT1G27510	Executer 2 (EXE2)	EXE2	AT5G06130	389	x	x			5.6	chaperone protein dnaJ-related; BEST Arabidopsis thaliana protein match is: unknown protein (TAIR:AT5G61670.2); Has 35333 Blast hits to 34131 proteins in 2444 species: Archae - 798; Bacteria - 22429; Metazoa - 974; Fungi - 991; Plants - 531; Viruses - 0; Other Eukaryotes - 9610 (source: NCBI BLink).	Zn-finger J domain 4x repeats	plastid	1	plastid	_	DnaJ_CXXCXGXG(1) DUF1010(1)	26	26.29*	misc.DnaJ domain with unknown function
clpc1-trap	AT1G27510	Executer 2 (EXE2)	EXE2	AT1G24040	365	x	x			5.6	Acyl-CoA N-acyltransferases (NAT) superfamily protein; FUNCTIONS IN: N-acetyltransferase activity; INVOLVED IN: metabolic process; LOCATED IN: chloroplast; EXPRESSED IN: 22 plant structures; EXPRESSED DURING: 13 growth stages; CONTAINS InterPro DOMAIN/s: GCN5-related N-acetyltransferase, C-terminal (InterPro:IPR022610), Acyl-CoA N-acyltransferase (InterPro:IPR016181); Has 119 Blast hits to 119 pr…	GCN5-related N-acetyltransferase 5 (GNAT5) NAA80 - Nt & K acetylase	plastid	1	plastid	C	Acetyltransf_1(1) FR47(1)	26	29.12.1*	protein.acetylation.acetyltransferase
clpc1-trap	AT5G24060	HugZ-1	HugZ-1	AT1G21600	21	x	x	x	x	9.4	Present in transcriptionally active plastid chromosomes. Involved in plastid gene expression.	unknown protein (pTAC6)	plastid nucleoid	1	plastid	C	PHB_acc_N(1)	28	28.3*	DNA.plastid nucleoid interacting
clpc1-trap	AT5G24060	HugZ-1	HugZ-1	AT1G80480	34	x	x	x	x	8.8	plastid transcriptionally active 17	PRLI-interacting factor L (pTAC17)	plastid stroma	1	plastid	C	cobW(1) CobW_C(1) MMR_HSR1(1) MobB(1)	28	28.3*	DNA.plastid nucleoid interacting
clpc1-trap	AT5G24060	HugZ-1	HugZ-1	AT5G26570	81	x	x	x	x	7.9	catalytics;carbohydrate kinases;phosphoglucan, water dikinases	phosphoglucan water dikinase 3 (GDW3 or PWD)	plastid stroma	1	plastid	C	CBM_20(1) PPDK_N(1)	2	2.2.2.3	major CHO metabolism.degradation.starch.glucan water dikinase
clpc1-trap	AT5G24060	HugZ-1	HugZ-1	AT5G63420	99	x	x	x	x	7.8	RNA-metabolising metallo-beta-lactamase family protein	Rnase J	plastid stroma	1	plastid	C	Lactamase_B(1) RMMBL(1)	27	27	RNA.processing
clpc1-trap	AT5G24060	HugZ-1	HugZ-1	AT1G04620	112	x	x	x	x	7.7	coenzyme F420 hydrogenase family / dehydrogenase, beta subunit family	7-hydroxymethyl chl a reductase (HMCR or HCAR)	plastid	1	plastid	C	FrhB_FdhB_C(1) FrhB_FdhB_N(1)	19	19.50*	tetrapyrrole synthesis.tetrapyrrole degradation
clpc1-trap	AT5G24060	HugZ-1	HugZ-1	AT1G13270	162	x	x	x	x	7.3	methionine aminopeptidase 1B	methionine aminopeptidase MAP1B (dual targeted mito & chloro)	mitochondria; plastid stroma	1	plastid	C	Peptidase_M24(1)	29	29.5.7.6.1*	protein.degradation.metalloprotease.MG.M24
clpc1-trap	AT5G24060	HugZ-1	HugZ-1	AT4G33480	170	x	x	x	x	7.3	unknown protein; FUNCTIONS IN: molecular_function unknown; INVOLVED IN: biological_process unknown; LOCATED IN: chloroplast; EXPRESSED IN: 22 plant structures; EXPRESSED DURING: 13 growth stages; CONTAINS InterPro DOMAIN/s: Protein of unknown functio	unknown protein	plastid	1	plastid	C	0	35	35.2	not assigned.unknown
clpc1-trap	AT5G24060	HugZ-1	HugZ-1	AT3G53460	267	x	x	x		6.7	Encodes a nuclear gene with a consensus RNA-binding domain that is localized to the chloroplast.	RNA binding protein CP29 A' (RNP29A')	plastid stroma	1	plastid	C	GRP(1) RRM_1(2)	27	27.4	RNA.RNA binding
clpc1-trap	AT5G24060	HugZ-1	HugZ-1	AT2G22450	288	x	x	x		6.6	riboflavin biosynthesis protein, putative; FUNCTIONS IN: 3,4-dihydroxy-2-butanone-4-phosphate synthase activity, GTP cyclohydrolase II activity; INVOLVED IN: riboflavin biosynthetic process; LOCATED IN: chloroplast; EXPRESSED IN: 23 plant structures; EXPRESSED DURING: 13 growth stages; CONTAINS InterPro DOMAIN/s: GTP cyclohydrolase II (InterPro:IPR000926), Riboflavin biosynthesis protein RibA (In…	riboflavin biosynthesis protein, putative	plastid	1	plastid	_	DHBP_synthase(1) GTP_cyclohydro2(1)	18	18.3.1	Co-factor and vitamine metabolism.riboflavin.GTP cyclohydrolase II
clpc1-trap	AT5G24060	HugZ-1	HugZ-1	AT4G18240	311	x	x	x		6.5	starch synthase 4	starch synthase 4 (SS4)	plastid	1	plastid	C	Alpha-2-MRAP_C(1) Filament(1) Glyco_transf_5(1) Glycogen_syn(1) Glycos_transf_1(	2	2.1.2.2	major CHO metabolism.synthesis.starch.starch synthase
clpc1-trap	AT5G24060	HugZ-1	HugZ-1	AT2G29630	385	x	x	x		6.2	Encodes a protein involved in thiamine biosynthesis. The protein is an iron-sulfur cluster protein predicted to catalyze the conversion of 5-aminoimidazole ribonucleotide (AIR) to hydroxymethylpyrimidine phosphate (HMP-P). A severe reduction of THIC levels in plants decreases vitamin B1 (thiamin diphosphate (TPP)) levels and also leads to changes in the levels of numerous other metabolites since …	thiamine biosynthesis (thiC family)	plastid stroma	1	plastid	C	ThiC(1)	18	18.2	Co-factor and vitamine metabolism.thiamine
clpc1-trap	AT5G24060	HugZ-1	HugZ-1	AT5G26880	1036	x	x	x		6.2	Root Specific	AGAMOUS-like 26 - SpoU rRNA Methylase	0	2	mitochondria	M	DUF2168(1) SpoU_methylase(1) SRF-TF(1)	27	27.1	RNA.processing
clpc1-trap	AT5G24060	HugZ-1	HugZ-1	AT3G47860	410	x	x	x		6.1	chloroplastic lipocalin	plastid lipocalin (LCNP)	thylakoid-peripheral-lumenal-side	1	plastid	C	Lipocalin(1) Lipocalin_2(1)	11	20.2.7*	stress.abiotic.oxygen
clpc1-trap	AT5G24060	HugZ-1	HugZ-1	AT2G25930	1506	x	x	x		6	hydroxyproline-rich glycoprotein family protein	hydroxyproline-rich glycoprotein protein	0	5	other	_	Cytadhesin_P30(1) Drf_FH1(1)	27	27.3.47	RNA.regulation of transcription.ELF3
clpc1-trap	AT5G24060	HugZ-1	HugZ-1	AT5G60100	1512	x	x			5.9	Encodes pseudo-response regulator 3 (APRR3/PRR3). PRR3 transcript levels vary in a circadian pattern with peak expression at dusk under long and short day conditions. PRR3 affects the period of the circadian clock and seedlings with reduced levels of PRR3 have shorter periods, based on transcriptional assays of clock-regulated genes. PRR3 is expressed in the vasculature of cotyledons and leaves w…	Encodes pseudo-response regulator 3 (APRR3/PRR3).	0	5	other	_	CCT(1) IATP(1) Response_reg(1)	27	27.3.66	RNA.regulation of transcription.Psudo ARR transcription factor family
clpc1-trap	AT5G24060	HugZ-1	HugZ-1	AT1G09795	496	x	x			5.8	ATP phosphoribosyl transferase 2	ATP phosphoribosyl transferase (ATP-PRT2) (HISN1A)	plastid stroma	1	plastid	C	HisG(1) HisG_C(1)	13	13.1.7.1	amino acid metabolism.synthesis.histidine.ATP phosphoribosyl transferase
clpc1-trap	AT5G24060	HugZ-1	HugZ-1	AT3G57430	503	x	x			5.8	Tetratricopeptide repeat (TPR)-like superfamily protein	OTP84 - PPR protein - editing ndhF, psbZ, ndhB	plastid	1	plastid	C	PPR(9)	27	27.1.5*	RNA.processing.editing
clpc1-trap	AT5G24060	HugZ-1	HugZ-1	AT5G02860	505	x	x			5.8	Pentatricopeptide repeat (PPR) superfamily protein	Pentatricopeptide repeat (PPR) protein	plastid	1	plastid	C	PPR(16)	27	27.6*	RNA.pentatricopeptide (PPR) repeat-containing protein
clpc1-trap	AT5G24060	HugZ-1	HugZ-1	AT3G19960	518	x	x			5.8	myosin 1	myosin 1	0	1	plastid	C	DMAP1(1) IQ(4) Myosin_head(1) Phage_GP20(1) Transposase_8(1)	31	31.1	cell.organisation
clpc1-trap	AT5G24060	HugZ-1	HugZ-1	AT4G26670	523	x	x			5.8	Mitochondrial import inner membrane translocase subunit Tim17/Tim22/Tim23 family protein	HP20 (PRAT family)	envelope-outer	1	plastid	_	Tim17(1)	34	34.8	transport.metabolite transporters at the envelope membrane
clpc1-trap	AT3G49140	HugZ-2	HugZ-2	AT5G03940	3	x	x	x	x	11.8	chloroplast signal recognition particle 54 kDa subunit	cpSRP54	plastid stroma	1	plastid	C	AAA(1) APS_kinase(1) ArsA_ATPase(1) CbiA(1) cobW(1) MMR_HSR1(1) MobB(1) SRP_SPB(	29	29.3.3	protein.targeting.chloroplast
clpc1-trap	AT3G49140	HugZ-2	HugZ-2	AT4G21190	7	x	x	x	x	10.1	Pentatricopeptide repeat (PPR) superfamily protein	EMB1417 - PPR protein	plastid	1	plastid	M	PPR(2)	27	27.6*	RNA.pentatricopeptide (PPR) repeat-containing protein
clpc1-trap	AT3G49140	HugZ-2	HugZ-2	AT3G18390	9	x	x	x	x	10	CRS1 / YhbY (CRM) domain-containing protein	unknown protein - CRS1 / YhbY domain (EMB1865)	plastid nucleoid	1	plastid	C	CBF(1) CRS1_YhbY(3) Rtt106(1)	27	27.1.1	RNA.processing.splicing
clpc1-trap	AT3G49140	HugZ-2	HugZ-2	AT4G39620	25	x	x	x	x	9.2	EMBRYO DEFECTIVE 2453 (EMB2453); INVOLVED IN: embryo development ending in seed dormancy; LOCATED IN: chloroplast; EXPRESSED IN: 22 plant structures; EXPRESSED DURING: 13 growth stages; CONTAINS InterPro DOMAIN/s: Pentatricopeptide repeat (InterPro:IPR002885); BEST Arabidopsis thaliana protein match is: plastid transcriptionally active 2 (TAIR:AT1G74850.1); Has 39741 Blast hits to 13102 proteins …	PPR5 - homologue of maize PPR5	plastid	1	plastid	C	PPR(8)	27	27.6*	RNA.pentatricopeptide (PPR) repeat-containing protein
clpc1-trap	AT3G49140	HugZ-2	HugZ-2	AT4G37920	47	x	x	x	x	8.5	unknown protein; FUNCTIONS IN: molecular_function unknown; INVOLVED IN: biological_process unknown; LOCATED IN: chloroplast thylakoid membrane, chloroplast, chloroplast envelope; BEST Arabidopsis thaliana protein match is: unknown protein (TAIR:AT1G3	unknown protein	plastid	1	plastid	C	0	35	35.2	not assigned.unknown
clpc1-trap	AT3G49140	HugZ-2	HugZ-2	AT3G16000	51	x	x	x	x	8.3	MAR binding filament-like protein 1	MAR-BINDING FILAMENT-LIKE PROTEIN (MFP1) - starch granules; nucleoid binding	plastid nucleoid	1	plastid	C	ATG16(1) bZIP_1(1) DHC_N1(1) DUF1014(1) DUF827(1) DUF869(1) ERM(1) Filament(1) F	2	2.1.2	major CHO metabolism.synthesis.starch
clpc1-trap	AT3G49140	HugZ-2	HugZ-2	AT3G59040	55	x	x	x	x	8.3	Tetratricopeptide repeat (TPR)-like superfamily protein; FUNCTIONS IN: molecular_function unknown; INVOLVED IN: biological_process unknown; LOCATED IN: chloroplast; EXPRESSED IN: 22 plant structures; EXPRESSED DURING: 13 growth stages; CONTAINS InterPro DOMAIN/s: Pentatricopeptide repeat (InterPro:IPR002885); BEST Arabidopsis thaliana protein match is: Pentatricopeptide repeat (PPR) superfamily p…	pentatricopeptide repeat (PPR) protein (model with cTP)	plastid nucleoid	1	plastid	C	PPR(9)	27	27.6*	RNA.pentatricopeptide (PPR) repeat-containing protein
clpc1-trap	AT3G49140	HugZ-2	HugZ-2	AT3G29185	66	x	x	x	x	8.2	Domain of unknown function (DUF3598)	unknown protein	plastid	1	plastid	C	0	35	35.2	not assigned.unknown
clpc1-trap	AT3G49140	HugZ-2	HugZ-2	AT3G01370	74	x	x	x	x	8	CRM family member 2	CFM2	plastid stroma	1	plastid	C	CRS1_YhbY(4) DUF601(1)	27	27.1.1	RNA.processing.splicing
clpc1-trap	AT3G49140	HugZ-2	HugZ-2	AT1G30610	86	x	x	x	x	7.9	Mutations in this locus result in embryo lethality. Embryo shape at seed maturity is globular.	PPR protein - Suppressor of THF1 5 (SOT5; EMB2279)	plastid stroma	1	plastid	C	PPR(7)	27	27.6*	RNA.pentatricopeptide (PPR) repeat-containing protein
clpc1-trap	AT3G49140	HugZ-2	HugZ-2	AT1G71720	89	x	x	x	x	7.9	Nucleic acid-binding proteins superfamily	S1 RNA-binding domain-containing protein	plastid nucleoid	1	plastid	C	S1(2)	29	29.2.1.1.3.1.1	protein.synthesis.ribosomal protein.prokaryotic.unknown organellar.30S subunit.S1
clpc1-trap	AT3G49140	HugZ-2	HugZ-2	AT2G36990	100	x	x	x	x	7.8	RNApolymerase sigma-subunit F	SIG6 sigma factor (SigF), also soldat8	plastid	1	plastid	C	GerE(1) HTH_10(1) MerR(1) Sigma70_r1_2(1) Sigma70_r2(1) Sigma70_r3(1) Sigma70_r4	27	27.2	RNA.transcription
clpc1-trap	AT3G49140	HugZ-2	HugZ-2	AT4G30620	116	x	x	x	x	7.7	Uncharacterised BCR, YbaB family COG0718	unknown protein hypothetical protein	plastid stroma	1	plastid	C	DUF149(1)	35	35.2	not assigned.unknown
clpc1-trap	AT3G49140	HugZ-2	HugZ-2	AT5G16180	118	x	x	x	x	7.6	ortholog of maize chloroplast splicing factor CRS1	CRS1 - splice factor group II intron	plastid	1	plastid	S	CRS1_YhbY(3) DUF1749(1)	27	27.1.1	RNA.processing.splicing
clpc1-trap	AT3G49140	HugZ-2	HugZ-2	AT1G70200	144	x	x	x	x	7.4	RNA-binding (RRM/RBD/RNP motifs) family protein	RBD1- RNA recognition motif (RRM) protein	plastid stroma	1	plastid	C	Chromadorea_ALT(1) Dehydrin(1) Prothymosin(1) RRM_1(1) Sas10_Utp3(1)	27	27.4	RNA.RNA binding
clpc1-trap	AT3G49140	HugZ-2	HugZ-2	AT3G09210	113	x	x	x	x	7.4	plastid transcriptionally active 13	KOW domain-containing transcription factor (pTAC13)	plastid nucleoid	1	plastid	M	KOW(1) NusG(1)	28	28.3*	DNA.plastid nucleoid interacting
clpc1-trap	AT3G49140	HugZ-2	HugZ-2	AT1G08520	179	x	x	x	x	7.2	ALBINA 1	Mg-protoporphyrin IX chelatase (CHLD)	plastid	1	plastid	C	AAA_2(1) AAA_5(1) DUF1168(1) MCM(1) Mg_chelatase(1) Ribosomal_L30_N(1) TolA(1) V	19	19.1	tetrapyrrole synthesis.magnesium chelatase
clpc1-trap	AT3G49140	HugZ-2	HugZ-2	AT3G23070	185	x	x	x	x	7.2	CRM family member 3A	CFM3a - dual targeted, plastid & mitochondria	mitochondria; plastid stroma	1	plastid	C	Autophagy_N(1) CRS1_YhbY(3) DUF1292(1) ERp29(1)	27	27.1.1	RNA.processing.splicing
clpc1-trap	AT3G49140	HugZ-2	HugZ-2	AT5G52440	152	x	x	x	x	7.2	Bacterial sec-independent translocation protein mttA/Hcf106	hcf106 TatB	thylakoid-integral	1	plastid	C	MttA_Hcf106(1)	29	29.3.3	protein.targeting.chloroplast
clpc1-trap	AT3G49140	HugZ-2	HugZ-2	AT3G09150	195	x		x	x	7.1	Required for biosynthesis of the tetrapyrrole phytochrome chromophore phytochromobilin. Encodes phytochromobilin synthase, a ferredoxin-dependent biliverdin reductase. It is necessary for coupling the expression of some nuclear genes to the functional state of the chloroplast.	phytochromobilin:ferredoxin oxidoreductase/ phytochromobilin synthase (HY2)	plastid stroma	1	plastid	C	Fe_bilin_red(1)	19	19.6*	tetrapyrrole synthesis.phytochrome
clpc1-trap	AT3G49140	HugZ-2	HugZ-2	AT4G04350	198	x		x	x	7.1	tRNA synthetase class I (I, L, M and V) family protein	Leu-tRNA synthase (EMB2369 (EMBRYO DEFECTIVE 2369)	plastid stroma	1	plastid	C	Anticodon_1(1) tRNA-synt_1(1) tRNA-synt_1g(1)	29	29.1.4	protein.aa activation.leucine-tRNA ligase
clpc1-trap	AT3G49140	HugZ-2	HugZ-2	AT5G46420	119	x		x	x	7.1	16S rRNA processing protein RimM family	16S rRNA processing protein RimM family, UDP-N-acetylglucosamine pyrophosphorylase	plastid stroma	1	plastid	C	PRC(1) RimM(1)	29	29.2.7*	protein.synthesis.ribosome biogenesis
clpc1-trap	AT3G49140	HugZ-2	HugZ-2	AT1G53800	201	x		x	x	7.1	unknown protein; BEST Arabidopsis thaliana protein match is: unknown protein (TAIR:AT1G53250.1); Has 1136 Blast hits to 882 proteins in 242 species: Archae - 2; Bacteria - 216; Metazoa - 257; Fungi - 77; Plants - 87; Viruses - 4; Other Eukaryotes - 4	unknown protein	plastid	1	plastid	C	MAP7(1) NUMOD3(1)	35	35.2	not assigned.unknown
clpc1-trap	AT3G49140	HugZ-2	HugZ-2	AT5G61040	1463	x	x	x	x	7.1	unknown protein; BEST Arabidopsis thaliana protein match is: unknown protein (TAIR:AT5G08010.1); Has 1807 Blast hits to 1807 proteins in 277 species: Archae - 0; Bacteria - 0; Metazoa - 736; Fungi - 347; Plants - 385; Viruses - 0; Other Eukaryotes -	unknown protein	0	5	other	_	CNVH(1) DUF827(1)	35	35.2	not assigned.unknown
clpc1-trap	AT3G49140	HugZ-2	HugZ-2	AT5G04810	197	x		x	x	7	pentatricopeptide (PPR) repeat-containing protein	pentatricopeptide repeat (PPR) protein - maize PPR4 orthologue	plastid nucleoid	1	plastid	C	Baculo_LEF-2(1) DUF1703(1) PPR(15) RRM_1(1)	27	27.6*	RNA.pentatricopeptide (PPR) repeat-containing protein
clpc1-trap	AT3G49140	HugZ-2	HugZ-2	AT4G29060	216	x		x	x	7	elongation factor Ts family protein	PSRP-7 - (110 kDa fusion of 65kDa PSRP7 with S1 domains and 55kDa EF-T; also as separate proteins)- homologue of C. reinhardtii PETS	plastid ribosome	1	plastid	C	EF_TS(2) Merozoite_SPAM(1) S1(2) TolA(1) UBA(2)	29	29.2.4	protein.synthesis.elongation
clpc1-trap	AT3G49140	HugZ-2	HugZ-2	AT1G10910	230	x		x		6.9	Pentatricopeptide repeat (PPR) superfamily protein	pentatricopeptide repeat (PPR) protein	plastid	1	plastid	C	PPR(6)	27	27.6*	RNA.pentatricopeptide (PPR) repeat-containing protein
clpc1-trap	AT3G49140	HugZ-2	HugZ-2	AT5G14460	181	x		x		6.8	Pseudouridine synthase family protein	pseudouridylate synthase TruB protein	plastid stroma	1	plastid	C	TruB_N(1)	23	23.5.2	nucleotide metabolism.deoxynucleotide metabolism.pseudouridine synthase
clpc1-trap	AT3G49140	HugZ-2	HugZ-2	AT5G67570	244	x		x		6.8	Tetratricopeptide repeat (TPR)-like superfamily protein	DG1 - (delayed greening 1) PPR protein (EMB1408)	plastid	1	plastid	_	PPR(7)	27	27.6*	RNA.pentatricopeptide (PPR) repeat-containing protein
clpc1-trap	AT3G49140	HugZ-2	HugZ-2	AT3G62910	64	x		x		6.8	Peptide chain release factor 1	ribosome peptide chain release factor, AtPRF1 (APG3)	plastid	1	plastid	C	PCRF(1) RF-1(1)	29	29.2.5	protein.synthesis.release
clpc1-trap	AT3G49140	HugZ-2	HugZ-2	AT4G30580	174	x		x		6.7	Phospholipid/glycerol acyltransferase family protein	LPAAT (ACT2) = plastidial lysophosphatidic/ 1-acylglycerol-Phosphate Acyltransferase	envelope-inner-integral	1	plastid	C	Acyltransferase(1)	11	11.1	lipid metabolism.glycolipid synthesis
clpc1-trap	AT3G49140	HugZ-2	HugZ-2	AT2G04270	266	x		x		6.7	Similar to E.coli endoribonuclease E. Functions as a ribonuclease, is located in the chloroplast, and is involved in chloroplast development. Loss of function mutants are white and arrest at the cotyledon stage. The phenotype is rescued by providing sucrose.	RNaseE/G-type endoribonuclease	plastid stroma	1	plastid	C	CBM_20(1)	27	27.1	RNA.processing
clpc1-trap	AT3G49140	HugZ-2	HugZ-2	AT4G09040	268	x		x		6.7	RNA-binding (RRM/RBD/RNP motifs) family protein; FUNCTIONS IN: RNA binding, nucleotide binding, nucleic acid binding; INVOLVED IN: biological_process unknown; LOCATED IN: chloroplast stroma, chloroplast; EXPRESSED IN: leaf; CONTAINS InterPro DOMAIN/s: RNA recognition motif, RNP-1 (InterPro:IPR000504), Nucleotide-binding, alpha-beta plait (InterPro:IPR012677); BEST Arabidopsis thaliana protein mat…	RNA recognition motif (RRM) protein	plastid stroma	1	plastid	C	RRM_1(2)	27	27.4	RNA.RNA binding
clpc1-trap	AT3G49140	HugZ-2	HugZ-2	AT3G06430	265	x		x		6.7	Tetratricopeptide repeat (TPR)-like superfamily protein	PPR2- PPR protein - interacts with 23S RNA	plastid	1	plastid	C	PPR(9) VirC1(1)	27	27.6*	RNA.pentatricopeptide (PPR) repeat-containing protein
clpc1-trap	AT3G49140	HugZ-2	HugZ-2	AT4G01800	92	x		x		6.6	Albino or Glassy Yellow 1	cpSecA	plastid stroma; thylakoid-peripheral-stromal-side	1	plastid	C	DEAD(1) DUF1481(1) Helicase_C(1) NADase_NGA(1) SecA_DEAD(1) SecA_PP_bind(1) SecA	29	29.3.3	protein.targeting.chloroplast
clpc1-trap	AT3G49140	HugZ-2	HugZ-2	AT3G20930	314	x		x		6.5	RNA-binding (RRM/RBD/RNP motifs) family protein	ORRM1 (editing factor)	plastid	1	plastid	C	RRM_1(1)	27	27	RNA
clpc1-trap	AT3G49140	HugZ-2	HugZ-2	AT3G04260	211	x		x		6.5	plastid transcriptionally active 3	SAP domain-containing protein (pTAC3)	plastid	1	plastid	C	BUD22(1) Cenp-B_dimeris(1) HD(1) SAP(1) Urotensin_II(1)	28	28.3*	DNA.plastid nucleoid interacting
clpc1-trap	AT3G49140	HugZ-2	HugZ-2	AT5G55220	29	x		x		6.5	trigger factor type chaperone family protein	Trigger Factor	plastid stroma	1	plastid	C	FKBP_C(1) Trigger_C(1) Trigger_N(1)	29	29.6	protein.folding
clpc1-trap	AT3G49140	HugZ-2	HugZ-2	AT3G12080	325	x		x		6.5	GTP-binding family protein	GTPase EngA-1 (EMBRYO DEFECTIVE 2738) (ENGA-1)	plastid	1	plastid	C	ArgK(1) cobW(1) Dynamin_N(1) Filament_head(1) GTP_EFTU(1) Miro(2) MMR_HSR1(2) Mo	29	29.2.7*	protein.synthesis.ribosome biogenesis
clpc1-trap	AT3G49140	HugZ-2	HugZ-2	AT1G21600	21	x		x		6.4	Present in transcriptionally active plastid chromosomes. Involved in plastid gene expression.	unknown protein (pTAC6)	plastid nucleoid	1	plastid	C	PHB_acc_N(1)	28	28.3*	DNA.plastid nucleoid interacting
clpc1-trap	AT3G49140	HugZ-2	HugZ-2	AT4G20130	368	x		x		6.3	plastid transcriptionally active 14	PTAC14 - contains SET domain	plastid nucleoid	1	plastid	C	Rubis-subs-bind(1) SET(1)	28	28.3*	DNA.plastid nucleoid interacting
clpc1-trap	AT3G49140	HugZ-2	HugZ-2	AT2G47940	346	x		x		6.3	Encodes DegP2 protease (DEGP2); nuclear gene for chloroplast product.	DEG2 protease	plastid stroma	1	plastid	C	Trypsin(1)	29	29.5.5.1.1*	protein.degradation.serine protease.PA.S1
clpc1-trap	AT3G49140	HugZ-2	HugZ-2	AT1G14030	334	x		x		6.2	Rubisco methyltransferase family protein	Rubisco LS methyltransferase (LSMT)	plastid stroma	1	plastid	C	Rubis-subs-bind(1) SET(1)	1	1.3.13	PS.calvin cycle.rubisco interacting
clpc1-trap	AT3G49140	HugZ-2	HugZ-2	AT1G63610	169	x		x		6.2	unknown protein; FUNCTIONS IN: molecular_function unknown; INVOLVED IN: biological_process unknown; LOCATED IN: chloroplast; EXPRESSED IN: 22 plant structures; EXPRESSED DURING: 13 growth stages; BEST Arabidopsis thaliana protein match is: unknown protein (TAIR:AT2G14910.1); Has 537 Blast hits to 411 proteins in 100 species: Archae - 0; Bacteria - 231; Metazoa - 0; Fungi - 0; Plants - 94; Viruses…	DUF760-3	plastid	1	plastid	C	0	35	35.2	not assigned.unknown
clpc1-trap	AT3G49140	HugZ-2	HugZ-2	AT3G03710	421	x		x		6.1	polyribonucleotide nucleotidyltransferase, putative	3'-5' exoribonuclease (RIF10 also named RNR1 - different from RNR1-AT5G02250.1)	plastid stroma	1	plastid	C	HTH_11(1) KH_1(1) KH_2(1) PNPase(1) RNase_PH(2) RNase_PH_C(2) S1(1)	27	27.1.19	RNA.processing.ribonucleases
clpc1-trap	AT3G49140	HugZ-2	HugZ-2	AT3G14930	433	x		x		6	HEME1; FUNCTIONS IN: uroporphyrinogen decarboxylase activity; INVOLVED IN: response to cadmium ion; LOCATED IN: chloroplast stroma, chloroplast; EXPRESSED IN: 23 plant structures; EXPRESSED DURING: 14 growth stages; CONTAINS InterPro DOMAIN/s: Uroporphyrinogen decarboxylase HemE (InterPro:IPR006361), Uroporphyrinogen decarboxylase (URO-D) (InterPro:IPR000257); BEST Arabidopsis thaliana protein ma…	uroporphyrinogen decarboxylase (UPD)	plastid stroma	1	plastid	C	URO-D(1)	19	19.7	tetrapyrrole synthesis.uroporphyrinogen decarboxylase
clpc1-trap	AT3G49140	HugZ-2	HugZ-2	AT5G50280	441	x		x		6	Pentatricopeptide repeat (PPR) superfamily protein	Pentatricopeptide repeat (PPR) protein	plastid nucleoid	1	plastid	C	Disaggr_assoc(1) PPR(10)	27	27.6*	RNA.pentatricopeptide (PPR) repeat-containing protein
clpc1-trap	AT3G49140	HugZ-2	HugZ-2	AT1G48520	18	x		x		6	GLU-ADT subunit B	Glu-tRNA(Gln) amidotransferase subunit B (GATB or GLU-ADT subunit B) - dual targeted mTP/cTP	mitochondria; plastid stroma	1	plastid	M	GatB(1) GatB_N(1) GatB_Yqey(1)	29	29.1.50*	protein.aa activation.glutamate-tRNA amidotransferase
clpc1-trap	AT3G49140	HugZ-2	HugZ-2	AT5G22640	452	x		x		6	MORN (Membrane Occupation and Recognition Nexus) repeat-containing protein	Tic100 (part of 1 Mda TIC complex)	envelope	1	plastid	_	Cenp-B_dimeris(1) MORN(3) Sds3(1)	29	29.3.3	protein.targeting.chloroplast
clpc1-trap	AT3G49140	HugZ-2	HugZ-2	AT4G30720	461	x		x		6	FAD/NAD(P)-binding oxidoreductase family protein	pigment defective 327 (PDE327) - oxidoreductase	plastid stroma	1	plastid	C	ADH_zinc_N(1) FAD_binding_2(1) FAD_binding_3(1) GIDA(1) HI0933_like(1) Pyr_redox	35	35.2	not assigned.unknown
clpc1-trap	AT3G49140	HugZ-2	HugZ-2	AT1G77122	459	x		x		6	Uncharacterised protein family UPF0090	unknown protein	plastid	1	plastid	C	DUF150(1)	35	35.2	not assigned.unknown
clpc1-trap	AT3G59300	HugZ-3	HugZ-3	AT5G03430	1480	x	x	x		6.5	phosphoadenosine phosphosulfate (PAPS) reductase family protein	phosphoadenosine phosphosulfate (PAPS) reductase	0	5	other	_	ExsB(1) MoCF_biosynth(1) PAPS_reduct(1)	35	35.1	not assigned.no ontology
clpc1-trap	AT3G59300	HugZ-3	HugZ-3	AT2G44090	1482	x	x	x		6.5	Ankyrin repeat family protein; CONTAINS InterPro DOMAIN/s: Ankyrin repeat-containing domain (InterPro:IPR020683); BEST Arabidopsis thaliana protein match is: Ankyrin repeat family protein (TAIR:AT3G59910.1); Has 93 Blast hits to 93 proteins in 22 species: Archae - 0; Bacteria - 2; Metazoa - 12; Fungi - 0; Plants - 66; Viruses - 3; Other Eukaryotes - 10 (source: NCBI BLink).	Ankyrin repeat protein	0	5	other	_	0	35	35.2	not assigned.unknown
clpc1-trap	AT3G59300	HugZ-3	HugZ-3	AT3G56040	409	x	x	x		6.1	UDP-glucose pyrophosphorylase 3	UDP-glucose pyrophosphorylase 3 (UGP3)	plastid	1	plastid	C	0	11	11.10.4	lipid metabolism.glycolipid synthesis.sulfolipid synthase
clpc1-trap	AT3G59300	HugZ-3	HugZ-3	AT5G01220	532	x	x			5.7	sulfoquinovosyldiacylglycerol 2	UDP-sulfoquinovose:DAG sulfoquinovosyltransferase (sulfolipid synthase) (SQD2)	envelope	1	plastid	C	Glycos_transf_1(1)	11	11.10.4	lipid metabolism.glycolipid synthesis.sulfolipid synthase
clpc1-trap	AT3G59300	HugZ-3	HugZ-3	AT1G73170	713	x	x			5.3	P-loop containing nucleoside triphosphate hydrolases superfamily protein	SPD1 homolog	plastid stroma	1	plastid	C	AAA(1) AAA_2(1) AAA_5(1) CHASE3(1) CoA_trans(1) cobW(1) NACHT(1) NB-ARC(1) TraG(	26	26.55*	misc.AAA domain
clpc1-trap	AT3G59300	HugZ-3	HugZ-3	AT4G13020	1684	x	x			5	Protein kinase superfamily protein	Protein kinase protein	0	5	other	_	Pkinase(1)	29	29.4.1	protein.postranslational modification.kinase
clpc1-trap	AT3G59300	HugZ-3	HugZ-3	AT1G54820	1720	x	x			4.9	Protein kinase superfamily protein	Protein kinase protein	0	5	other	_	A1_Propeptide(1) APH(1) Euplotes_phero(1) Pkinase_Tyr(1)	30	30.2.18	signalling.receptor kinases.extensin
clpc1-trap	AT3G59300	HugZ-3	HugZ-3	AT3G03790	849	x	x			4.9	ankyrin repeat family protein / regulator of chromosome condensation (RCC1) family protein	ankyrin repeat protein / regulator of chromosome condensation (RCC1) protein	0	1	plastid	C	Ank(2) RCC1(4) Spb1_C(1)	31	31.2	cell.division
clpc1-trap	AT3G59300	HugZ-3	HugZ-3	AT1G70580	1373	x	x			4.8	Encodes a protein with glyoxylate aminotransferase activity. It can act on a number of different small substrates and amino acids in vitro.	alanine 2-oxoglutarate amino transferase 2 (GGT2; GGAT2; AOAT2)	peroxisome	4	peroxisome	_	Aminotran_1_2(1)	1	1.2.3	PS.photorespiration.aminotransferases peroxisomal
clpc1-trap	AT3G59300	HugZ-3	HugZ-3	AT3G09560	1131	x	x			4.8	The PAH1 gene encodes a phosphatidate phosphohydrolase. Mutant analysis revealed that it involvement in galactolipid synthesis pathway, and the membrane lipid remodeling.	Lipin protein	0	2	mitochondria	M	Lipin_N(1) LNS2(1) Nucleoplasmin(1)	35	35.2	not assigned.unknown
clpc1-trap	AT3G59300	HugZ-3	HugZ-3	AT3G10360	1783	x	x			4.8	Encodes a member of the Arabidopsis Pumilio (APUM) proteins containing PUF domain (eight repeats of approximately 36 amino acids each). PUF proteins regulate both mRNA stability and translation through sequence-specific binding to the 3' UTR of target mRNA transcripts.	pumilio 4	0	5	other	_	NABP(1) PUF(8)	35	35.1.12	not assigned.no ontology.pumilio/Puf RNA-binding domain-containing protein
clpc1-trap	AT3G59300	HugZ-3	HugZ-3	AT1G03310	720	x	x			4.7	Encodes a protein with strong similarity to isoamylase (EC:3.2.1.68) however lacks critical residues known to be important for activity. Appears to co localize with ISA1 in the chloroplast isoamylase complex. Mutations in this gene cause the loss of detectable isoamylase activity and the disruption of normal starch structure. It has been postulated that AtISA2 interacts with AtISA1 to form the Is…	isoamylase 2 (lSA2 or DBE1)	plastid	1	plastid	C	Alpha-amylase(1) Isoamylase_N(1)	2	2.1.2.4	major CHO metabolism.synthesis.starch.debranching
clpc1-trap	AT3G59300	HugZ-3	HugZ-3	AT1G70730	1404	x	x			4.7	Encodes a cytosolic phosphoglucomutase (PGM). Two Arabidopsis PGM proteins (AT1G70730/PGM2 and AT1G23190/PGM3) have high sequence similarities and redundant functions. Mature plants possessing a single cPGM allele had a major reduction in cPGM activity. Whereas pgm2 and pgm3 single mutants are undistinguishable from the wild type, loss of both PGM2 and PGM3 severely impairs male and female gameto…	phosphoglucomutase-2 (PGM-2)	cytosol	5	cytosol	_	PGM_PMM_I(1) PGM_PMM_II(1) PGM_PMM_III(1) PGM_PMM_IV(1)	4	4.2	glycolysis.PGM
clpc1-trap	AT3G59300	HugZ-3	HugZ-3	AT2G24420	1293	x	x			4.7	DNA repair ATPase-related; LOCATED IN: endoplasmic reticulum, plasma membrane; EXPRESSED IN: 27 plant structures; EXPRESSED DURING: 15 growth stages; BEST Arabidopsis thaliana protein match is: myosin heavy chain-related (TAIR:AT4G31340.1); Has 49908 Blast hits to 28607 proteins in 1979 species: Archae - 936; Bacteria - 7564; Metazoa - 22725; Fungi - 3757; Plants - 2190; Viruses - 187; Other Euka…	DNA repair ATPase-related	0	3	secreted	S	ATG16(1) DUF745(1) DUF948(1) Filament(1) Laminin_I(1) PspA_IM30(1)	28	28.2	DNA.repair
clpc1-trap	AT3G59300	HugZ-3	HugZ-3	AT4G37270	304	x	x			4.7	heavy metal atpase 1	Cu-ATPase, HMA1, also involved Zn detoxification	envelope	1	plastid	M	E1-E2_ATPase(1) Hydrolase(1)	34	34.12	transport.metal
clpc1-trap	AT3G59300	HugZ-3	HugZ-3	AT1G16020	1837	x	x			4.7	Protein of unknown function (DUF1712)	unknown protein	0	5	other	_	0	35	35.2	not assigned.unknown
clpc1-trap	AT3G59300	HugZ-3	HugZ-3	AT4G29220	1840	x	x			4.6	phosphofructokinase 1 (PFK1); FUNCTIONS IN: 6-phosphofructokinase activity; INVOLVED IN: glycolysis; LOCATED IN: cytosol, 6-phosphofructokinase complex, plasma membrane; EXPRESSED IN: 25 plant structures; EXPRESSED DURING: 16 growth stages; CONTAINS InterPro DOMAIN/s: Pyrophosphate-dependent phosphofructokinase TP0108 (InterPro:IPR012004), Phosphofructokinase (InterPro:IPR000023); BEST Arabidopsi…	phosphofructokinase 1	0	5	other	_	PFK(1)	4	4.4	glycolysis.PPFK
clpc1-trap	AT3G59300	HugZ-3	HugZ-3	AT3G43220	1841	x	x			4.6	Phosphoinositide phosphatase family protein; CONTAINS InterPro DOMAIN/s: Synaptojanin, N-terminal (InterPro:IPR002013); BEST Arabidopsis thaliana protein match is: Phosphoinositide phosphatase family protein (TAIR:AT5G20840.1); Has 2131 Blast hits to 1660 proteins in 229 species: Archae - 0; Bacteria - 0; Metazoa - 800; Fungi - 658; Plants - 325; Viruses - 0; Other Eukaryotes - 348 (source: NCBI …	Phosphoinositide phosphatase protein	0	5	other	_	Syja_N(1)	11	11.9.3	lipid metabolism.lipid degradation.lysophospholipases
clpc1-trap	AT3G59300	HugZ-3	HugZ-3	AT1G78680	1304	x	x			4.6	gamma-glutamyl hydrolase 2	gamma-glutamyl hydrolase 2 (GGH2) tetrahydrofolate metabolism	vacuole	3	secreted	S	GATase(1) Peptidase_C26(1)	18	18.5.1	Co-factor and vitamine metabolism.folate & vitamine K.folate
clpc1-trap	AT3G59300	HugZ-3	HugZ-3	AT4G02260	136	x	x			4.6	RELA/SPOT homolog 1 (RSH1); FUNCTIONS IN: catalytic activity; INVOLVED IN: response to wounding; LOCATED IN: chloroplast; EXPRESSED IN: 24 plant structures; EXPRESSED DURING: 13 growth stages; CONTAINS InterPro DOMAIN/s: Metal-dependent phosphohydrolase, HD subdomain (InterPro:IPR006674), TGS-like (InterPro:IPR012676), TGS (InterPro:IPR004095), Metal-dependent phosphohydrolase, HD domain (InterPr…	RelA/SpoT homologue 1 (RSH1) - no ppGpp synthase activity	plastid	1	plastid	C	HD(1) RelA_SpoT(1) TGS(1)	30	30.50*	signalling.plastid
clpc1-trap	AT3G09250	UVR1	UVR1	AT1G05140	10	x	x	x	x	10	Peptidase M50 family protein; FUNCTIONS IN: metalloendopeptidase activity; INVOLVED IN: proteolysis; LOCATED IN: chloroplast, plastid; EXPRESSED IN: 22 plant structures; EXPRESSED DURING: 13 growth stages; CONTAINS InterPro DOMAIN/s: Peptidase M50 (InterPro:IPR008915), PDZ/DHR/GLGF (InterPro:IPR001478), Peptidase M50, putative membrane-associated zinc metallopeptidase (InterPro:IPR004387); BEST A…	membrane zinc metalloprotease (RIP)	plastid	1	plastid	C	PDZ(1) Peptidase_M50(1)	29	29.5.7.10.1*	protein.degradation.metalloprotease.MM.M50
clpc1-trap	AT3G09250	UVR1	UVR1	AT4G03150	122	x	x	x	x	7.6	unknown protein; FUNCTIONS IN: molecular_function unknown; INVOLVED IN: biological_process unknown; LOCATED IN: chloroplast; EXPRESSED IN: 20 plant structures; EXPRESSED DURING: 13 growth stages; Has 30201 Blast hits to 17322 proteins in 780 species:	unknown protein	plastid stroma	1	plastid	C	0	35	35.2	not assigned.unknown
clpc1-trap	AT3G09250	UVR1	UVR1	AT3G08010	145	x	x	x	x	7.4	RNA binding	ATAB2 - RNA binding protein; activator translation (affects both photosystems)	plastid stroma	1	plastid	C	DUF1092(1)	27	27.4	RNA.RNA binding
clpc1-trap	AT3G09250	UVR1	UVR1	AT3G56010	153	x	x	x	x	7.4	unknown protein; FUNCTIONS IN: molecular_function unknown; INVOLVED IN: biological_process unknown; LOCATED IN: chloroplast thylakoid membrane; EXPRESSED IN: 22 plant structures; EXPRESSED DURING: 13 growth stages; Has 25 Blast hits to 25 proteins in	unknown function	plastid	1	plastid	C	0	35	35.1	not assigned.no ontology
clpc1-trap	AT3G09250	UVR1	UVR1	AT1G32160	223	x	x	x	x	7	Protein of unknown function (DUF760)	DUF760-1	plastid	1	plastid	C	DUF760(1)	35	35.2	not assigned.unknown
clpc1-trap	AT3G09250	UVR1	UVR1	AT2G44870	1033	x	x	x		6.7	unknown protein; FUNCTIONS IN: molecular_function unknown; INVOLVED IN: biological_process unknown; LOCATED IN: chloroplast; EXPRESSED IN: 22 plant structures; EXPRESSED DURING: 15 growth stages; Has 39 Blast hits to 39 proteins in 18 species: Archae	unknown protein (maybe plastid?)	0	2	mitochondria	M	0	35	35.2	not assigned.unknown
clpc1-trap	AT3G09250	UVR1	UVR1	AT4G27700	293	x	x	x		6.6	Rhodanese/Cell cycle control phosphatase superfamily protein	rhodanese-like domain protein; also AtStr14	thylakoid	1	plastid	C	Rhodanese(1) TraB(1)	26	26.23	misc.rhodanese
clpc1-trap	AT3G09250	UVR1	UVR1	AT4G04040	1477	x	x	x		6.5	maternal effect embryo arrest 51 (MEE51); CONTAINS InterPro DOMAIN/s: Pyrophosphate-dependent phosphofructokinase PfpB (InterPro:IPR011183), Phosphofructokinase (InterPro:IPR000023); BEST Arabidopsis thaliana protein match is: Phosphofructokinase family protein (TAIR:AT1G12000.1); Has 30201 Blast hits to 17322 proteins in 780 species: Archae - 12; Bacteria - 1396; Metazoa - 17338; Fungi - 3422; P…	diphosphate-fructose-6-phosphate 1-phosphotransferase (MEE51)	0	5	other	_	PFK(1)	4	4.5	glycolysis.pyrophosphate-fructose-6-P phosphotransferase
clpc1-trap	AT3G09250	UVR1	UVR1	AT3G56630	1228	x	x	x		6.4	cytochrome P450, family 94, subfamily D, polypeptide 2	cytochrome P450	0	3	secreted	S	p450(1)	26	26.1	misc.cytochrome P450
clpc1-trap	AT3G09250	UVR1	UVR1	AT1G19740	345	x	x	x		6.4	ATP-dependent protease La (LON) domain protein; FUNCTIONS IN: ATP-dependent peptidase activity; INVOLVED IN: proteolysis; LOCATED IN: chloroplast; EXPRESSED IN: 22 plant structures; EXPRESSED DURING: 13 growth stages; CONTAINS InterPro DOMAIN/s: Peptidase S16, lon N-terminal (InterPro:IPR003111); BEST Arabidopsis thaliana protein match is: ATP-dependent protease La (LON) domain protein (TAIR:AT1G…	LON-domain protein 1 (LON-like1)	plastid	1	plastid	C	LON(1)	29	29.5.5.7*	protein.degradation.serine protease SJ.S16
clpc1-trap	AT3G09250	UVR1	UVR1	AT2G27290	356	x	x	x		6.4	Protein of unknown function (DUF1279)	unknown protein	plastid	1	plastid	C	DUF1279(1)	35	35.2	not assigned.unknown
clpc1-trap	AT3G09250	UVR1	UVR1	AT4G35760	229	x	x	x		6.3	NAD(P)H dehydrogenase (quinone)s	vitamin K epoxide reductase like protein (VKORC)-Trx-like or LTO1	thylakoid-integral	1	plastid	C	DUF981(1) VKOR(1)	18	18.5	Co-factor and vitamine metabolism.folate & vitamine K
clpc1-trap	AT3G09250	UVR1	UVR1	AT2G35410	294	x	x	x		6.1	RNA-binding (RRM/RBD/RNP motifs) family protein	putative RNA binding protein	plastid stroma	1	plastid	C	RRM_1(2)	27	27.4	RNA.RNA binding
clpc1-trap	AT3G09250	UVR1	UVR1	AT3G04760	440	x	x	x		6	Pentatricopeptide repeat (PPR-like) superfamily protein	pentatricopeptide repeat (PPR) protein	plastid nucleoid	1	plastid	C	ECSIT(1) PPR(12)	27	27.6*	RNA.pentatricopeptide (PPR) repeat-containing protein
clpc1-trap	AT3G09250	UVR1	UVR1	AT3G55250	449	x	x	x		6	unknown protein; FUNCTIONS IN: molecular_function unknown; INVOLVED IN: biological_process unknown; LOCATED IN: mitochondrion, chloroplast, nucleus; EXPRESSED IN: 23 plant structures; EXPRESSED DURING: 13 growth stages; Has 46 Blast hits to 46 protei	PSA3- PSI assembly factor with PYG7	thylakoid-peripheral-stromal-side	1	plastid	C	0	29	29.8	protein.protein assembly and cofactor ligation
clpc1-trap	AT3G09250	UVR1	UVR1	AT5G14970	225	x	x	x		6	unknown protein; BEST Arabidopsis thaliana protein match is: unknown protein (TAIR:AT2G14910.1); Has 579 Blast hits to 397 proteins in 95 species: Archae - 0; Bacteria - 294; Metazoa - 0; Fungi - 0; Plants - 86; Viruses - 0; Other Eukaryotes - 199 (s	DUF760-7	0	1	plastid	C	0	35	35.2	not assigned.unknown
clpc1-trap	AT3G09250	UVR1	UVR1	AT3G07310	1042	x	x			5.9	Protein of unknown function (DUF760)	DUF760-5	0	2	mitochondria	M	DUF760(1)	35	35.2	not assigned.unknown
clpc1-trap	AT3G09250	UVR1	UVR1	AT5G53580	407	x	x			5.8	NAD(P)-linked oxidoreductase superfamily protein	aldo/keto reductase protein	plastid	1	plastid	_	Aldo_ket_red(1)	3	3.5	minor CHO metabolism.others
clpc1-trap	AT3G09250	UVR1	UVR1	AT2G36990	100	x	x			5.8	RNApolymerase sigma-subunit F	SIG6 sigma factor (SigF), also soldat8	plastid	1	plastid	C	GerE(1) HTH_10(1) MerR(1) Sigma70_r1_2(1) Sigma70_r2(1) Sigma70_r3(1) Sigma70_r4	27	27.2	RNA.transcription
clpc1-trap	AT3G09250	UVR1	UVR1	AT5G38510	484	x	x			5.8	Rhomboid-related intramembrane serine protease family protein; FUNCTIONS IN: serine-type endopeptidase activity; INVOLVED IN: biological_process unknown; LOCATED IN: integral to membrane; EXPRESSED IN: 22 plant structures; EXPRESSED DURING: 13 growth stages; CONTAINS InterPro DOMAIN/s: Peptidase S54, rhomboid (InterPro:IPR002610); BEST Arabidopsis thaliana protein match is: RHOMBOID-like protein …	rhomboid protease 9 (AtRBL9) - inactive form	0	1	plastid	C	DUF1690(1) Rhomboid(1)	29	29.5.5.10*	protein.degradation.serine protease ST.S54
clpc1-trap	AT1G75380	UVR2 (DUF151 and UVR domain)	UVR2	AT4G13830	31	x	x	x	x	8.8	DnaJ-like protein (J20); nuclear gene	J-domain protein DjC29 (type 3) (also DnaJ20)	plastid	1	plastid	C	DnaJ(1)	26	26.29*	misc.DnaJ domain with unknown function
clpc1-trap	AT1G75380	UVR2 (DUF151 and UVR domain)	UVR2	AT1G19660	36	x	x	x	x	8.8	Wound-responsive family protein; FUNCTIONS IN: DNA binding, nuclease activity; INVOLVED IN: response to wounding, nucleotide-excision repair; EXPRESSED IN: ovule; CONTAINS InterPro DOMAIN/s: Protein of unknown function DUF151 (InterPro:IPR003729), UvrB/UvrC protein (InterPro:IPR001943); BEST Arabidopsis thaliana protein match is: bifunctional nuclease in basal defense response 1 (TAIR:AT1G75380.3…	UVR3 (DUF151 and UVR domain)	plastid	1	plastid	C	DUF151(1) UVR(1)	35	35.2	not assigned.unknown
clpc1-trap	AT1G75380	UVR2 (DUF151 and UVR domain)	UVR2	AT5G19140	1448	x	x	x	x	8.7	Aluminium induced protein with YGL and LRDR motifs	auxin/aluminum-responsive protein	not plastid	5	other	C	0	35	35.1	not assigned.no ontology
clpc1-trap	AT1G75380	UVR2 (DUF151 and UVR domain)	UVR2	AT1G01240	1023	x	x	x	x	8.3	unknown protein; INVOLVED IN: N-terminal protein myristoylation; EXPRESSED IN: 17 plant structures; EXPRESSED DURING: 11 growth stages; BEST Arabidopsis thaliana protein match is: unknown protein (TAIR:AT2G46550.1); Has 95 Blast hits to 78 proteins in 16 species: Archae - 0; Bacteria - 2; Metazoa - 11; Fungi - 0; Plants - 80; Viruses - 0; Other Eukaryotes - 2 (source: NCBI BLink).	unknown protein	0	2	mitochondria	M	0	35	35.2	not assigned.unknown
clpc1-trap	AT1G75380	UVR2 (DUF151 and UVR domain)	UVR2	AT1G80920	159	x	x	x	x	7.3	Chaperone DnaJ-domain superfamily protein	J-domain protein DjC25 (type 3) (also DnaJ8)	plastid stroma	1	plastid	C	DnaJ(1)	26	26.29*	misc. DnaJ domain with unknown function
clpc1-trap	AT1G75380	UVR2 (DUF151 and UVR domain)	UVR2	AT1G63800	1465	x	x	x	x	7	ubiquitin-conjugating enzyme 5	ubiquitin-conjugating enzyme 5	0	5	other	_	UQ_con(1)	29	29.5.11.3	protein.degradation.ubiquitin.E2
clpc1-trap	AT1G75380	UVR2 (DUF151 and UVR domain)	UVR2	AT2G39000	101	x	x	x		6.4	Acyl-CoA N-acyltransferases (NAT) superfamily protein	GCN5-related N-acetyltransferase 4 (GNAT4); N-acetyltransferase (NAA70) - Nt & K acetylase	plastid	1	plastid	C	Acetyltransf_1(1)	29	29.12.1*	protein.acetylation.acetyltransferase
clpc1-trap	AT1G75380	UVR2 (DUF151 and UVR domain)	UVR2	AT3G47160	1484	x	x	x		6.4	RING/U-box superfamily protein	RING/U-box protein	0	5	other	_	IBR(1)	29	29.5.11.4.2	protein.degradation.ubiquitin.E3.RING
clpc1-trap	AT1G75380	UVR2 (DUF151 and UVR domain)	UVR2	AT4G32940	1230	x	x	x		6.3	gamma vacuolar processing enzyme	gamma Vacuolar processing enzyme (gamma-VPE)	vacuole	3	secreted	S	Peptidase_C13(1)	29	29.5.3.2.1*	protein.degradation.cysteine protease.CD.C13
clpc1-trap	AT1G75380	UVR2 (DUF151 and UVR domain)	UVR2	AT5G27280	479	x	x			5.9	Zim17-type zinc finger protein	zinc finger (DNL type) protein (distant homologue of maize nucleoid Etched1)	0	1	plastid	C	zf-DNL(1)	27	27.3.99	RNA.regulation of transcription.unclassified
clpc1-trap	AT1G75380	UVR2 (DUF151 and UVR domain)	UVR2	AT3G26740	517	x	x			5.8	CCR-like	light responsive protein-related - CCL (CCR-LIKE) also LIR1	plastid	1	plastid	C	Lir1(1)	30	30.11	signalling.light
clpc1-trap	AT1G75380	UVR2 (DUF151 and UVR domain)	UVR2	AT1G56220	1526	x	x			5.8	Dormancy/auxin associated family protein	dormancy/auxin associated protein	0	5	other	_	Auxin_repressed(1)	33	33.99	development.unspecified
clpc1-trap	AT1G75380	UVR2 (DUF151 and UVR domain)	UVR2	AT1G15740	1445	x	x			5.8	Leucine-rich repeat family protein	Leucine-rich repeat protein	0	5	other	_	Sialidase(1)	35	35.1	not assigned.no ontology
clpc1-trap	AT1G75380	UVR2 (DUF151 and UVR domain)	UVR2	AT4G30690	546	x	x			5.7	Translation initiation factor 3 protein	translation initiation factor 3 (IF-3) protein	plastid stroma	1	plastid	C	IF3_C(1) IF3_N(1)	29	29.2.3	protein.synthesis.initiation
clpc1-trap	AT1G75380	UVR2 (DUF151 and UVR domain)	UVR2	AT4G16520	1459	x	x			5.7	autophagy 8f (ATG8F); CONTAINS InterPro DOMAIN/s: Light chain 3 (LC3) (InterPro:IPR004241); BEST Arabidopsis thaliana protein match is: Ubiquitin-like superfamily protein (TAIR:AT3G60640.1); Has 30201 Blast hits to 17322 proteins in 780 species: Archae - 12; Bacteria - 1396; Metazoa - 17338; Fungi - 3422; Plants - 5037; Viruses - 0; Other Eukaryotes - 2996 (source: NCBI BLink).	ATG8f - (ATG8/12 conjugation pathway)	0	5	other	_	APG12(1) MAP1_LC3(1)	29	29.5.2	protein.degradation.autophagy
clpc1-trap	AT1G75380	UVR2 (DUF151 and UVR domain)	UVR2	AT2G46550	277	x	x			5.6	unknown protein; BEST Arabidopsis thaliana protein match is: unknown protein (TAIR:AT1G01240.3); Has 72 Blast hits to 68 proteins in 13 species: Archae - 0; Bacteria - 0; Metazoa - 1; Fungi - 0; Plants - 71; Viruses - 0; Other Eukaryotes - 0 (source:	unknown protein	0	1	plastid	C	0	35	35.2	not assigned.unknown
clpc1-trap	AT1G75380	UVR2 (DUF151 and UVR domain)	UVR2	AT3G26580	615	x	x			5.5	Tetratricopeptide repeat (TPR)-like superfamily protein	TCP34 - TPR protein DNA interaction (TAC)	plastid stroma; thylakoid	1	plastid	C	TPR_2(2)	28	28.3*	DNA.plastid nucleoid interacting
clpc1-trap	AT1G75380	UVR2 (DUF151 and UVR domain)	UVR2	AT1G08900	1570	x	x			5.5	Major facilitator superfamily protein; FUNCTIONS IN: carbohydrate transmembrane transporter activity; INVOLVED IN: transport, transmembrane transport; LOCATED IN: integral to membrane, membrane; CONTAINS InterPro DOMAIN/s: Sugar transporter, conserved site (InterPro:IPR005829), Major facilitator superfamily (InterPro:IPR020846), General substrate transporter (InterPro:IPR005828), Sugar/inositol t…	Major facilitator protein	0	5	other	_	CTP_transf_1(1) MFS_1(1) Sugar_tr(1)	34	34.2	transport.sugars
clpc1-trap	AT1G75380	UVR2 (DUF151 and UVR domain)	UVR2	AT2G42040	1067	x	x			5.5	CONTAINS InterPro DOMAIN/s: WRC (InterPro:IPR014977); Has 219 Blast hits to 219 proteins in 19 species: Archae - 0; Bacteria - 0; Metazoa - 3; Fungi - 0; Plants - 215; Viruses - 0; Other Eukaryotes - 1 (source: NCBI BLink).	unknown protein	0	2	mitochondria	M	WRC(1)	35	35.2	not assigned.unknown
clpc1-trap	AT1G75380	UVR2 (DUF151 and UVR domain)	UVR2	AT5G18640	1237	x	x			5.4	alpha/beta-Hydrolases superfamily protein	alpha/beta-Hydrolases	0	3	secreted	S	Lipase_3(1)	11	11.9.2	lipid metabolism.lipid degradation.lipases
clpc1-trap	AT1G19660	UVR3 (DUF151 and UVR domain)	UVR3	AT1G15740	1445	x	x	x	x	8.9	Leucine-rich repeat family protein	Leucine-rich repeat protein	0	5	other	_	Sialidase(1)	35	35.1	not assigned.no ontology
clpc1-trap	AT1G19660	UVR3 (DUF151 and UVR domain)	UVR3	AT1G75380	37	x	x	x	x	8.8	Encodes a nucleases AtBBD1 involved in ABA-mediated callose deposition.	UVR2 (DUF151 and UVR domain)	plastid	1	plastid	C	DUF151(1) UVR(1)	35	35.2	not assigned.unknown
clpc1-trap	AT1G19660	UVR3 (DUF151 and UVR domain)	UVR3	AT2G39000	101	x	x	x	x	7.8	Acyl-CoA N-acyltransferases (NAT) superfamily protein	GCN5-related N-acetyltransferase 4 (GNAT4); N-acetyltransferase (NAA70) - Nt & K acetylase	plastid	1	plastid	C	Acetyltransf_1(1)	29	29.12.1*	protein.acetylation.acetyltransferase
clpc1-trap	AT1G19660	UVR3 (DUF151 and UVR domain)	UVR3	AT4G16520	1459	x	x	x	x	7.5	autophagy 8f (ATG8F); CONTAINS InterPro DOMAIN/s: Light chain 3 (LC3) (InterPro:IPR004241); BEST Arabidopsis thaliana protein match is: Ubiquitin-like superfamily protein (TAIR:AT3G60640.1); Has 30201 Blast hits to 17322 proteins in 780 species: Archae - 12; Bacteria - 1396; Metazoa - 17338; Fungi - 3422; Plants - 5037; Viruses - 0; Other Eukaryotes - 2996 (source: NCBI BLink).	ATG8f - (ATG8/12 conjugation pathway)	0	5	other	_	APG12(1) MAP1_LC3(1)	29	29.5.2	protein.degradation.autophagy
clpc1-trap	AT1G19660	UVR3 (DUF151 and UVR domain)	UVR3	AT2G04690	1224	x	x	x		6.9	Pyridoxamine 5'-phosphate oxidase family protein	cellular repressor of E1A-stimulated genes (CREG) family	0	3	secreted	S	0	35	35.1	not assigned.no ontology
clpc1-trap	AT1G19660	UVR3 (DUF151 and UVR domain)	UVR3	AT1G01240	1023	x	x	x		6.7	unknown protein; INVOLVED IN: N-terminal protein myristoylation; EXPRESSED IN: 17 plant structures; EXPRESSED DURING: 11 growth stages; BEST Arabidopsis thaliana protein match is: unknown protein (TAIR:AT2G46550.1); Has 95 Blast hits to 78 proteins in 16 species: Archae - 0; Bacteria - 2; Metazoa - 11; Fungi - 0; Plants - 80; Viruses - 0; Other Eukaryotes - 2 (source: NCBI BLink).	unknown protein	0	2	mitochondria	M	0	35	35.2	not assigned.unknown
clpc1-trap	AT1G19660	UVR3 (DUF151 and UVR domain)	UVR3	AT4G19860	1493	x	x	x		6.2	alpha/beta-Hydrolases superfamily protein	alpha/beta-Hydrolases	0	5	other	_	Abhydrolase_1(1) DUF676(1) LACT(1) Lipase_2(1) PGAP1(1)	11	11.8.10	lipid metabolism.exotics (steroids, squalene etc).phosphatidylcholinesterol O-acyltransferase
clpc1-trap	AT1G19660	UVR3 (DUF151 and UVR domain)	UVR3	AT1G80920	159	x	x	x		6.2	Chaperone DnaJ-domain superfamily protein	J-domain protein DjC25 (type 3) (also DnaJ8)	plastid stroma	1	plastid	C	DnaJ(1)	26	26.29*	misc. DnaJ domain with unknown function
clpc1-trap	AT1G19660	UVR3 (DUF151 and UVR domain)	UVR3	AT3G54360	320	x	x	x		6.2	zinc ion binding	zinc ion binding	0	1	plastid	C	TPR_2(1) zf-C3HC4(1)	29	29.5.11.4.2	protein.degradation.ubiquitin.E3.RING
clpc1-trap	AT1G19660	UVR3 (DUF151 and UVR domain)	UVR3	AT5G53350	1041	x	x	x		6.1	CLP protease regulatory subunit X	CLPX1 chaperone	mitochondria	2	mitochondria	M	AAA(1) AAA_2(1) AAA_3(1) AAA_5(1) ABC_tran(1) DUF1805(1) DUF1931(1)	29	29.5.5.30*	protein.degradation.serine protease.regulator
clpc1-trap	AT1G19660	UVR3 (DUF151 and UVR domain)	UVR3	AT3G07310	1042	x	x	x		6.1	Protein of unknown function (DUF760)	DUF760-5	0	2	mitochondria	M	DUF760(1)	35	35.2	not assigned.unknown
clpc1-trap	AT1G19660	UVR3 (DUF151 and UVR domain)	UVR3	AT2G46550	277	x	x	x		6.1	unknown protein; BEST Arabidopsis thaliana protein match is: unknown protein (TAIR:AT1G01240.3); Has 72 Blast hits to 68 proteins in 13 species: Archae - 0; Bacteria - 0; Metazoa - 1; Fungi - 0; Plants - 71; Viruses - 0; Other Eukaryotes - 0 (source:	unknown protein	0	1	plastid	C	0	35	35.2	not assigned.unknown
clpc1-trap	AT1G19660	UVR3 (DUF151 and UVR domain)	UVR3	AT1G63800	1465	x	x	x		6	ubiquitin-conjugating enzyme 5	ubiquitin-conjugating enzyme 5	0	5	other	_	UQ_con(1)	29	29.5.11.3	protein.degradation.ubiquitin.E2
clpc1-trap	AT1G19660	UVR3 (DUF151 and UVR domain)	UVR3	AT4G13530	1470	x	x	x		6	unknown protein; BEST Arabidopsis thaliana protein match is: unknown protein (TAIR:AT4G10080.1); Has 30201 Blast hits to 17322 proteins in 780 species: Archae - 12; Bacteria - 1396; Metazoa - 17338; Fungi - 3422; Plants - 5037; Viruses - 0; Other Eukaryotes - 2996 (source: NCBI BLink).	unknown protein	0	5	other	_	Protamine_3(1)	35	35.2	not assigned.unknown
clpc1-trap	AT1G19660	UVR3 (DUF151 and UVR domain)	UVR3	AT2G02710	1516	x	x			5.9	Encodes a putative blue light receptor protein.	blue light receptor protein	0	5	other	_	PAS(2) PAS_3(2)	35	35.1	not assigned.no ontology
clpc1-trap	AT1G19660	UVR3 (DUF151 and UVR domain)	UVR3	AT5G18630	1236	x	x			5.8	alpha/beta-Hydrolases superfamily protein; FUNCTIONS IN: triglyceride lipase activity; INVOLVED IN: lipid metabolic process; LOCATED IN: endomembrane system; EXPRESSED IN: 24 plant structures; EXPRESSED DURING: 15 growth stages; CONTAINS InterPro DOMAIN/s: Lipase, class 3 (InterPro:IPR002921); BEST Arabidopsis thaliana protein match is: alpha/beta-Hydrolases superfamily protein (TAIR:AT5G18640.1)…	alpha/beta-Hydrolases	0	3	secreted	S	Lipase_3(1)	11	11.9.2	lipid metabolism.lipid degradation.lipases
clpc1-trap	AT1G19660	UVR3 (DUF151 and UVR domain)	UVR3	AT5G60360	1226	x	x			5.8	Encodes a senescence-associated thiol protease.	cysteine proteinase (AALP) -similar to barley aleurain	vacuole	3	secreted	S	Inhibitor_I29(1) MCP_N(1) Peptidase_C1(1)	29	29.5.3.1.1*	protein.degradation.cysteine protease.CA.C1
clpc1-trap	AT1G19660	UVR3 (DUF151 and UVR domain)	UVR3	AT2G46220	404	x	x			5.8	Uncharacterized conserved protein (DUF2358)	protein with unknown function (DUF2358)	0	1	plastid	C	0	35	35.2	not assigned.unknown
clpc1-trap	AT1G19660	UVR3 (DUF151 and UVR domain)	UVR3	AT5G51970	1532	x	x			5.7	Encodes a putative sorbitol dehydrogenase that can be thiolated in vitro.	NAD-dependent sorbitol (L-iditol) dehydrogenase, putative	0	5	other	_	3HCDH_N(1) ADH_N(1) ADH_zinc_N(1) Methyltransf_11(1) ThiF(1) TrkA_N(1)	3	3.3	minor CHO metabolism.sugar alcohols
clpc1-trap	AT1G19660	UVR3 (DUF151 and UVR domain)	UVR3	AT2G40420	550	x	x			5.7	Encodes a putative amino acid transporter.	amino acid transporter	0	1	plastid	C	AA_permease(1) Aa_trans(1) MFS_1(1) Presenilin(1) TatC(1) Trp_Tyr_perm(1)	34	34.3	transport.amino acids
clpc1-trap	AT5G66050	UVR4 (DUF151 and UVR domain)	UVR4	AT4G38470	1400	x	x	x	x	7.4	ACT-like protein tyrosine kinase family protein	ACT-like protein tyrosine kinase STY46	cytosol	5	cytosol	_	ACT(1) Kdo(1) Pkinase_Tyr(1)	29	29.4.1	protein.postranslational modification.kinase
clpc1-trap	AT5G66050	UVR4 (DUF151 and UVR domain)	UVR4	AT2G47700	1460	x	x	x	x	7.3	RING/U-box superfamily protein	RING/U-box protein	0	5	other	_	PHD(1) zf-C3HC4(1)	29	29.5.11.4.2	protein.degradation.ubiquitin.E3.RING
clpc1-trap	AT5G66050	UVR4 (DUF151 and UVR domain)	UVR4	AT5G16110	226	x	x	x	x	7	unknown protein; FUNCTIONS IN: molecular_function unknown; INVOLVED IN: biological_process unknown; LOCATED IN: chloroplast; EXPRESSED IN: 24 plant structures; EXPRESSED DURING: 15 growth stages; BEST Arabidopsis thaliana protein match is: unknown pr	unknown protein	0	1	plastid	C	0	35	35.2	not assigned.unknown
clpc1-trap	AT5G66050	UVR4 (DUF151 and UVR domain)	UVR4	AT1G30200	1478	x	x	x		6.5	F-box family protein; CONTAINS InterPro DOMAIN/s: F-box domain, Skp2-like (InterPro:IPR022364); BEST Arabidopsis thaliana protein match is: F-box family protein (TAIR:AT5G46170.1); Has 148 Blast hits to 147 proteins in 12 species: Archae - 0; Bacteria - 0; Metazoa - 0; Fungi - 0; Plants - 148; Viruses - 0; Other Eukaryotes - 0 (source: NCBI BLink).	F-box protein	0	5	other	_	F-box(1) HWE_HK(1)	29	29.5.11.4.3.2	protein.degradation.ubiquitin.E3.SCF.FBOX
clpc1-trap	AT5G66050	UVR4 (DUF151 and UVR domain)	UVR4	AT4G22360	1492	x	x	x		6.3	SWIB complex BAF60b domain-containing protein	SWIB complex BAF60b domain-containing protein	0	5	other	_	DEK_C(1) MbeB_N(1) SWIB(2)	35	35.1	not assigned.no ontology
clpc1-trap	AT5G66050	UVR4 (DUF151 and UVR domain)	UVR4	AT3G15070	1501	x	x	x		6.1	RING/U-box superfamily protein; FUNCTIONS IN: zinc ion binding; EXPRESSED IN: 23 plant structures; EXPRESSED DURING: 15 growth stages; CONTAINS InterPro DOMAIN/s: Zinc finger, RING-type (InterPro:IPR001841), Zinc finger, C3HC4 RING-type (InterPro:IPR018957); BEST Arabidopsis thaliana protein match is: RING/U-box superfamily protein (TAIR:AT1G53190.2); Has 7358 Blast hits to 7345 proteins in 274 s…	RING/U-box protein	0	5	other	_	PHD(1) zf-RING-like(1)	29	29.5.11.4.2	protein.degradation.ubiquitin.E3.RING
clpc1-trap	AT5G66050	UVR4 (DUF151 and UVR domain)	UVR4	AT5G21170	508	x	x			5.8	5'-AMP-activated protein kinase beta-2 subunit protein	5'-AMP-activated protein kinase beta-2 subunit protein	0	1	plastid	C	AMPKBI(1)	29	29.4	protein.postranslational modification
clpc1-trap	AT5G66050	UVR4 (DUF151 and UVR domain)	UVR4	AT4G05060	519	x	x			5.8	PapD-like superfamily protein; FUNCTIONS IN: structural molecule activity; INVOLVED IN: biological_process unknown; LOCATED IN: chloroplast; EXPRESSED IN: 22 plant structures; EXPRESSED DURING: 13 growth stages; CONTAINS InterPro DOMAIN/s: PapD-like (InterPro:IPR008962), Major sperm protein (InterPro:IPR000535); BEST Arabidopsis thaliana protein match is: PapD-like superfamily protein (TAIR:AT4G2…	PapD-like protein	0	1	plastid	C	Motile_Sperm(1)	31	31.4	cell.vesicle transport
clpc1-trap	AT5G66050	UVR4 (DUF151 and UVR domain)	UVR4	AT3G15630	593	x	x			5.6	unknown protein; FUNCTIONS IN: molecular_function unknown; INVOLVED IN: biological_process unknown; LOCATED IN: chloroplast; EXPRESSED IN: 24 plant structures; EXPRESSED DURING: 15 growth stages; BEST Arabidopsis thaliana protein match is: unknown protein (TAIR:AT1G52720.1); Has 61 Blast hits to 61 proteins in 13 species: Archae - 0; Bacteria - 0; Metazoa - 0; Fungi - 0; Plants - 61; Viruses - 0;…	unknown protein	0	1	plastid	C	0	35	35.2	not assigned.unknown
clpc1-trap	AT5G66050	UVR4 (DUF151 and UVR domain)	UVR4	AT2G44730	610	x	x			5.5	Alcohol dehydrogenase transcription factor Myb/SANT-like family protein	Alcohol dehydrogenase transcription factor Myb/SANT-like protein	0	1	plastid	C	0	27	27.3.30	RNA.regulation of transcription.Trihelix, Triple-Helix transcription factor family
clpc1-trap	AT5G66050	UVR4 (DUF151 and UVR domain)	UVR4	AT4G20380	1063	x	x			5.5	LSD1 monitors a superoxide-dependent signal and negatively regulates a plant cell death pathway. contains zinc-finger motifs. LSD1 negatively regulates a basal defense pathway that can act upstream or independently of both NIM1/NPR1 function and SA accumulation following avirulent or virulent pathogen challenge	LSD1 zinc finger protein	0	2	mitochondria	M	zf-CHY(1) zf-LSD1(3) zf-Sec23_Sec24(1)	27	27.3.99	RNA.regulation of transcription.unclassified
clpc1-trap	AT5G66050	UVR4 (DUF151 and UVR domain)	UVR4	AT3G62770	621	x	x			5.5	Transducin/WD40 repeat-like superfamily protein	ATG18a - (ATG9/2/18 complex)	0	1	plastid	C	WD40(1)	29	29.5.2	protein.degradation.autophagy
clpc1-trap	AT5G66050	UVR4 (DUF151 and UVR domain)	UVR4	AT1G16840	1066	x	x			5.5	unknown protein; BEST Arabidopsis thaliana protein match is: unknown protein (TAIR:AT1G78890.1); Has 71 Blast hits to 71 proteins in 12 species: Archae - 0; Bacteria - 0; Metazoa - 0; Fungi - 0; Plants - 71; Viruses - 0; Other Eukaryotes - 0 (source: NCBI BLink).	unknown protein	0	2	mitochondria	M	Spo12(1)	35	35.2	not assigned.unknown
clpc1-trap	AT5G66050	UVR4 (DUF151 and UVR domain)	UVR4	AT3G15450	1573	x	x			5.5	Aluminium induced protein with YGL and LRDR motifs; FUNCTIONS IN: molecular_function unknown; EXPRESSED IN: 25 plant structures; EXPRESSED DURING: 13 growth stages; BEST Arabidopsis thaliana protein match is: Aluminium induced protein with YGL and LRDR motifs (TAIR:AT4G27450.1); Has 430 Blast hits to 430 proteins in 86 species: Archae - 0; Bacteria - 40; Metazoa - 2; Fungi - 2; Plants - 364; Viru…	unknown protein	0	5	other	_	0	35	35.2	not assigned.unknown
[truncated: 2,924 more rows]

## Sheet: Table S3B
Table S3. Co-expressed genes and their functional annotation in mRNA-based co-expression networks at different threshold levels. (B) Non-redundant list of the Top 100 most tightly co-expressed genes for all baits and their annotations and membership to the top20 and threshold networks.
[truncated: 2,167 more rows]
