# Supplementary material for: Proteomics, phylogenetics, and coexpression analyses indicate novel interactions in the plastid CLP chaperone-protease system
Source: J Biol Chem. 2022 Jan 20;298(3):101609. doi: 10.1016/j.jbc.2022.101609 (PMC8889267; doi:10.1016/j.jbc.2022.101609)
Supplement: Supplemental Table S4 [file mmc4.xlsx]

## Sheet: Table S4
Table S4. Comprehensive information for the 22 proteins in Table 2.
Abbreviated name (additional domains)	Protein id	Network id	Abbreviated name	This study Table 1 (or prior study) (a - ClpS1 interactor - Nishimura et al 2013; b - trapped in ClpC1 - Montandon et al 2019- # indicates abundance rank)	protein length (AA)	Curated Location (PPDB)	TargetP (predicted cTP, mTP or SP)	total AdjSPC (this study)	CLPC1-WT (AdjSPC)	CLPC1-TRAP (AdjSPC)	average TRAP/WT NadjSPC (input 1.10-5 for zero)	conclusion co-evolution ERC (Fig. 5) (in bold - most pronounced)	conclusions from mRNA co-expression (Figs. 6,7) (in bold most pronounced)	PeptideAtlas # experiments (Fig. 8)	apportioned psms/length (Fig. 8A)	PeptideAtlas sequence coverage (%)	PeptideAtlas most N-term residue position	PeptideAtlas N-term likely detected (semi-tryptic) Note: cleavage after C is common for cTPs	Conclusion for protein abundance and CLPC1 interaction and trapping	PeptideAtlas - summary
UVR3	AT1G19660.1	36	UVR3	Table 1	329	plastid	C	20	0	20	16.055	Co-evolution with DUF179-1	UBI/ATG degradation module of UVR2, UVR3 and DUF760-5. Direct edge between UVR2 and UVR3	45	0.767795	54.7	69	yes (C|S)	Moderately abundant interactor, enriched in trap	55% sequence coverage; start L69 after C -> N-terminus 27 peptides, 307 observations. 45 experiments; ClpC1-TRAP has most observations
ARM	AT1G23180.1	898	ARM	Table 1	834	plastid	C	78	4	74	16.6075	co-evolution of ARM with EXE2 and with CLP core and CLPC1/2	in module enriched for plastid proteostasis	108	3.39498	70	75	no	Abundant protein and enriched in trap	70% sequence coverage. S75 after R (single observation for M1). 61 peptides. 2833 observations. 108 experiments. Many peptides in experiments other than ClpC1-TRAP
EXE2	AT1G27510.1	253	EXE2	Table 1 (b9)	651	thylakoid	C	233	0	233	215.717	Co-evolution with ARM	direct edges with DUF760-2 and ClpX2	74	1.42243	58.8	95	no	Abundant interactor highly enriched in trap	59% sequence coverage; start H95 after R. 37 peptides. 926 observations. 74 experiments; ClpC1-TRAP has most observations
DUF760-1	AT1G32160.1	223	DUF760-1 (clade 1)	Table 1	406	plastid	C	23	4	19	4.37142	Co-evolution with DUF179-1 and CLPT1/2	small module of UVR1, DUF760-1, DUF760-5, DUF760-7, DUF760-8. Direct edges between DUF760-1, DUF760-7, DUF760-8 and HUGZ-1	115	3.34236	50.7	65	no	Abundant, but not a strong ClpC1 interactor, but enriched in trap	51% sequence coverage; start A65 after R. 27 peptides. 1357 observations. 115 experiments. highest in leaf SEC, rosette & stems. In both ClpC1-TRAP and ClpC1-WT – but not particularly abundant compared to other experiments
DUF179-1	AT1G33780.1	1000	DUF179-1		325	plastid stroma	C	217	85	132	1.30916	co-evolution with UVR2/3 and DUF760-1	some connectivity	90	3.98154	56.3	68	yes (A|T)	Abundant interactor to ClpC1, independent of trapping	56% sequence coverage; start T68 after A -> N-terminus. 25 peptides. 1294 observations. 90 experiments but by far the highest in ClpC1-TRAP & ClpC1-WT. Very similar between WT and TRAP
DUF760-2	AT1G48450.1	71	DUF760-2 (clade 1)	Table 1 (b1)	423	plastid	C	600	16	584	32.1391		DUF760-2, DUF760-3 and DUF3143 showed many connections to the tight CLPPRT cluster	18	2.76056	70.6	72	no	Low abundance, highly enriched in trap	71% sequence coverage; start A72 after K. 51 peptides, 1176 observations, Only in 18 experiments. By far the most abundant in ClpC1-TRAP. Other experiments mostly various seed experiments
DUF760-3	AT1G63610.1	169	DUF760-3 (clade 2)	b4	340	plastid	C	821	254	567	2.08151	Co-evolution of DUF760-3, DUF760-7 and DUF179-2	DUF760-2, DUF760-3 and DUF3143 showed many connections to the tight CLPPRT cluster; direct edge with HugZ-3	105	12.0059	66.4	61	no	Abundant, ClpC1 interactor, not strongly dependent on trapping	66% sequence coverage; start A61 after K. 55 peptides. 4082 observations. 105 experiments but by far the highest in ClpC1-TRAP & ClpC1-WT – quite similar for TRAP and WT
UVR2	AT1G75380.1	37	UVR2	Table 1	325	plastid	C	34	1	33	28.417	Co-evolution with DUF179-1	UBI/ATG degradation module of UVR2, UVR3 and DUF760-5. Direct edge between UVR2 and UVR3	50	1.12429	60	65	yes (C|V)	moderately abundant interactor, highly enriched in trap	60% sequence coverage; start V65 after C -> N-terminus. 23 peptides, 403 observations. 50 experiments but by far the highest in ClpC1-TRAP.
DUF760-4	AT2G14910.1	820	DUF760-4 (clade 2)	Table 1 (b5)	386	plastid	C	103	2	101	42.9543		some connectivity	12	0.512953	60.1	45	yes (S|S)	Low abundance, highly enriched in trap	60% sequence coverage; start S45 after S -> N-terminus. 22 peptides, 198 observations. Only in 12 experiments, by far the highest in ClpC1-TRAP
DUF760-5	AT3G07310.1	1042	DUF760-5 (clade 3)		368	unknown	M	6	0	6	4.52		module of UVR1, DUF760-1, DUF760-5; direct edges with UVR1,3 and DUF760-8	3	0.0570652	33.4	82	no	Very low abundance, enriched in trap	33% sequence coverage; start Q82 after R. 7 peptides, 21 observations. Only in 3 experiments (ClpC1-TRAP, cell culture, root-upper zone). By far the highest in ClpC1-TRAP
UVR1	AT3G09250.1	276	UVR1		244	plastid	C	0	0	0	nd		small module of UVR1, DUF760-1, DUF760-5, DUF760-7, DUF760-8; direct edges of UVR1 to DUF760-4,7, CLPP3,5	59	1.35772	55.7	71	no	Abundant, but not a ClpC1 interactor	56% sequence coverage; start R71 after K. 13 peptides. 334 observations. 59 experiments; highest in leaf SEC, rosette & stems.
DUF760-6	AT3G17800.1	2160	DUF760-6 (clade 1)	Table 1 (b2)	421	plastid	C	180	1	179	142.185		small module of CLPD and DUF760-6	36	1.04281	52.9	131	no	Moderately abundant interactor, highly enriched in trap	53% sequence coverage; start D131 after R. 27 peptides, 467 observations. 36 experiments but by far the highest in ClpC1-TRAP.
DUF179-2	AT3G19780.1	2161	DUF179-2		1059	unknown	S	0	0	0	nd	Co-evolution of DUF760-3, DUF760-7 and DUF179-2	poor connectiviy	38	0.269574	42.3	62	no	Moderately abundant, but not a ClpC1 interactor. Perhaps not located in the plastid.	42% sequence coverage; start Y62 after K. 30 peptides, 286 observations. 38 experiments – highest in roots. Not detected in any ClpC1 affinity experiments
DUF179-3	AT3G29240.1	2162	DUF179-3	Table 1 (b3)	317	plastid stroma	C	427	73	354	4.57644	co-evolution with DUF179-2	module enriched for UBI/ATG degradation	35	2.86274	58	50	yes (C|S)	Moderately abundant interactor, enriched in trap	58% sequence coverage; start S50 after C -> N-terminus. 28 peptides. 908 observations. 35 experiments but by far the highest in ClpC1-TRAP, followed by ClpC1-WT; also in Montandon et al (2019)
HugZ-2	AT3G49140.1	692	HugZ-2		499	plastid likely	C	11.3	0	11.3	10.92	Co-evolution with CLPP3,4,5 and EXE1	direct edge with DUF760-3	108	1.67324	42.8	78	yes (Q|A)	Abundant, but not a strong ClpC1 interactor, but enriched in trap	43% sequence coverage; start A78 after Q -> N-terminus. 31 peptides. 901 observations. S355 phosphorylated, also in chloroplast p-proteome (Schonberg et al 2017). 108 experiments – many tissues (root, flower, embryo, etc). Not particularly high in ClpC1-TRAP samples (not observed in WT ClpC1)
HugZ-3	AT3G59300.1	1009	HugZ-3		459	unknown	C	9	0	9	9.35	coevolution with CLPF and CLPP1, P3, R2, R4,T1/2, CLPS1, DUF760-3 and ARM	poor connectiviy	6	0.0582719	35	48	yes (S|L)	Very low abundance, enriched in trap	35% sequence coverage; start L49 after S -> N-terminus. 13 peptides, 30 observations. Only 6 experiments. 2x Cell culture, flower, stems, C1-TRAP. By far the highest in ClpC1-TRAP.
EXE1	AT4G33630.1	624	EXE1	Table 1	684	thylakoid	C	194	0	194	178.486		some connectivity	84	1.23392	54.2	67	no	Abundant interactor highly enriched in trap	54% sequence coverage; start W67 after R66. 43 peptides. 844 observations. 84 experiments but by far the highest in ClpC1-TRAP
DUF760-7	AT5G14970.1	225	DUF760-7 (clade 2)		355	unknown	C	13	0	13	10.9	Co-evolution with DUF760-3, DUF179-2 and CLPD	small module of UVR1, DUF760-1, DUF760-5, DUF760-7, DUF760-8. Direct edges between DUF760-1, DUF760-7, DUF760-8 and UVR1	2	0.11831	32.3	54	yes (C|L)	Very low abundance, enriched in trap	32% sequence coverage; start L54 after C -> N-terminus. 11 peptides, 42 observations. Only 2 experiments. By far the highest in ClpC1-TRAP.
HugZ-1	AT5G24060.1	2164	HugZ-1	Table 1 (b16)	481	plastid	C	97.7	0	97.7	83.4823	Co-evolution with CLPP3,4,5 and EXE1	Direct edges between DUF760-1, DUF760-7, DUF760-8 and HUGZ-1. HugZ1- direct edge to CLPP3 and CLPP5	65	0.641807	48.8	58	yes (A|I)	Abundant interactor to ClpC1, highly enriched in trap	49 % sequence coverage; start I58 after A -> N-terminus. 24 peptides, 491 observations, 65 experiments but by far the highest in ClpC1-TRAP and also ClpC1-TRAP Montandon.
DUF760-8	AT5G48590.1	467	DUF760-8 (clade 3)		344	unknown	C	0	0	0	nd		small module of UVR1, DUF760-1, DUF760-5, DUF760-7, DUF760-8. Direct edges between DUF760-1, DUF760-7, DUF760-8 and HUGZ-1	0	0	0	na	no	protein not detected; pseudogene?	Not detected
DUF3143	AT5G52960.1	488	DUF3143	a,b13	170	stroma	C	19	6	13	2.38708		DUF760-2, DUF760-3 and DUF3143 showed many connections to the tight CLPPRT cluster	74	4.9	57.6	62	yes (S|S)	Abundant, but not a strong ClpC1 interactor	57% sequence coverage; start S62 after S -> N-terminus. 15 peptides. 833 observations. S65 & T71 phosphorylation. P-peptide also in Schonberg 2017. 74 experiments – one very dominant p-peptide R|SSDAEEVSDTEDEWLK. In both ClpC1-TRAP and ClpC1-WT.
UVR4	AT5G66050.1	2166	UVR4	Table 1	340	plastid	C	60	0	60	46.7189		poor connectiviy	8	0.458824	62.3	66	yes (C|D)	Low abundance, highly enriched in trap	62% sequence coverage; start D67 after C -> N-terminus. 17 peptides, 156 observations. Only 8 exp. By far most in ClpC1-TRAP, but also Montandon et al (2019).
